# Supplementary material for: Mutation rate dynamics reflect ecological change in an emerging zoonotic pathogen
Source: PLoS Genet. 2021 Nov 8;17(11):e1009864. doi: 10.1371/journal.pgen.1009864 (PMC8601623; doi:10.1371/journal.pgen.1009864)
Supplement: S2 Table — (XLSX) [file pgen.1009864.s015.xlsx]

## Sheet: Table S2
Strain	Biological replicate	Technical replicate	CFU count
1	1	1	1900000
1	1	2	1900000
1	1	3	1200000
1	1	4	900000
1	2	1	620000
1	2	2	620000
1	2	3	740000
1	2	4	620000
1	3	1	860000
1	3	2	860000
1	3	3	920000
1	3	4	1040000
2	1	1	1070000
2	1	2	720000
2	1	3	900000
2	1	4	1110000
2	2	1	940000
2	2	2	1110000
2	2	3	940000
2	2	4	1090000
2	3	1	850000
2	3	2	1110000
2	3	3	1120000
2	3	4	1170000
3	1	1	170000
3	1	2	90000
3	1	3	150000
3	1	4	100000
3	2	1	180000
3	2	2	110000
3	2	3	140000
3	2	4	260000
3	3	1	300000
3	3	2	150000
3	3	3	210000
3	3	4	250000
4	7	1	131000
4	7	2	80000
4	7	3	99000
4	7	4	73000
4	8	1	82000
4	8	2	112000
4	8	3	92000
4	8	4	100000
4	9	1	140000
4	9	2	280000
4	9	3	300000
4	9	4	350000
5	1	1	2000000
5	1	2	2300000
5	1	3	2400000
5	1	4	2600000
5	3	1	1000000
5	3	2	5000000
5	3	3	2000000
5	3	4	3000000
5	4	1	1200000
5	4	2	1500000
5	4	3	900000
5	4	4	1300000
5	5	1	3100000
5	5	2	1800000
5	5	3	1700000
5	5	4	1400000
5	6	1	1000000
5	6	2	1300000
5	6	3	1000000
5	6	4	1800000
5	7	1	1200000
5	7	2	1600000
5	7	3	2500000
5	7	4	1200000
5	8	1	2800000
5	8	2	3100000
5	8	3	2400000
5	8	4	3200000
5	9	1	2900000
5	9	2	2800000
5	9	3	1900000
5	9	4	1500000
5	10	1	3000000
5	10	2	3000000
5	10	3	3400000
5	10	4	3400000
5	11	1	2800000
5	11	2	3000000
5	11	3	3500000
5	11	4	3200000
5	12	1	3900000
5	12	2	2700000
5	12	3	3200000
5	12	4	3200000
5	13	1	2000000
5	13	2	1500000
5	13	3	1700000
5	13	4	2300000
5	14	1	900000
5	14	2	600000
5	14	3	500000
5	14	4	400000
5	15	1	900000
5	15	2	500000
5	15	3	600000
5	15	4	700000
5	16	1	1200000
5	16	2	1900000
5	16	3	800000
5	16	4	1800000
6	1	1	2800000
6	1	2	1600000
6	1	3	1900000
6	1	4	1500000
6	2	1	1900000
6	2	2	2600000
6	2	3	2800000
6	2	4	2800000
6	3	1	1300000
6	3	2	1600000
6	3	3	1300000
6	3	4	2200000
6	4	1	1600000
6	4	2	2000000
6	4	3	2100000
6	4	4	1800000
6	5	1	1600000
6	5	2	1000000
6	5	3	1000000
6	5	4	1700000
6	6	1	900000
6	6	2	1000000
6	6	3	900000
6	6	4	700000
6	7	1	2000000
6	7	2	3500000
6	7	3	2500000
6	7	4	2400000
6	8	1	700000
6	8	2	400000
6	8	3	700000
6	8	4	600000
6	9	1	900000
6	9	2	800000
6	9	3	1000000
6	9	4	800000
6	10	1	500000
6	10	2	1000000
6	10	3	500000
6	10	4	1400000
7	1	1	800000
7	1	2	1200000
7	1	3	800000
7	1	4	1100000
7	2	1	800000
7	2	2	300000
7	2	3	900000
7	2	4	600000
7	4	1	1700000
7	4	2	2000000
7	4	3	2500000
7	4	4	2100000
7	5	1	800000
7	5	2	800000
7	5	3	800000
7	5	4	1000000
7	6	1	1600000
7	6	2	1500000
7	6	3	1200000
7	6	4	1300000
7	7	1	1400000
7	7	2	900000
7	7	3	1000000
7	7	4	900000
7	8	1	3700000
7	8	2	3200000
7	8	3	2500000
7	8	4	2000000
7	9	1	2100000
7	9	2	2100000
7	9	3	2700000
7	9	4	2600000
7	10	1	1600000
7	10	2	1400000
7	10	3	2300000
7	10	4	2000000
7	11	1	1300000
7	11	2	1100000
7	11	3	1300000
7	11	4	2100000
7	12	1	1400000
7	12	2	1000000
7	12	3	2400000
7	12	4	1000000
7	13	1	1600000
7	13	2	1200000
7	13	3	1500000
7	13	4	1400000
7	14	1	400000
7	14	2	300000
7	14	3	200000
7	14	4	200000
7	15	1	1400000
7	15	2	1000000
7	15	3	900000
7	15	4	700000
8	16	1	2000000
8	16	2	1300000
8	16	3	1700000
8	16	4	1100000
8	1	1	1500000
8	1	2	2600000
8	1	3	2100000
8	1	4	1500000
8	2	1	3600000
8	2	2	2400000
8	2	3	2100000
8	2	4	2300000
8	3	1	1100000
8	3	2	1700000
8	3	3	1200000
8	3	4	1100000
8	4	1	1300000
8	4	2	1600000
8	4	3	1500000
8	4	4	1600000
8	5	1	1100000
8	5	2	700000
8	5	3	900000
8	5	4	900000
8	6	1	1600000
8	6	2	1400000
8	6	3	800000
8	6	4	900000
8	7	1	400000
8	7	2	1000000
8	7	3	600000
8	7	4	700000
8	8	1	1200000
8	8	2	1200000
8	8	3	400000
8	8	4	1000000
8	9	1	700000
8	9	2	1900000
8	9	3	600000
8	9	4	1100000
8	10	1	1600000
8	10	2	1700000
8	10	3	1500000
8	10	4	1500000
8	11	1	200000
8	11	2	600000
8	11	3	800000
8	11	4	700000
8	12	1	400000
8	12	2	500000
8	12	3	600000
8	12	4	300000
8	13	1	1300000
8	13	2	800000
8	13	3	900000
8	13	4	1000000
8	14	1	500000
8	14	2	400000
8	14	3	400000
8	14	4	300000
8	15	1	400000
8	15	2	300000
8	15	3	700000
8	15	4	200000
