# Supplementary material for: Mutation rate dynamics reflect ecological change in an emerging zoonotic pathogen
Source: PLoS Genet. 2021 Nov 8;17(11):e1009864. doi: 10.1371/journal.pgen.1009864 (PMC8601623; doi:10.1371/journal.pgen.1009864)
Supplement: S3 Table — The table describes the position of the mutations in the (single contig) assembly of the ancestral strain, the inferred single base change, the category of site, whether or not the site is shared across strains (‘Shared region’), whether the site is on the leading or lagging strand, the two flanking bases, and whether or not the mutation is clustered (within 30 bp of another mutation in that line). The site categories are 1st/2nd codon positions (1), 3rd codon positions (3), 4-fold degenerate sites (4) and intergenic (0). Shared sites (1) are defined by whether or not the gene is present in all strains for sites within genes, and whether or not the two flanking genes are present in all strains for intergenic regions. (XLSX) [file pgen.1009864.s016.xlsx]

## Sheet: Table S3
Strain	Strain name	Line	Position	Ancestral allele	Evolved allele	Site category	Shared region	Strand	Flank1	Flank2	Clustered
1	1619952	5	9816	G	T	1	1	leading	c	c	0
1	1619952	5	13896	G	A	1	1	leading	a	a	0
1	1619952	5	258087	C	T	0	1	leading	a	a	0
1	1619952	5	377361	C	T	4	1	leading	g	g	0
1	1619952	5	523818	C	T	1	0	leading	g	a	0
1	1619952	5	794060	C	G	1	1	leading	g	g	0
1	1619952	5	832681	G	A	1	0	lagging	g	a	0
1	1619952	5	935065	C	T	1	1	lagging	a	t	0
1	1619952	5	969731	A	G	1	1	lagging	a	c	0
1	1619952	5	973667	C	T	1	1	lagging	a	a	0
1	1619952	5	1049666	C	A	4	0	lagging	g	g	0
1	1619952	5	1119746	G	A	4	0	lagging	c	g	0
1	1619952	5	1309161	G	A	3	1	lagging	t	g	0
1	1619952	5	1545238	A	G	4	1	lagging	t	c	0
1	1619952	5	1548135	C	T	0	1	lagging	t	a	0
1	1619952	5	1576431	G	A	1	1	lagging	t	c	0
1	1619952	5	1712861	G	A	0	1	lagging	t	t	0
1	1619952	8	117909	T	C	0	0	leading	c	g	0
1	1619952	8	135010	C	A	0	1	leading	a	g	0
1	1619952	8	387050	A	C	0	1	leading	a	t	0
1	1619952	8	613956	C	T	0	0	leading	t	a	0
1	1619952	8	614509	C	T	1	1	leading	g	g	0
1	1619952	8	615246	G	T	1	1	leading	g	t	0
1	1619952	8	684548	G	T	1	1	leading	c	a	0
1	1619952	8	710591	C	A	1	1	leading	t	c	0
1	1619952	8	742131	A	C	3	1	leading	a	a	0
1	1619952	8	831482	C	A	3	0	lagging	t	t	0
1	1619952	8	1068905	T	C	0	0	lagging	g	a	0
1	1619952	8	1160624	T	C	1	1	lagging	a	c	0
1	1619952	8	1172978	G	C	3	1	lagging	t	c	0
1	1619952	8	1310653	C	T	1	1	lagging	t	a	0
1	1619952	8	1525977	C	T	3	1	lagging	a	a	0
1	1619952	8	1702721	C	T	1	0	lagging	g	a	0
1	1619952	10	166857	G	C	4	0	leading	c	a	0
1	1619952	10	441353	T	A	3	1	leading	a	a	0
1	1619952	10	580448	C	T	3	1	leading	t	c	0
1	1619952	10	824692	C	T	3	0	leading	a	c	0
1	1619952	10	876201	G	T	1	0	lagging	a	a	0
1	1619952	10	936270	T	G	1	1	lagging	a	c	0
1	1619952	10	979684	G	A	1	1	lagging	t	a	0
1	1619952	10	1118812	C	T	4	0	lagging	a	c	0
1	1619952	10	1161218	C	T	1	1	lagging	a	c	0
1	1619952	10	1467537	G	A	3	1	lagging	c	c	0
1	1619952	10	1581185	C	T	1	1	lagging	t	a	0
1	1619952	10	1582975	G	A	4	0	lagging	t	c	0
1	1619952	10	1873640	C	A	3	0	lagging	t	t	0
1	1619952	10	1889086	G	A	1	0	lagging	t	t	0
1	1619952	11	98189	G	T	0	0	leading	a	t	0
1	1619952	11	860714	C	T	1	1	lagging	t	a	0
1	1619952	11	914821	A	T	1	1	lagging	c	a	0
1	1619952	11	1318921	G	A	4	1	lagging	t	a	0
1	1619952	11	1441445	C	A	1	0	lagging	g	c	0
1	1619952	11	1509694	T	G	0	1	lagging	a	t	0
1	1619952	11	1528730	G	A	1	1	lagging	a	c	0
1	1619952	11	1563836	C	T	1	0	lagging	g	c	0
1	1619952	11	1575404	T	G	1	1	lagging	g	c	0
1	1619952	11	1846885	G	C	3	0	lagging	c	a	0
1	1619952	11	1874791	G	T	1	0	lagging	a	t	0
1	1619952	15	248228	C	T	0	0	leading	g	t	0
1	1619952	15	268103	C	T	1	1	leading	c	a	0
1	1619952	15	685327	C	G	1	1	leading	t	t	0
1	1619952	15	764720	C	T	1	1	leading	g	a	0
1	1619952	15	932874	G	A	1	1	lagging	t	c	0
1	1619952	15	1194804	C	G	1	0	lagging	a	a	0
1	1619952	15	1358419	C	T	1	1	lagging	a	t	0
1	1619952	15	1410030	G	A	3	1	lagging	c	t	0
1	1619952	15	1424214	C	A	0	1	lagging	a	c	0
1	1619952	15	1726661	G	T	1	1	lagging	a	c	0
1	1619952	15	1773442	T	G	0	0	lagging	a	c	0
1	1619952	17	107846	C	T	3	1	leading	a	a	0
1	1619952	17	227676	G	T	1	1	leading	g	g	0
1	1619952	17	364965	C	A	3	1	leading	t	c	0
1	1619952	17	480895	T	C	1	1	leading	a	c	0
1	1619952	17	772267	C	T	1	0	leading	g	t	0
1	1619952	17	950623	G	T	1	1	lagging	c	a	0
1	1619952	17	984781	G	A	3	0	lagging	t	a	0
1	1619952	17	1031712	G	A	1	0	lagging	g	c	0
1	1619952	17	1050644	C	A	1	0	lagging	a	c	0
1	1619952	17	1326845	C	G	1	1	lagging	g	t	0
1	1619952	17	1391285	T	C	4	1	lagging	g	c	0
1	1619952	17	1683964	G	T	3	0	lagging	g	t	0
1	1619952	23	70935	G	A	0	0	leading	c	g	0
1	1619952	23	150327	C	A	0	0	leading	t	a	0
1	1619952	23	238451	A	G	1	1	leading	g	t	0
1	1619952	23	245380	C	A	1	0	leading	g	t	0
1	1619952	23	349739	C	A	3	1	leading	g	t	0
1	1619952	23	472521	A	C	0	0	leading	a	g	0
1	1619952	23	479715	A	G	1	1	leading	a	g	0
1	1619952	23	537416	G	A	4	1	leading	a	g	0
1	1619952	23	553675	C	T	1	0	leading	a	g	0
1	1619952	23	608942	A	G	4	0	leading	t	t	0
1	1619952	23	653989	G	A	0	1	leading	t	t	0
1	1619952	23	764651	T	C	1	1	leading	a	g	0
1	1619952	23	1049282	G	A	3	0	lagging	c	t	0
1	1619952	23	1146071	G	A	1	1	lagging	c	c	0
1	1619952	23	1514849	G	A	3	1	lagging	c	t	0
1	1619952	23	1541027	C	T	0	1	lagging	c	t	0
1	1619952	23	1550620	G	T	1	0	lagging	t	g	0
1	1619952	23	1609560	A	C	4	1	lagging	t	a	0
1	1619952	23	1661775	T	G	1	0	lagging	c	t	0
1	1619952	23	1672543	C	A	4	0	lagging	t	c	1
1	1619952	23	1672544	C	A	1	0	lagging	c	c	1
1	1619952	23	1940762	C	T	4	1	lagging	t	a	0
1	1619952	26	295362	C	G	4	0	leading	g	a	0
1	1619952	26	417481	C	A	0	0	leading	c	t	0
1	1619952	26	430736	C	T	1	1	leading	t	c	0
1	1619952	26	528537	C	A	0	0	leading	a	a	0
1	1619952	26	536826	G	A	1	1	leading	g	t	0
1	1619952	26	614712	G	A	4	1	leading	g	g	0
1	1619952	26	970125	C	T	3	0	lagging	a	t	0
1	1619952	26	990851	C	A	1	0	lagging	t	t	0
1	1619952	26	996365	C	T	0	0	lagging	a	g	0
1	1619952	26	1040977	C	A	1	0	lagging	g	c	0
1	1619952	26	1046915	T	C	1	0	lagging	c	t	0
1	1619952	26	1114689	A	T	1	0	lagging	t	t	0
1	1619952	26	1185529	A	C	3	1	lagging	a	g	0
1	1619952	26	1264379	G	T	3	1	lagging	c	a	0
1	1619952	26	1282526	T	C	1	0	lagging	t	g	0
1	1619952	26	1323986	C	G	3	1	lagging	c	a	0
1	1619952	26	1363675	C	T	1	0	lagging	g	a	0
1	1619952	26	1388110	C	A	1	1	lagging	t	t	0
1	1619952	32	398617	G	A	1	1	leading	t	g	0
1	1619952	32	407948	C	T	1	1	leading	c	a	0
1	1619952	32	1010376	C	A	3	1	lagging	t	a	0
1	1619952	32	1022808	C	A	3	0	lagging	t	t	0
1	1619952	32	1053071	A	G	3	0	lagging	g	t	0
1	1619952	32	1300103	C	A	3	1	lagging	t	a	0
1	1619952	32	1369885	C	A	1	0	lagging	g	t	0
1	1619952	32	1515046	G	T	1	1	lagging	a	c	0
1	1619952	32	1546797	G	T	1	1	lagging	t	a	0
1	1619952	32	1731676	C	G	4	1	lagging	c	g	0
1	1619952	32	1761409	G	T	0	0	lagging	g	t	0
1	1619952	32	1769970	G	A	1	1	lagging	a	g	0
1	1619952	31	463436	G	A	4	1	leading	c	c	0
1	1619952	31	669660	G	T	1	0	leading	t	t	0
1	1619952	31	726324	C	T	1	1	leading	g	c	0
1	1619952	31	820571	A	G	1	1	leading	a	a	0
1	1619952	31	821893	C	T	0	1	leading	t	c	0
1	1619952	31	849963	G	C	1	0	lagging	g	t	0
1	1619952	31	986487	C	A	1	0	lagging	t	c	0
1	1619952	31	1013148	C	A	1	0	lagging	g	t	0
1	1619952	31	1021827	T	C	0	1	lagging	a	a	0
1	1619952	31	1127721	C	A	1	1	lagging	t	t	0
1	1619952	31	1487942	C	A	1	1	lagging	c	a	0
1	1619952	31	1530994	C	A	4	1	lagging	g	t	0
1	1619952	31	1697504	C	T	1	1	lagging	a	c	0
1	1619952	31	1765168	C	T	3	1	lagging	t	g	0
1	1619952	31	1864759	C	A	1	0	lagging	g	a	0
1	1619952	31	1914008	T	G	1	1	lagging	c	c	0
1	1619952	49	193670	G	A	3	0	leading	t	g	0
1	1619952	49	243286	C	T	4	0	leading	c	t	0
1	1619952	49	244028	C	T	1	0	leading	t	t	0
1	1619952	49	514937	G	A	1	0	leading	g	t	0
1	1619952	49	607150	G	T	1	0	leading	g	c	0
1	1619952	49	655624	C	T	1	1	leading	a	c	0
1	1619952	49	676664	G	T	3	0	leading	a	g	0
1	1619952	49	909389	C	T	1	1	lagging	t	c	0
1	1619952	49	926657	T	C	1	1	lagging	a	c	0
1	1619952	49	942914	G	A	1	0	lagging	c	c	0
1	1619952	49	975353	C	T	1	1	lagging	a	g	0
1	1619952	49	1047933	G	T	1	0	lagging	a	t	0
1	1619952	49	1654640	G	A	4	1	lagging	a	g	0
1	1619952	49	1661978	G	A	0	0	lagging	g	a	0
1	1619952	44	26513	C	T	1	1	leading	t	a	0
1	1619952	44	54814	T	G	0	0	leading	c	t	0
1	1619952	44	98565	A	G	1	0	leading	a	c	0
1	1619952	44	439459	C	T	1	1	leading	c	a	0
1	1619952	44	574173	G	T	1	0	leading	t	c	0
1	1619952	44	1184996	G	A	1	1	lagging	c	g	0
1	1619952	44	1895046	C	T	1	0	lagging	t	a	0
1	1619952	48	41854	G	A	4	1	leading	c	g	0
1	1619952	48	164368	C	T	1	0	leading	t	a	0
1	1619952	48	406560	C	T	1	1	leading	a	t	0
1	1619952	48	632693	C	T	1	1	leading	g	a	0
1	1619952	48	811158	C	T	1	1	leading	t	a	0
1	1619952	48	895086	G	T	1	1	lagging	t	a	0
1	1619952	48	911478	C	T	1	1	lagging	g	t	0
1	1619952	48	1081538	G	T	0	0	lagging	g	a	0
1	1619952	48	1125700	C	G	1	1	lagging	a	a	0
1	1619952	48	1283115	G	T	0	0	lagging	a	t	0
1	1619952	48	1310305	C	T	1	1	lagging	a	c	0
1	1619952	48	1831732	A	G	0	0	lagging	t	t	0
1	1619952	48	1897804	G	T	1	1	lagging	t	t	0
1	1619952	45	179967	G	T	0	1	leading	t	a	0
1	1619952	45	186567	C	T	0	0	leading	t	t	0
1	1619952	45	254106	C	T	3	0	leading	a	a	0
1	1619952	45	417836	A	C	1	1	leading	t	c	0
1	1619952	45	657193	T	G	3	1	leading	a	a	0
1	1619952	45	885893	A	G	0	1	lagging	t	t	0
1	1619952	45	964223	T	G	4	0	lagging	t	g	0
1	1619952	45	1196305	G	T	3	1	lagging	c	a	0
1	1619952	45	1366891	G	A	1	1	lagging	g	t	0
1	1619952	45	1476901	A	G	4	1	lagging	g	g	0
1	1619952	58	261866	C	T	1	1	leading	a	c	0
1	1619952	58	267393	C	T	1	1	leading	g	g	0
1	1619952	58	309960	T	G	1	1	leading	c	t	0
1	1619952	58	337049	G	T	1	0	leading	c	g	0
1	1619952	58	370313	C	A	0	1	leading	g	a	0
1	1619952	58	446619	A	C	1	0	leading	t	t	0
1	1619952	58	568303	A	G	3	0	leading	t	t	0
1	1619952	58	652263	C	T	1	0	leading	c	a	0
1	1619952	58	901647	C	T	1	1	lagging	a	a	0
1	1619952	58	1060293	A	C	0	0	lagging	a	t	0
1	1619952	58	1099714	A	G	3	0	lagging	g	t	0
1	1619952	58	1286574	G	A	1	1	lagging	g	c	0
1	1619952	58	1485127	T	G	1	1	lagging	a	t	0
1	1619952	58	1598789	C	T	4	1	lagging	c	a	0
1	1619952	58	1688084	G	A	1	0	lagging	g	g	0
1	1619952	58	1696015	G	A	1	1	lagging	a	a	0
1	1619952	56	76707	C	T	4	1	leading	g	g	0
1	1619952	56	159993	C	T	4	0	leading	c	c	0
1	1619952	56	617917	G	A	4	1	leading	c	g	0
1	1619952	56	1066839	C	G	4	0	lagging	c	a	0
1	1619952	56	1071078	C	T	3	1	lagging	c	a	0
1	1619952	56	1380699	T	C	1	0	lagging	a	t	0
1	1619952	56	1509313	G	A	1	1	lagging	t	g	0
1	1619952	56	1598450	T	C	3	1	lagging	a	g	0
1	1619952	56	1727715	G	A	1	1	lagging	t	t	0
1	1619952	56	1846748	G	A	1	0	lagging	c	c	0
1	1619952	56	1915322	C	T	3	1	lagging	c	a	0
1	1619952	60	29672	C	T	1	1	leading	g	a	0
1	1619952	60	130260	C	A	3	1	leading	a	a	0
1	1619952	60	180926	C	T	3	1	leading	a	g	0
1	1619952	60	317971	A	G	0	0	leading	c	t	0
1	1619952	60	551132	C	A	4	0	leading	c	c	0
1	1619952	60	559746	C	A	0	0	leading	t	t	0
1	1619952	60	611025	C	A	1	0	leading	a	t	0
1	1619952	60	940146	C	A	0	1	lagging	t	a	0
1	1619952	60	1127879	C	A	1	1	lagging	a	c	0
1	1619952	60	1203141	G	T	1	1	lagging	t	a	0
1	1619952	60	1305583	C	A	3	0	lagging	a	t	0
1	1619952	60	1531430	G	T	1	1	lagging	t	g	0
1	1619952	60	1682092	T	C	1	0	lagging	t	g	0
1	1619952	60	1687013	G	T	4	0	lagging	a	a	0
1	1619952	60	1869873	T	C	1	0	lagging	g	c	0
1	1619952	59	124204	G	A	1	1	leading	t	c	0
1	1619952	59	153398	C	T	0	0	leading	g	t	0
1	1619952	59	301956	G	A	1	1	leading	t	t	0
1	1619952	59	386688	G	T	4	1	leading	g	t	0
1	1619952	59	503156	C	T	1	1	leading	g	a	0
1	1619952	59	510831	T	G	3	1	leading	a	c	0
1	1619952	59	631413	C	T	3	1	leading	t	a	0
1	1619952	59	899322	G	A	1	1	lagging	t	t	0
1	1619952	59	988497	A	T	4	0	lagging	a	c	0
1	1619952	59	1497229	G	A	1	1	lagging	c	a	0
1	1619952	59	1540402	G	A	4	0	lagging	c	a	0
1	1619952	40	392342	G	T	1	1	leading	g	t	0
1	1619952	40	468469	G	A	1	1	leading	g	t	0
1	1619952	40	570885	C	T	1	1	leading	g	t	0
1	1619952	40	621073	C	T	1	0	leading	a	a	0
1	1619952	40	902018	G	T	3	0	lagging	t	t	0
1	1619952	40	967138	C	A	4	0	lagging	t	t	0
1	1619952	40	1154735	G	A	0	1	lagging	t	t	0
1	1619952	40	1207996	G	C	1	0	lagging	c	g	0
1	1619952	40	1208632	C	A	1	0	lagging	c	t	0
1	1619952	40	1640459	G	A	3	1	lagging	c	t	0
1	1619952	40	1889278	G	A	1	0	lagging	c	a	0
1	1619952	38	105038	G	A	0	1	leading	a	c	0
1	1619952	38	594522	G	A	1	1	leading	g	c	0
1	1619952	38	1856188	G	A	4	0	lagging	t	a	0
1	1619952	43	346908	G	T	1	1	leading	g	t	0
1	1619952	43	359649	C	T	1	0	leading	a	g	0
1	1619952	43	551254	A	G	0	0	leading	g	c	0
1	1619952	43	619431	G	T	0	1	leading	t	t	0
1	1619952	43	747382	C	T	3	1	leading	g	g	0
1	1619952	43	891354	C	T	3	0	lagging	a	a	0
1	1619952	43	966085	G	T	3	0	lagging	a	g	0
1	1619952	43	1244033	G	A	3	1	lagging	t	t	0
1	1619952	43	1567337	C	G	1	1	lagging	a	c	0
1	1619952	43	1652444	G	A	3	1	lagging	a	t	0
1	1619952	43	1744015	G	A	1	1	lagging	c	g	0
1	1619952	2	41572	G	A	1	1	leading	t	c	0
1	1619952	2	46297	C	A	0	0	leading	t	t	0
1	1619952	2	123253	C	T	1	1	leading	a	c	0
1	1619952	2	144829	G	T	0	1	leading	t	c	0
1	1619952	2	426975	G	T	1	1	leading	t	t	0
1	1619952	2	431148	C	T	1	1	leading	a	a	0
1	1619952	2	439634	G	A	3	1	leading	t	g	0
1	1619952	2	687219	C	T	1	1	leading	g	a	0
1	1619952	2	722877	C	A	1	1	leading	c	a	0
1	1619952	2	874829	G	A	1	1	lagging	t	g	0
1	1619952	2	937068	G	T	3	1	lagging	a	t	0
1	1619952	2	1134748	C	G	3	0	lagging	g	a	0
1	1619952	2	1285002	G	C	3	1	lagging	t	t	0
1	1619952	2	1489697	C	T	1	0	lagging	a	a	0
1	1619952	2	1586114	C	A	1	0	lagging	a	c	0
1	1619952	2	1598367	G	A	1	1	lagging	a	t	0
1	1619952	2	1636852	G	A	1	0	lagging	a	t	0
1	1619952	2	1757665	C	G	1	0	lagging	a	c	0
1	1619952	2	1818439	G	T	1	1	lagging	t	g	0
1	1619952	3	119490	C	T	4	1	leading	c	a	0
1	1619952	3	593087	A	G	1	0	leading	g	t	0
1	1619952	3	813825	G	T	1	1	leading	g	c	0
1	1619952	3	873084	A	G	3	1	lagging	t	a	0
1	1619952	3	963316	G	T	1	0	lagging	g	t	0
1	1619952	3	1010898	C	G	4	1	lagging	t	t	0
1	1619952	3	1013182	C	A	1	0	lagging	t	c	0
1	1619952	3	1044325	G	T	1	0	lagging	a	a	0
1	1619952	3	1080097	C	T	4	1	lagging	c	g	0
1	1619952	3	1217600	C	A	1	1	lagging	g	t	0
1	1619952	3	1276203	T	C	1	0	lagging	a	c	0
1	1619952	3	1319870	G	A	0	0	lagging	c	g	0
1	1619952	3	1549536	G	C	1	0	lagging	a	a	0
1	1619952	3	1760556	G	A	4	0	lagging	t	a	0
1	1619952	3	1881796	G	T	1	0	lagging	c	c	0
1	1619952	4	547090	T	A	3	0	leading	g	t	0
1	1619952	6	115157	A	G	1	1	leading	a	a	0
1	1619952	6	410997	G	A	0	0	leading	c	t	0
1	1619952	6	509461	G	A	1	1	leading	t	g	0
1	1619952	6	546449	A	G	1	0	leading	g	a	0
1	1619952	6	683519	C	A	1	1	leading	t	t	0
1	1619952	6	862368	G	A	3	1	lagging	c	a	0
1	1619952	6	995647	C	A	1	0	lagging	a	c	0
1	1619952	6	1009840	C	T	1	1	lagging	t	g	0
1	1619952	6	1014700	A	C	1	0	lagging	g	c	0
1	1619952	6	1169860	G	T	4	1	lagging	g	g	0
1	1619952	6	1285573	C	A	1	1	lagging	a	c	0
1	1619952	6	1810579	A	T	3	0	lagging	c	c	0
1	1619952	7	430172	C	T	1	0	leading	t	g	0
1	1619952	7	939850	C	G	1	1	lagging	a	t	0
1	1619952	7	1611341	G	T	0	1	lagging	a	g	0
1	1619952	7	1736222	G	T	3	1	lagging	t	t	0
1	1619952	7	1876717	T	C	1	0	lagging	g	a	0
1	1619952	7	1921737	G	A	0	0	lagging	a	a	0
1	1619952	9	6781	G	T	1	0	leading	a	a	0
1	1619952	9	148413	G	T	1	1	leading	t	c	0
1	1619952	9	786783	G	A	4	1	leading	t	a	0
1	1619952	9	831667	G	A	1	0	lagging	a	a	0
1	1619952	9	920417	G	A	1	1	lagging	t	c	0
1	1619952	9	1122888	G	T	1	1	lagging	g	c	0
1	1619952	9	1148057	G	C	1	1	lagging	t	a	0
1	1619952	9	1169689	G	T	3	1	lagging	c	a	0
1	1619952	9	1564738	A	C	1	1	lagging	c	t	0
1	1619952	9	1663556	C	A	1	0	lagging	t	t	0
1	1619952	9	1665288	G	A	3	1	lagging	t	a	0
1	1619952	13	189878	C	T	1	1	leading	t	g	0
1	1619952	13	336046	G	T	1	1	leading	g	t	0
1	1619952	13	395656	G	C	1	1	leading	g	g	0
1	1619952	13	656063	G	C	1	1	leading	c	t	0
1	1619952	13	675431	A	C	1	0	leading	a	c	0
1	1619952	13	1074402	G	A	1	1	lagging	c	t	0
1	1619952	13	1443560	C	A	1	0	lagging	a	a	0
1	1619952	13	1904349	T	G	3	0	lagging	t	a	0
1	1619952	13	1931069	C	T	4	1	lagging	g	g	0
1	1619952	16	104044	A	G	1	1	leading	c	g	0
1	1619952	16	214176	C	A	3	1	leading	t	a	0
1	1619952	16	458660	T	G	1	1	leading	a	t	0
1	1619952	16	572733	A	T	1	1	leading	g	a	0
1	1619952	16	696038	G	T	1	0	leading	g	t	0
1	1619952	16	1018466	G	A	1	1	lagging	t	c	0
1	1619952	16	1042256	C	T	1	0	lagging	t	t	0
1	1619952	16	1577898	C	A	0	1	lagging	a	a	0
1	1619952	16	1584603	G	T	1	0	lagging	t	c	0
1	1619952	16	1622795	G	C	1	1	lagging	t	a	0
1	1619952	16	1755450	G	A	1	0	lagging	c	a	0
1	1619952	20	121551	C	T	1	0	leading	a	c	0
1	1619952	20	126287	C	G	1	0	leading	g	t	0
1	1619952	20	155669	C	T	1	0	leading	a	a	0
1	1619952	20	167539	A	G	1	1	leading	a	t	0
1	1619952	20	527087	G	A	0	0	leading	t	t	0
1	1619952	20	539086	G	T	1	0	leading	t	g	0
1	1619952	20	672873	G	T	1	0	leading	a	g	1
1	1619952	20	672874	G	T	1	0	leading	g	c	1
1	1619952	20	683366	C	A	1	1	leading	t	t	0
1	1619952	20	713659	C	T	4	1	leading	c	a	0
1	1619952	20	800044	C	T	1	0	leading	t	t	0
1	1619952	20	834262	C	T	1	0	lagging	c	c	0
1	1619952	20	850439	A	G	1	0	lagging	c	a	0
1	1619952	20	896825	C	A	1	1	lagging	c	t	0
1	1619952	20	937816	C	T	3	1	lagging	a	a	0
1	1619952	20	1046257	C	A	0	0	lagging	g	t	0
1	1619952	20	1222843	G	A	3	1	lagging	c	t	0
1	1619952	20	1494571	C	A	1	0	lagging	t	c	0
1	1619952	20	1633923	G	A	1	1	lagging	t	a	0
1	1619952	20	1641443	G	A	1	1	lagging	t	c	0
1	1619952	20	1735497	G	A	1	0	lagging	t	a	0
1	1619952	20	1743502	T	C	1	0	lagging	a	c	0
1	1619952	20	1793105	G	T	0	0	lagging	t	c	0
1	1619952	20	1891151	C	T	1	0	lagging	t	a	0
1	1619952	21	37272	C	A	1	1	leading	g	a	0
1	1619952	21	258166	A	C	0	1	leading	a	c	0
1	1619952	21	298928	C	T	1	1	leading	t	a	0
1	1619952	21	701266	C	T	0	0	leading	a	t	0
1	1619952	21	704640	G	A	1	0	leading	g	t	0
1	1619952	21	930373	C	T	1	1	lagging	g	a	0
1	1619952	21	1013498	G	A	0	1	lagging	c	a	0
1	1619952	21	1095801	G	A	1	1	lagging	a	c	0
1	1619952	21	1166935	T	A	3	1	lagging	t	a	0
1	1619952	21	1202158	G	C	3	1	lagging	a	t	0
1	1619952	21	1232323	G	A	0	0	lagging	c	a	0
1	1619952	21	1400215	G	C	3	1	lagging	g	t	0
1	1619952	21	1415150	G	T	1	1	lagging	t	c	0
1	1619952	21	1599441	G	A	1	1	lagging	g	a	0
1	1619952	21	1808252	A	C	1	1	lagging	a	a	0
1	1619952	25	229520	C	A	1	1	leading	a	c	0
1	1619952	25	317185	G	A	0	1	leading	t	a	0
1	1619952	25	498228	C	G	1	0	leading	g	a	0
1	1619952	25	527821	G	A	0	0	leading	t	t	0
1	1619952	25	622048	T	C	1	0	leading	t	t	0
1	1619952	25	637294	C	T	4	1	leading	g	g	0
1	1619952	25	777224	G	T	3	0	leading	a	a	0
1	1619952	25	1254488	G	C	1	1	lagging	g	c	0
1	1619952	25	1419859	C	A	1	1	lagging	g	c	0
1	1619952	25	1600662	C	T	1	1	lagging	a	a	0
1	1619952	1	111523	C	T	1	1	leading	g	c	0
1	1619952	1	222737	G	A	1	0	leading	t	c	0
1	1619952	1	226308	G	A	1	0	leading	g	a	0
1	1619952	1	662848	G	T	1	0	leading	a	c	0
1	1619952	1	837270	C	A	1	0	lagging	t	a	0
1	1619952	1	893123	A	G	1	0	lagging	a	c	0
1	1619952	1	913318	C	A	1	1	lagging	g	a	0
1	1619952	1	935354	C	A	4	1	lagging	t	g	0
1	1619952	1	986524	C	T	1	0	lagging	c	g	0
1	1619952	1	992502	G	T	1	0	lagging	t	c	0
1	1619952	1	1029031	G	T	1	1	lagging	g	g	0
1	1619952	1	1058359	C	A	1	0	lagging	t	g	0
1	1619952	1	1091904	G	A	1	0	lagging	c	a	0
1	1619952	1	1162519	C	A	1	1	lagging	c	g	0
1	1619952	1	1374310	T	G	1	0	lagging	t	c	0
1	1619952	1	1517997	A	G	0	1	lagging	c	g	0
1	1619952	1	1841652	T	G	1	0	lagging	a	a	0
1	1619952	14	718815	T	A	3	0	leading	a	a	0
1	1619952	14	936146	G	A	1	1	lagging	t	a	0
1	1619952	14	1104453	G	A	1	0	lagging	t	t	0
1	1619952	14	1197498	A	C	1	1	lagging	g	c	0
1	1619952	14	1396218	G	A	4	0	lagging	a	g	0
1	1619952	14	1961198	G	A	1	1	lagging	t	t	0
1	1619952	14	1964412	G	A	1	1	lagging	a	c	0
1	1619952	19	177455	G	T	1	0	leading	a	c	0
1	1619952	19	472003	A	G	0	0	leading	t	t	0
1	1619952	19	516761	G	T	1	0	leading	t	t	0
1	1619952	19	693378	A	G	0	1	leading	a	t	0
1	1619952	19	712637	T	G	1	1	leading	g	g	0
1	1619952	19	871043	G	T	1	1	lagging	t	t	0
1	1619952	19	893486	C	G	0	0	lagging	a	t	0
1	1619952	19	1006154	A	G	1	1	lagging	a	t	0
1	1619952	19	1125395	T	C	0	1	lagging	g	c	0
1	1619952	19	1135395	G	T	1	0	lagging	c	c	0
1	1619952	19	1265849	G	T	3	1	lagging	a	a	0
1	1619952	19	1532935	G	T	1	1	lagging	a	c	0
1	1619952	19	1572744	G	A	1	1	lagging	c	t	0
1	1619952	19	1584588	C	A	1	0	lagging	g	c	0
1	1619952	19	1952412	C	T	1	1	lagging	t	t	0
1	1619952	24	25916	G	A	1	1	leading	c	c	0
1	1619952	24	177080	C	A	1	0	leading	g	c	0
1	1619952	24	302153	A	G	4	1	leading	c	c	0
1	1619952	24	897022	C	A	0	1	lagging	a	t	0
1	1619952	24	1142583	T	G	1	1	lagging	a	a	0
1	1619952	24	1231218	C	A	1	0	lagging	g	a	0
1	1619952	24	1242958	T	C	1	1	lagging	c	c	0
1	1619952	24	1304816	C	A	3	0	lagging	c	c	0
1	1619952	24	1390209	C	T	1	1	lagging	c	a	0
1	1619952	24	1466317	C	G	4	1	lagging	a	a	0
1	1619952	24	1487579	T	G	1	1	lagging	c	t	0
1	1619952	24	1658666	T	C	0	1	lagging	a	c	0
1	1619952	24	1715806	C	A	1	1	lagging	t	a	0
1	1619952	24	1848513	C	A	1	0	lagging	c	c	0
1	1619952	24	1875312	C	A	1	0	lagging	c	c	0
1	1619952	24	1878177	G	A	1	0	lagging	g	t	0
1	1619952	24	1939674	C	A	0	0	lagging	a	g	0
1	1619952	29	274188	T	A	4	1	leading	c	t	0
1	1619952	29	353884	G	T	1	1	leading	a	g	0
1	1619952	29	410735	G	T	1	1	leading	g	c	0
1	1619952	29	448709	G	A	0	0	leading	g	a	0
1	1619952	29	472433	G	T	0	0	leading	t	t	0
1	1619952	29	674165	G	A	0	0	leading	g	t	0
1	1619952	29	850960	T	A	4	0	lagging	t	t	0
1	1619952	29	992442	G	A	1	0	lagging	g	t	0
1	1619952	29	1067196	G	C	1	1	lagging	t	g	0
1	1619952	29	1310963	G	A	4	1	lagging	a	g	0
1	1619952	29	1431274	C	A	0	0	lagging	a	a	0
1	1619952	29	1539287	C	T	1	1	lagging	a	c	0
1	1619952	29	1768961	T	G	1	1	lagging	a	g	0
1	1619952	29	1784963	C	A	4	0	lagging	g	g	0
1	1619952	33	257665	G	A	1	1	leading	a	c	0
1	1619952	33	295632	T	G	1	0	leading	a	c	0
1	1619952	33	559766	C	A	0	0	leading	t	c	0
1	1619952	33	588211	C	A	4	1	leading	t	t	0
1	1619952	33	688664	C	A	1	1	leading	g	a	0
1	1619952	33	706520	G	T	1	1	leading	a	a	0
1	1619952	33	813859	C	T	3	1	leading	a	g	0
1	1619952	33	835063	G	T	1	0	lagging	a	a	0
1	1619952	33	877071	C	A	1	0	lagging	c	t	0
1	1619952	33	991277	C	A	4	0	lagging	t	c	0
1	1619952	33	1099673	G	A	1	0	lagging	g	g	0
1	1619952	33	1549032	C	T	4	1	lagging	g	g	0
1	1619952	33	1768597	G	A	1	1	lagging	g	t	0
1	1619952	33	1851698	T	G	0	0	lagging	a	a	0
1	1619952	34	234964	C	T	1	1	leading	t	g	0
1	1619952	34	294180	G	A	1	1	leading	g	t	0
1	1619952	34	434827	C	T	1	0	leading	a	g	0
1	1619952	34	533277	C	T	1	1	leading	g	c	0
1	1619952	34	556890	G	A	1	0	leading	t	c	0
1	1619952	34	572008	C	A	1	1	leading	a	t	0
1	1619952	34	702238	G	A	3	0	leading	t	g	0
1	1619952	34	961803	C	G	1	1	lagging	g	c	0
1	1619952	34	975978	C	A	3	1	lagging	t	a	0
1	1619952	34	1105246	T	G	1	0	lagging	a	a	0
1	1619952	34	1251126	C	A	0	0	lagging	a	a	0
1	1619952	34	1318100	T	G	1	1	lagging	t	t	0
1	1619952	34	1355868	G	C	1	1	lagging	a	c	0
1	1619952	34	1676847	G	A	0	0	lagging	c	t	0
1	1619952	34	1698494	A	G	4	1	lagging	t	c	0
1	1619952	34	1796975	A	C	1	1	lagging	g	t	0
1	1619952	35	381575	G	A	1	1	leading	a	t	0
1	1619952	35	395321	C	G	1	1	leading	g	c	0
1	1619952	35	614771	C	G	1	1	leading	g	g	0
1	1619952	35	1327608	G	A	0	0	lagging	t	c	0
1	1619952	35	1389156	T	A	1	0	lagging	a	a	0
1	1619952	35	1685480	G	T	1	0	lagging	a	c	0
1	1619952	35	1818535	G	A	1	1	lagging	t	t	0
1	1619952	35	1860939	C	T	4	1	lagging	c	g	0
1	1619952	35	1866846	C	G	1	0	lagging	a	a	1
1	1619952	35	1866849	G	T	1	0	lagging	a	c	1
1	1619952	35	1912054	A	C	1	1	lagging	g	g	0
1	1619952	41	507625	G	T	1	0	leading	t	a	0
1	1619952	41	529757	C	G	1	0	leading	c	g	0
1	1619952	41	567545	G	T	1	0	leading	c	t	0
1	1619952	41	733498	C	A	1	1	leading	c	g	0
1	1619952	41	783636	G	T	1	1	leading	t	t	0
1	1619952	41	819307	T	G	1	1	leading	a	t	0
1	1619952	41	920572	T	C	4	1	lagging	g	t	0
1	1619952	41	1046315	C	A	1	0	lagging	t	c	0
1	1619952	41	1048335	G	A	1	0	lagging	t	t	0
1	1619952	41	1053788	G	A	0	0	lagging	g	t	0
1	1619952	41	1304960	G	T	1	0	lagging	a	t	0
1	1619952	41	1455512	G	A	3	1	lagging	t	t	0
1	1619952	41	1496088	C	T	1	1	lagging	t	t	0
1	1619952	41	1629189	C	A	0	0	lagging	t	a	0
1	1619952	41	1690105	G	T	1	0	lagging	a	c	0
1	1619952	41	1887761	G	C	1	1	lagging	a	c	0
1	1619952	42	373112	C	T	3	1	leading	a	a	0
1	1619952	42	648945	C	T	1	0	leading	t	t	0
1	1619952	42	1091171	G	T	1	0	lagging	t	c	0
1	1619952	42	1155855	G	A	0	1	lagging	g	t	0
1	1619952	42	1419814	G	C	1	1	lagging	a	c	0
1	1619952	42	1608991	C	A	0	1	lagging	t	t	0
1	1619952	47	268151	C	T	1	1	leading	t	a	0
1	1619952	47	466716	C	G	1	1	leading	a	g	0
1	1619952	47	475309	G	T	0	0	leading	a	a	0
1	1619952	47	556930	C	T	1	0	leading	t	c	0
1	1619952	47	679315	T	A	1	0	leading	c	t	0
1	1619952	47	1589787	C	T	1	1	lagging	t	g	0
1	1619952	62	99383	A	C	1	0	leading	a	t	0
1	1619952	62	377073	C	A	0	1	leading	t	t	0
1	1619952	62	441461	T	C	4	1	leading	g	a	0
1	1619952	62	537839	A	G	4	1	leading	g	c	0
1	1619952	62	602827	C	A	0	0	leading	g	a	0
1	1619952	62	880775	G	C	1	0	lagging	c	a	0
1	1619952	62	931189	G	A	1	1	lagging	c	c	0
1	1619952	62	1054591	G	A	0	0	lagging	g	a	0
1	1619952	62	1097921	C	A	1	1	lagging	a	g	0
1	1619952	62	1132332	C	A	1	0	lagging	c	c	0
1	1619952	62	1289647	A	G	1	1	lagging	g	c	0
1	1619952	62	1526234	C	T	1	1	lagging	g	t	0
1	1619952	62	1756558	C	T	1	0	lagging	g	c	0
1	1619952	62	1760088	C	T	4	0	lagging	g	a	0
1	1619952	62	1824240	G	A	3	0	lagging	c	t	0
1	1619952	62	1923214	G	A	1	0	lagging	t	g	0
1	1619952	63	234725	C	T	3	1	leading	g	a	0
1	1619952	63	674165	G	A	0	0	leading	g	t	0
1	1619952	63	710293	C	A	4	1	leading	c	g	0
1	1619952	63	847090	T	C	3	1	lagging	a	a	0
1	1619952	63	924888	G	A	3	1	lagging	c	t	0
1	1619952	63	1096417	A	G	0	1	lagging	a	a	0
1	1619952	63	1157721	C	A	3	1	lagging	a	t	0
1	1619952	64	212559	C	T	1	1	leading	t	c	0
1	1619952	64	345597	C	T	4	1	leading	g	t	0
1	1619952	64	542603	C	G	1	0	leading	a	a	0
1	1619952	64	725987	A	T	1	1	leading	g	t	0
1	1619952	64	765417	C	T	3	1	leading	a	a	0
1	1619952	64	959502	C	T	3	1	lagging	c	t	0
1	1619952	64	1219145	T	C	4	1	lagging	c	g	0
1	1619952	64	1436861	G	A	4	1	lagging	a	g	0
1	1619952	64	1795659	G	T	1	0	lagging	a	a	0
1	1619952	64	1894083	T	C	0	0	lagging	a	c	0
1	1619952	65	48172	T	C	1	0	leading	g	g	0
1	1619952	65	51043	C	T	1	1	leading	a	a	0
1	1619952	65	348853	A	C	1	0	leading	g	c	0
1	1619952	65	438631	C	T	1	0	leading	g	g	0
1	1619952	65	441093	C	T	1	1	leading	t	a	0
1	1619952	65	836868	G	T	1	0	lagging	t	a	0
1	1619952	65	1029804	C	T	0	1	lagging	a	a	0
1	1619952	65	1291564	C	T	1	0	lagging	c	c	0
1	1619952	65	1422403	C	A	1	0	lagging	a	g	0
1	1619952	65	1451185	T	G	0	0	lagging	a	t	0
1	1619952	65	1472044	C	A	1	1	lagging	a	a	0
1	1619952	65	1479830	G	T	4	1	lagging	c	g	0
1	1619952	65	1518517	A	C	1	0	lagging	g	t	0
1	1619952	65	1696739	C	T	3	0	lagging	g	t	0
1	1619952	65	1775238	G	A	4	1	lagging	a	g	0
1	1619952	65	1863889	A	G	3	1	lagging	t	t	0
1	1619952	65	1959020	C	T	1	1	lagging	c	a	0
1	1619952	68	546770	G	T	1	0	leading	t	t	0
1	1619952	68	1257621	T	G	3	0	lagging	a	g	0
1	1619952	68	1274581	A	G	3	0	lagging	t	a	0
1	1619952	68	1344608	G	A	1	1	lagging	c	c	0
1	1619952	68	1597894	G	A	0	1	lagging	t	c	0
1	1619952	68	1611506	G	A	0	1	lagging	t	a	0
1	1619952	68	1825260	C	T	1	0	lagging	a	t	0
1	1619952	70	157024	G	T	3	0	leading	a	g	0
1	1619952	70	230771	C	G	1	1	leading	g	g	0
1	1619952	70	285401	G	A	1	1	leading	t	t	0
1	1619952	70	287379	G	A	3	0	leading	a	t	0
1	1619952	70	311619	C	A	1	1	leading	a	c	0
1	1619952	70	553028	G	T	3	0	leading	t	g	0
1	1619952	70	647587	C	T	3	0	leading	g	a	0
1	1619952	70	649113	A	C	1	0	leading	a	g	0
1	1619952	70	718682	G	T	1	0	leading	g	a	0
1	1619952	70	760764	G	T	3	1	leading	a	a	0
1	1619952	70	779863	T	G	4	1	leading	t	g	0
1	1619952	70	831851	C	T	4	0	lagging	t	g	0
1	1619952	70	1097398	T	C	1	1	lagging	a	a	0
1	1619952	70	1179456	C	A	3	0	lagging	a	t	0
1	1619952	70	1185275	C	G	1	1	lagging	t	g	0
1	1619952	70	1257382	C	A	0	1	lagging	c	t	0
1	1619952	70	1324680	G	A	1	1	lagging	t	t	0
1	1619952	70	1518848	G	T	1	0	lagging	g	g	0
1	1619952	70	1676558	G	A	0	0	lagging	c	c	0
1	1619952	70	1706520	A	C	4	1	lagging	c	a	0
1	1619952	70	1770325	G	T	4	1	lagging	a	g	0
1	1619952	70	1806566	G	C	1	1	lagging	t	g	0
1	1619952	70	1807114	T	G	1	1	lagging	c	g	0
1	1619952	70	1925829	G	T	1	0	lagging	t	t	0
1	1619952	71	42867	C	T	1	0	leading	g	c	0
1	1619952	71	67989	A	G	1	1	leading	a	t	0
1	1619952	71	153283	C	G	3	0	leading	g	t	0
1	1619952	71	572754	G	T	1	1	leading	a	a	0
1	1619952	71	600873	G	A	1	1	leading	t	t	0
1	1619952	71	607314	A	G	4	0	leading	c	a	0
1	1619952	71	686015	C	T	3	1	leading	a	a	0
1	1619952	71	825625	G	T	0	0	leading	a	a	0
1	1619952	71	1003265	C	T	1	1	lagging	g	c	0
1	1619952	71	1022969	C	T	1	0	lagging	t	t	0
1	1619952	71	1155122	G	A	4	1	lagging	c	a	0
1	1619952	71	1184777	C	A	0	1	lagging	a	a	0
1	1619952	71	1526692	T	G	1	1	lagging	t	c	0
1	1619952	71	1568287	C	T	1	1	lagging	a	a	0
1	1619952	71	1782467	G	A	1	0	lagging	t	c	0
1	1619952	71	1800084	G	T	1	1	lagging	a	t	0
1	1619952	71	1846863	G	A	1	0	lagging	g	g	0
1	1619952	71	1880572	G	T	1	0	lagging	c	t	0
2	DB1V3-4A	3	84475	A	C	1	1	leading	g	a	0
2	DB1V3-4A	3	594352	G	A	1	1	leading	c	a	0
2	DB1V3-4A	3	920069	G	C	1	0	leading	t	c	0
2	DB1V3-4A	3	975071	C	T	1	1	leading	c	a	0
2	DB1V3-4A	3	1001094	C	T	4	0	leading	c	g	0
2	DB1V3-4A	3	1267477	C	T	1	1	lagging	a	c	0
2	DB1V3-4A	3	1402931	T	C	1	0	lagging	c	t	0
2	DB1V3-4A	3	1539408	G	A	1	1	lagging	a	c	0
2	DB1V3-4A	3	1545925	G	C	1	0	lagging	t	c	0
2	DB1V3-4A	3	1678427	C	A	1	1	lagging	t	c	0
2	DB1V3-4A	3	1819753	G	A	4	1	lagging	t	c	0
2	DB1V3-4A	3	2083960	G	A	1	0	lagging	t	g	0
2	DB1V3-4A	12	288544	G	A	1	1	leading	t	t	0
2	DB1V3-4A	12	340716	G	C	1	1	leading	a	a	0
2	DB1V3-4A	12	442674	G	C	1	1	leading	a	t	0
2	DB1V3-4A	12	477753	G	T	4	1	leading	t	a	0
2	DB1V3-4A	12	744310	G	A	1	0	leading	a	c	0
2	DB1V3-4A	12	788666	T	C	1	0	leading	g	t	0
2	DB1V3-4A	12	1316647	G	C	0	1	lagging	t	g	0
2	DB1V3-4A	12	1866094	C	T	1	1	lagging	a	c	0
2	DB1V3-4A	13	245936	C	A	0	0	leading	t	a	0
2	DB1V3-4A	13	436833	C	G	1	0	leading	g	c	0
2	DB1V3-4A	13	468811	C	T	1	1	leading	g	t	0
2	DB1V3-4A	13	522310	T	G	1	1	leading	g	t	0
2	DB1V3-4A	13	605850	T	G	1	1	leading	t	c	0
2	DB1V3-4A	13	651003	A	T	4	0	leading	c	a	0
2	DB1V3-4A	13	697117	T	G	1	1	leading	t	t	0
2	DB1V3-4A	13	708226	T	A	0	1	leading	t	a	0
2	DB1V3-4A	13	787828	C	T	3	0	leading	a	a	0
2	DB1V3-4A	13	1093084	G	A	1	1	lagging	c	c	0
2	DB1V3-4A	13	1172534	C	G	1	1	lagging	t	t	0
2	DB1V3-4A	13	1559244	C	G	1	0	lagging	c	a	0
2	DB1V3-4A	13	1707598	C	T	1	1	lagging	g	g	0
2	DB1V3-4A	13	1774500	G	C	1	1	lagging	t	t	0
2	DB1V3-4A	13	1917102	C	T	1	1	lagging	c	a	0
2	DB1V3-4A	13	2118801	C	A	0	0	lagging	a	a	0
2	DB1V3-4A	18	805645	G	A	4	0	leading	t	g	0
2	DB1V3-4A	18	861501	G	T	0	1	leading	t	t	0
2	DB1V3-4A	18	1145083	C	T	3	1	lagging	a	a	0
2	DB1V3-4A	18	1788601	C	T	1	1	lagging	t	a	0
2	DB1V3-4A	20	400961	T	G	0	0	leading	a	g	0
2	DB1V3-4A	20	763117	A	G	4	1	leading	c	a	0
2	DB1V3-4A	20	879493	C	T	1	1	leading	g	a	0
2	DB1V3-4A	20	997749	C	A	3	0	leading	a	g	0
2	DB1V3-4A	20	1080563	G	T	1	0	lagging	g	g	0
2	DB1V3-4A	20	1687055	G	C	1	0	lagging	t	t	0
2	DB1V3-4A	20	1840307	T	C	0	0	lagging	t	g	0
2	DB1V3-4A	22	144729	C	T	3	1	leading	a	g	0
2	DB1V3-4A	22	216661	G	A	1	0	leading	t	a	0
2	DB1V3-4A	22	238042	C	G	4	1	leading	c	a	0
2	DB1V3-4A	22	301789	C	T	1	0	leading	c	c	0
2	DB1V3-4A	22	375101	G	A	4	0	leading	c	g	0
2	DB1V3-4A	22	457947	C	T	4	1	leading	t	t	0
2	DB1V3-4A	22	1135766	C	T	0	1	lagging	c	t	0
2	DB1V3-4A	22	1147957	A	G	1	1	lagging	g	t	0
2	DB1V3-4A	22	1180869	C	T	1	1	lagging	a	g	0
2	DB1V3-4A	22	1458902	A	C	1	1	lagging	g	g	0
2	DB1V3-4A	22	1931839	G	A	1	0	lagging	a	c	0
2	DB1V3-4A	26	125475	A	G	1	1	leading	a	a	0
2	DB1V3-4A	26	386194	G	A	1	1	leading	a	a	0
2	DB1V3-4A	26	418430	C	T	1	1	leading	t	t	0
2	DB1V3-4A	26	535725	A	G	1	1	leading	t	a	0
2	DB1V3-4A	26	574948	C	T	1	0	leading	t	a	0
2	DB1V3-4A	26	1196937	G	A	3	1	lagging	t	c	0
2	DB1V3-4A	26	1437002	G	A	1	1	lagging	t	g	0
2	DB1V3-4A	36	472825	G	A	4	1	leading	c	a	0
2	DB1V3-4A	36	573116	G	A	1	0	leading	t	c	0
2	DB1V3-4A	36	731404	G	T	1	1	leading	t	t	0
2	DB1V3-4A	36	920014	G	A	1	0	leading	g	t	0
2	DB1V3-4A	36	971855	T	G	3	0	leading	g	a	0
2	DB1V3-4A	36	1067838	C	T	1	0	lagging	a	t	0
2	DB1V3-4A	36	1124822	C	A	3	1	lagging	a	a	0
2	DB1V3-4A	36	1748358	T	C	0	1	lagging	c	t	0
2	DB1V3-4A	36	1770373	C	T	1	0	lagging	c	t	0
2	DB1V3-4A	46	360309	G	A	4	0	leading	t	g	0
2	DB1V3-4A	46	515878	G	A	1	1	leading	a	c	0
2	DB1V3-4A	46	880614	G	A	0	0	leading	t	t	0
2	DB1V3-4A	46	1350930	T	A	4	0	lagging	c	g	0
2	DB1V3-4A	46	1385226	C	G	0	1	lagging	t	t	0
2	DB1V3-4A	46	1433598	C	T	1	1	lagging	a	t	0
2	DB1V3-4A	46	1635618	G	A	0	1	lagging	t	c	0
2	DB1V3-4A	46	1931040	C	T	3	0	lagging	g	a	0
2	DB1V3-4A	46	1965570	A	C	1	0	lagging	a	g	0
2	DB1V3-4A	48	141671	G	A	1	1	leading	t	t	0
2	DB1V3-4A	48	557294	T	G	0	0	leading	g	t	0
2	DB1V3-4A	48	897619	G	A	1	0	leading	t	g	0
2	DB1V3-4A	48	1050883	C	A	1	0	lagging	t	g	0
2	DB1V3-4A	48	1061209	T	C	1	1	lagging	g	c	0
2	DB1V3-4A	48	1489418	G	C	1	0	lagging	t	c	0
2	DB1V3-4A	48	1592474	G	A	1	0	lagging	c	c	0
2	DB1V3-4A	44	107186	T	C	1	1	leading	g	c	0
2	DB1V3-4A	44	124245	G	A	1	1	leading	c	t	0
2	DB1V3-4A	44	358695	C	T	0	1	leading	t	c	0
2	DB1V3-4A	44	658516	C	T	3	0	leading	t	c	0
2	DB1V3-4A	44	670756	G	A	0	0	leading	t	t	0
2	DB1V3-4A	44	676192	C	T	1	0	leading	a	a	0
2	DB1V3-4A	44	1186919	T	C	1	1	lagging	t	c	0
2	DB1V3-4A	44	1408083	C	A	1	1	lagging	g	a	0
2	DB1V3-4A	44	1753662	C	T	1	1	lagging	c	c	0
2	DB1V3-4A	44	1790436	C	T	4	1	lagging	g	g	0
2	DB1V3-4A	45	159292	A	T	1	0	leading	a	a	0
2	DB1V3-4A	45	234291	C	T	1	1	leading	g	g	0
2	DB1V3-4A	45	654033	A	G	4	0	leading	c	g	0
2	DB1V3-4A	45	654084	T	C	4	0	leading	t	g	1
2	DB1V3-4A	45	654091	A	G	1	0	leading	g	a	1
2	DB1V3-4A	45	654118	A	C	1	0	leading	c	t	1
2	DB1V3-4A	45	676886	A	G	1	0	leading	c	a	0
2	DB1V3-4A	45	1061569	C	A	1	1	lagging	t	g	0
2	DB1V3-4A	45	1256873	G	C	1	0	lagging	g	t	0
2	DB1V3-4A	45	1262218	G	C	1	1	lagging	a	g	0
2	DB1V3-4A	59	795446	C	T	1	0	leading	a	g	0
2	DB1V3-4A	59	890059	A	G	0	0	leading	c	c	0
2	DB1V3-4A	59	1107216	G	T	1	1	lagging	a	a	0
2	DB1V3-4A	59	2017581	A	C	1	0	lagging	a	t	0
2	DB1V3-4A	59	2045866	A	C	3	0	lagging	c	c	0
2	DB1V3-4A	56	31793	G	A	4	1	leading	g	g	0
2	DB1V3-4A	56	146897	A	G	0	0	leading	g	c	1
2	DB1V3-4A	56	146914	G	A	0	0	leading	g	g	1
2	DB1V3-4A	56	447605	G	C	1	1	leading	a	g	0
2	DB1V3-4A	56	1478037	C	T	1	1	lagging	a	a	0
2	DB1V3-4A	56	1558077	C	A	1	1	lagging	t	c	0
2	DB1V3-4A	56	1621085	C	A	3	1	lagging	a	g	0
2	DB1V3-4A	56	1804680	T	G	1	0	lagging	a	c	0
2	DB1V3-4A	56	1908332	G	A	3	1	lagging	t	a	0
2	DB1V3-4A	56	1965183	C	T	0	1	lagging	a	c	0
2	DB1V3-4A	55	733662	C	T	1	0	leading	a	g	0
2	DB1V3-4A	55	784670	G	A	1	0	leading	a	c	0
2	DB1V3-4A	55	849252	G	A	1	1	leading	t	a	0
2	DB1V3-4A	55	942730	G	A	1	0	leading	t	t	0
2	DB1V3-4A	55	972112	G	A	1	1	leading	g	a	0
2	DB1V3-4A	55	1416480	G	A	3	1	lagging	g	t	0
2	DB1V3-4A	55	2082309	C	T	4	0	lagging	t	t	0
2	DB1V3-4A	58	162960	C	G	4	0	leading	c	a	0
2	DB1V3-4A	58	183657	A	C	1	0	leading	c	a	0
2	DB1V3-4A	58	518665	A	C	1	1	leading	t	c	0
2	DB1V3-4A	58	1068572	C	T	3	0	lagging	g	a	0
2	DB1V3-4A	58	1177721	G	A	1	0	lagging	g	g	0
2	DB1V3-4A	58	1296980	T	A	1	0	lagging	t	g	0
2	DB1V3-4A	58	1561810	G	C	1	1	lagging	t	c	0
2	DB1V3-4A	58	1702135	C	T	1	1	lagging	c	g	0
2	DB1V3-4A	58	1975127	G	A	1	1	lagging	a	c	0
2	DB1V3-4A	60	112818	T	C	3	0	leading	g	c	0
2	DB1V3-4A	60	353888	T	G	0	0	leading	g	a	0
2	DB1V3-4A	60	707554	G	A	1	1	leading	t	g	0
2	DB1V3-4A	60	718828	C	T	1	0	leading	t	t	0
2	DB1V3-4A	60	1095154	G	A	1	0	lagging	t	a	0
2	DB1V3-4A	60	1973975	C	G	4	1	lagging	c	g	0
2	DB1V3-4A	60	1991810	C	T	1	1	lagging	a	a	0
2	DB1V3-4A	54	252880	A	G	1	0	leading	a	a	0
2	DB1V3-4A	54	404752	A	T	3	1	leading	c	t	0
2	DB1V3-4A	54	1066626	G	C	1	1	lagging	a	c	0
2	DB1V3-4A	54	2098340	C	A	0	1	lagging	t	c	0
2	DB1V3-4A	52	275098	C	T	0	1	leading	t	t	0
2	DB1V3-4A	52	544380	C	T	0	0	leading	a	a	0
2	DB1V3-4A	52	623700	C	T	1	0	leading	g	c	0
2	DB1V3-4A	52	676870	G	T	1	0	leading	g	c	0
2	DB1V3-4A	52	784570	T	A	3	0	leading	a	a	0
2	DB1V3-4A	52	812512	C	A	1	1	leading	a	t	0
2	DB1V3-4A	52	1390535	T	G	1	1	lagging	t	c	0
2	DB1V3-4A	52	1873636	T	C	0	0	lagging	g	t	0
2	DB1V3-4A	43	116345	G	A	3	1	leading	t	t	0
2	DB1V3-4A	43	138165	C	T	1	1	leading	g	t	0
2	DB1V3-4A	43	354463	G	C	4	0	leading	g	a	1
2	DB1V3-4A	43	354472	C	T	4	0	leading	c	a	1
2	DB1V3-4A	43	378623	G	T	1	1	leading	t	g	0
2	DB1V3-4A	43	662717	C	T	4	0	leading	g	a	0
2	DB1V3-4A	43	1173268	T	C	0	1	lagging	g	a	0
2	DB1V3-4A	43	1282310	G	C	1	0	lagging	t	t	0
2	DB1V3-4A	43	1435472	C	T	1	1	lagging	c	t	0
2	DB1V3-4A	43	1724802	G	A	4	0	lagging	t	c	0
2	DB1V3-4A	43	1808734	T	G	1	0	lagging	g	g	0
2	DB1V3-4A	43	1938414	G	A	1	0	lagging	a	a	0
2	DB1V3-4A	43	2073060	C	T	1	0	lagging	a	t	0
2	DB1V3-4A	37	6216	C	T	1	1	leading	a	a	0
2	DB1V3-4A	37	15713	G	T	0	0	leading	c	a	0
2	DB1V3-4A	37	175026	G	A	1	0	leading	c	t	0
2	DB1V3-4A	37	217402	C	T	1	0	leading	a	a	0
2	DB1V3-4A	37	262825	G	C	1	1	leading	t	t	0
2	DB1V3-4A	37	285909	G	A	0	0	leading	c	c	0
2	DB1V3-4A	37	393834	C	G	0	1	leading	a	a	0
2	DB1V3-4A	37	657910	T	A	3	0	leading	a	g	0
2	DB1V3-4A	37	792427	T	A	3	0	leading	t	g	0
2	DB1V3-4A	37	974392	C	T	1	1	leading	a	t	0
2	DB1V3-4A	37	1162980	C	T	1	1	lagging	c	t	0
2	DB1V3-4A	37	1163456	G	A	3	1	lagging	t	t	0
2	DB1V3-4A	37	1254925	C	T	1	0	lagging	a	c	0
2	DB1V3-4A	37	1286472	G	A	0	0	lagging	a	t	0
2	DB1V3-4A	37	1297035	C	T	1	0	lagging	g	a	0
2	DB1V3-4A	37	1462278	C	T	3	0	lagging	t	a	0
2	DB1V3-4A	37	1770985	G	C	0	1	lagging	t	t	0
2	DB1V3-4A	37	1779600	G	A	1	1	lagging	g	t	0
2	DB1V3-4A	37	1811850	C	A	1	0	lagging	t	a	0
2	DB1V3-4A	37	2020046	G	A	1	1	lagging	g	a	0
2	DB1V3-4A	37	2021112	C	T	1	0	lagging	a	c	0
2	DB1V3-4A	37	2107005	G	T	1	1	lagging	a	t	0
2	DB1V3-4A	38	130906	C	T	0	0	leading	t	a	0
2	DB1V3-4A	38	373815	G	C	1	1	leading	t	t	0
2	DB1V3-4A	38	412460	A	G	1	1	leading	a	c	0
2	DB1V3-4A	38	466021	T	A	1	0	leading	c	c	0
2	DB1V3-4A	38	695554	C	G	3	1	leading	t	t	0
2	DB1V3-4A	38	754179	C	T	1	0	leading	g	g	0
2	DB1V3-4A	38	1118978	G	A	1	0	lagging	g	t	0
2	DB1V3-4A	38	1922580	G	A	4	1	lagging	t	g	0
2	DB1V3-4A	38	2087276	A	T	1	1	lagging	t	a	0
2	DB1V3-4A	1	202527	C	T	0	0	leading	a	g	0
2	DB1V3-4A	1	780635	G	A	0	0	leading	g	a	0
2	DB1V3-4A	1	1220838	G	A	1	0	lagging	c	g	0
2	DB1V3-4A	1	1288202	G	A	1	0	lagging	a	g	0
2	DB1V3-4A	1	1459463	C	A	1	1	lagging	g	t	0
2	DB1V3-4A	1	1492280	G	T	1	1	lagging	c	c	0
2	DB1V3-4A	1	1494333	C	A	3	1	lagging	c	a	0
2	DB1V3-4A	1	1696049	G	T	1	1	lagging	c	g	0
2	DB1V3-4A	1	1806015	C	A	1	0	lagging	g	g	0
2	DB1V3-4A	1	2063648	G	A	1	1	lagging	a	g	0
2	DB1V3-4A	2	185173	C	T	1	0	leading	a	a	0
2	DB1V3-4A	2	194118	C	A	0	0	leading	a	g	0
2	DB1V3-4A	2	656696	G	C	1	0	leading	c	c	0
2	DB1V3-4A	2	958067	C	T	1	1	leading	g	g	0
2	DB1V3-4A	2	1294306	G	A	4	1	lagging	g	g	0
2	DB1V3-4A	2	1498913	G	C	1	0	lagging	c	t	0
2	DB1V3-4A	2	1913935	G	A	1	0	lagging	t	t	0
2	DB1V3-4A	2	1919186	G	C	4	1	lagging	a	c	0
2	DB1V3-4A	4	961391	G	T	1	1	leading	a	a	0
2	DB1V3-4A	4	1698943	G	A	1	0	lagging	c	a	0
2	DB1V3-4A	4	1789551	G	A	1	1	lagging	t	g	0
2	DB1V3-4A	6	247636	C	T	1	0	leading	g	c	0
2	DB1V3-4A	6	354130	A	G	4	0	leading	t	g	1
2	DB1V3-4A	6	354133	A	G	3	0	leading	t	t	1
2	DB1V3-4A	6	469577	G	A	1	1	leading	t	g	0
2	DB1V3-4A	6	595434	G	A	1	1	leading	a	a	0
2	DB1V3-4A	6	910902	C	T	4	0	leading	c	t	0
2	DB1V3-4A	6	1426466	T	G	4	1	lagging	c	g	0
2	DB1V3-4A	6	1789640	G	A	4	1	lagging	g	a	0
2	DB1V3-4A	6	1990038	G	A	3	1	lagging	t	t	0
2	DB1V3-4A	7	336699	C	NA	1	1	leading	t	g	0
2	DB1V3-4A	7	788203	C	NA	4	0	leading	c	a	1
2	DB1V3-4A	7	788206	C	NA	3	0	leading	a	a	1
2	DB1V3-4A	7	1254242	C	NA	1	1	lagging	a	g	0
2	DB1V3-4A	7	1365441	C	NA	1	0	lagging	t	c	0
2	DB1V3-4A	8	111763	C	T	1	1	leading	a	g	0
2	DB1V3-4A	8	249114	C	A	0	0	leading	c	t	0
2	DB1V3-4A	8	390976	T	C	0	1	leading	a	g	0
2	DB1V3-4A	8	566583	G	T	1	0	leading	t	c	0
2	DB1V3-4A	8	598874	A	C	1	1	leading	t	t	0
2	DB1V3-4A	8	796308	T	G	3	0	leading	t	c	0
2	DB1V3-4A	8	911196	C	T	1	1	leading	a	a	0
2	DB1V3-4A	8	963595	G	A	1	0	leading	g	t	0
2	DB1V3-4A	8	969772	C	T	0	1	leading	a	a	0
2	DB1V3-4A	8	1022899	G	A	0	1	leading	t	g	0
2	DB1V3-4A	8	1143517	A	G	0	0	lagging	a	c	0
2	DB1V3-4A	8	1382814	G	A	1	1	lagging	a	c	0
2	DB1V3-4A	8	1597311	G	A	1	0	lagging	c	a	0
2	DB1V3-4A	8	1946610	T	A	1	1	lagging	g	a	0
2	DB1V3-4A	8	1962876	G	T	1	1	lagging	c	c	0
2	DB1V3-4A	8	2073949	G	A	4	1	lagging	c	a	0
2	DB1V3-4A	14	347948	G	T	0	0	leading	t	g	0
2	DB1V3-4A	14	602992	G	A	1	1	leading	t	g	0
2	DB1V3-4A	14	669418	G	A	0	0	leading	c	t	0
2	DB1V3-4A	14	801945	C	T	3	1	leading	a	t	0
2	DB1V3-4A	14	1542207	C	T	4	0	lagging	a	a	0
2	DB1V3-4A	14	1599385	G	C	1	1	lagging	g	t	0
2	DB1V3-4A	16	55384	C	G	3	0	leading	a	t	0
2	DB1V3-4A	16	306921	C	G	1	1	leading	g	t	0
2	DB1V3-4A	16	831375	G	T	4	0	leading	c	t	0
2	DB1V3-4A	16	1011862	G	A	3	1	leading	t	a	0
2	DB1V3-4A	16	1043056	G	A	1	1	leading	g	t	0
2	DB1V3-4A	16	1063367	C	T	0	0	lagging	a	a	0
2	DB1V3-4A	16	1197109	G	T	0	0	lagging	a	t	0
2	DB1V3-4A	16	1381551	G	A	1	1	lagging	a	g	0
2	DB1V3-4A	17	456796	A	C	1	0	leading	g	a	0
2	DB1V3-4A	17	650959	C	T	1	0	leading	a	t	1
2	DB1V3-4A	17	650961	T	A	4	0	leading	t	g	1
2	DB1V3-4A	17	657001	A	C	4	0	leading	c	a	0
2	DB1V3-4A	17	657763	A	G	4	0	leading	c	g	0
2	DB1V3-4A	17	708226	T	C	0	1	leading	t	a	0
2	DB1V3-4A	17	904419	G	A	1	1	leading	a	t	0
2	DB1V3-4A	17	1539068	T	G	1	1	lagging	t	g	0
2	DB1V3-4A	17	1773334	G	A	3	1	lagging	t	a	0
2	DB1V3-4A	17	1831472	G	A	1	0	lagging	c	a	0
2	DB1V3-4A	19	408939	G	C	1	1	leading	t	c	0
2	DB1V3-4A	19	453488	G	T	4	1	leading	g	a	0
2	DB1V3-4A	19	733611	A	C	1	0	leading	a	a	0
2	DB1V3-4A	19	902029	C	A	0	1	leading	c	a	0
2	DB1V3-4A	19	1058190	C	A	1	0	lagging	t	c	0
2	DB1V3-4A	19	1064198	C	T	3	1	lagging	a	t	0
2	DB1V3-4A	19	1222779	C	T	1	0	lagging	g	a	0
2	DB1V3-4A	19	1395364	T	C	3	1	lagging	t	t	0
2	DB1V3-4A	19	1435510	A	T	1	1	lagging	t	a	0
2	DB1V3-4A	19	1707787	G	T	1	1	lagging	c	t	0
2	DB1V3-4A	19	1893468	G	A	0	0	lagging	c	t	0
2	DB1V3-4A	19	2006238	C	A	3	0	lagging	g	t	0
2	DB1V3-4A	23	248613	G	A	4	0	leading	c	c	0
2	DB1V3-4A	23	753432	G	A	1	0	leading	a	c	0
2	DB1V3-4A	23	849911	C	A	1	1	leading	t	a	0
2	DB1V3-4A	23	1026240	T	C	0	0	leading	t	t	0
2	DB1V3-4A	23	1082429	A	T	1	0	lagging	t	c	0
2	DB1V3-4A	23	1253677	C	T	1	1	lagging	t	t	0
2	DB1V3-4A	23	1404767	C	T	4	1	lagging	c	g	0
2	DB1V3-4A	23	1564649	C	A	3	1	lagging	c	t	0
2	DB1V3-4A	23	1708073	A	T	0	1	lagging	t	t	0
2	DB1V3-4A	24	120182	G	A	1	0	leading	g	t	0
2	DB1V3-4A	24	558236	C	G	4	0	leading	c	t	0
2	DB1V3-4A	24	800311	C	G	1	1	leading	t	c	0
2	DB1V3-4A	24	830637	C	T	1	0	leading	g	g	0
2	DB1V3-4A	24	1454240	G	A	3	1	lagging	c	t	0
2	DB1V3-4A	24	1721719	G	A	0	0	lagging	t	a	0
2	DB1V3-4A	24	1967972	G	A	1	0	lagging	a	a	0
2	DB1V3-4A	24	2041875	C	A	0	0	lagging	t	g	0
2	DB1V3-4A	27	52164	C	T	0	0	leading	t	g	0
2	DB1V3-4A	27	210467	C	T	1	0	leading	a	c	0
2	DB1V3-4A	27	301132	G	A	4	1	leading	c	g	0
2	DB1V3-4A	27	476821	G	A	0	0	leading	c	a	1
2	DB1V3-4A	27	476822	A	T	0	0	leading	g	a	1
2	DB1V3-4A	27	476823	A	T	0	0	leading	a	g	1
2	DB1V3-4A	27	490834	C	G	1	0	leading	t	a	0
2	DB1V3-4A	27	658946	G	A	1	0	leading	c	a	0
2	DB1V3-4A	27	1001552	C	T	1	0	leading	c	a	0
2	DB1V3-4A	27	1086400	C	T	1	0	lagging	g	a	0
2	DB1V3-4A	27	1313864	T	C	0	0	lagging	a	a	0
2	DB1V3-4A	27	1403089	A	G	3	0	lagging	a	c	0
2	DB1V3-4A	27	1404896	G	A	3	1	lagging	c	a	0
2	DB1V3-4A	27	1467814	C	G	4	0	lagging	g	g	0
2	DB1V3-4A	27	1823096	G	A	4	1	lagging	t	c	0
2	DB1V3-4A	27	1826244	C	T	1	0	lagging	a	t	0
2	DB1V3-4A	28	174473	T	G	1	0	leading	a	t	0
2	DB1V3-4A	28	1471974	T	C	4	1	lagging	g	c	0
2	DB1V3-4A	28	1574691	A	G	0	0	lagging	c	a	0
2	DB1V3-4A	28	1823683	C	T	4	1	lagging	t	g	0
2	DB1V3-4A	30	111778	G	T	1	1	leading	c	g	0
2	DB1V3-4A	30	501704	G	A	1	0	leading	t	g	0
2	DB1V3-4A	30	688022	G	A	0	0	leading	c	a	0
2	DB1V3-4A	30	836330	C	G	3	1	leading	g	c	0
2	DB1V3-4A	30	1323064	T	C	1	1	lagging	t	t	0
2	DB1V3-4A	30	1364835	C	G	1	0	lagging	c	c	0
2	DB1V3-4A	30	1656712	G	C	1	1	lagging	t	c	0
2	DB1V3-4A	30	1736378	T	C	1	1	lagging	g	a	0
2	DB1V3-4A	30	1861190	T	G	0	1	lagging	c	t	0
2	DB1V3-4A	31	2091	G	A	4	1	leading	g	a	0
2	DB1V3-4A	31	193374	C	T	1	0	leading	t	a	0
2	DB1V3-4A	31	216364	A	C	1	0	leading	t	c	0
2	DB1V3-4A	31	398413	C	T	1	1	leading	a	g	0
2	DB1V3-4A	31	466617	C	G	1	0	leading	a	a	0
2	DB1V3-4A	31	743815	A	C	1	0	leading	a	g	0
2	DB1V3-4A	31	1091461	G	A	4	0	lagging	c	a	0
2	DB1V3-4A	31	1424631	G	T	1	1	lagging	t	t	0
2	DB1V3-4A	31	1516649	G	A	0	0	lagging	c	g	0
2	DB1V3-4A	31	1627121	G	A	4	1	lagging	a	c	0
2	DB1V3-4A	31	1808471	G	A	4	0	lagging	g	g	0
2	DB1V3-4A	31	1945248	C	T	4	0	lagging	t	g	0
2	DB1V3-4A	31	2022913	T	G	4	0	lagging	t	c	0
2	DB1V3-4A	32	86113	C	A	1	0	leading	t	t	0
2	DB1V3-4A	32	742650	G	A	4	0	leading	t	g	0
2	DB1V3-4A	32	879983	G	A	1	1	leading	a	c	0
2	DB1V3-4A	32	987875	C	T	1	1	leading	a	t	0
2	DB1V3-4A	32	1372266	G	A	1	0	lagging	g	c	0
2	DB1V3-4A	32	1497561	G	T	3	0	lagging	g	t	0
2	DB1V3-4A	32	1543893	A	C	1	0	lagging	a	a	0
2	DB1V3-4A	32	1564987	C	T	0	1	lagging	a	t	0
2	DB1V3-4A	32	1700554	C	T	1	1	lagging	t	a	0
2	DB1V3-4A	32	1741222	G	C	1	1	lagging	a	t	0
2	DB1V3-4A	32	1955866	G	A	0	0	lagging	a	c	0
2	DB1V3-4A	33	268023	C	T	1	1	leading	t	a	0
2	DB1V3-4A	33	1030736	G	C	1	0	leading	c	a	0
2	DB1V3-4A	33	1097433	C	T	1	1	lagging	t	t	0
2	DB1V3-4A	33	1466332	C	A	1	0	lagging	g	t	0
2	DB1V3-4A	33	1648601	C	A	1	1	lagging	a	a	0
2	DB1V3-4A	33	2051910	C	A	1	0	lagging	a	c	0
2	DB1V3-4A	35	132924	T	G	4	1	leading	g	c	0
2	DB1V3-4A	35	492787	G	A	0	0	leading	t	c	0
2	DB1V3-4A	35	606606	C	T	1	1	leading	t	g	0
2	DB1V3-4A	35	908396	C	A	1	1	leading	g	a	0
2	DB1V3-4A	35	1299427	G	A	3	0	lagging	a	t	0
2	DB1V3-4A	35	2031837	C	T	3	0	lagging	t	t	0
2	DB1V3-4A	61	9125	G	A	3	0	leading	t	t	0
2	DB1V3-4A	61	145519	G	A	1	0	leading	g	a	0
2	DB1V3-4A	61	250813	C	A	0	1	leading	a	a	0
2	DB1V3-4A	61	721339	A	G	3	0	leading	a	t	0
2	DB1V3-4A	61	1068558	T	G	1	0	lagging	t	c	0
2	DB1V3-4A	61	1404594	C	T	1	1	lagging	g	c	0
2	DB1V3-4A	61	1708163	C	A	1	1	lagging	a	a	0
2	DB1V3-4A	61	1829874	G	A	1	0	lagging	t	c	0
2	DB1V3-4A	62	505587	C	T	1	0	leading	t	t	0
2	DB1V3-4A	62	1170067	G	A	1	1	lagging	t	c	0
2	DB1V3-4A	62	1340864	C	G	3	0	lagging	t	a	0
2	DB1V3-4A	62	1452339	G	A	1	1	lagging	a	c	0
2	DB1V3-4A	64	569428	G	A	3	1	leading	t	a	0
2	DB1V3-4A	64	653901	C	T	4	0	leading	c	t	0
2	DB1V3-4A	64	759831	C	A	1	1	leading	a	t	0
2	DB1V3-4A	64	1249772	G	A	1	0	lagging	c	t	0
2	DB1V3-4A	64	1418809	G	A	4	1	lagging	t	a	0
2	DB1V3-4A	64	1565598	A	C	3	0	lagging	t	c	0
2	DB1V3-4A	64	1732358	T	G	1	1	lagging	t	c	0
2	DB1V3-4A	64	1787519	G	A	3	1	lagging	g	t	0
2	DB1V3-4A	64	2110526	G	C	4	1	lagging	t	g	0
2	DB1V3-4A	65	79413	G	T	1	1	leading	t	c	0
2	DB1V3-4A	65	470876	G	T	0	1	leading	a	g	0
2	DB1V3-4A	65	711396	A	C	3	1	leading	a	a	0
2	DB1V3-4A	65	974040	C	T	5	0	leading	c	t	0
2	DB1V3-4A	65	1195514	T	C	1	1	lagging	g	t	0
2	DB1V3-4A	65	1957059	C	T	0	0	lagging	g	a	0
2	DB1V3-4A	67	493072	G	A	1	0	leading	g	a	0
2	DB1V3-4A	67	1382778	T	G	1	1	lagging	t	t	0
2	DB1V3-4A	67	1604279	C	T	1	1	lagging	t	t	0
2	DB1V3-4A	67	1707535	C	G	1	1	lagging	a	c	0
2	DB1V3-4A	67	1837771	G	C	1	0	lagging	c	g	0
2	DB1V3-4A	70	585328	G	A	1	1	leading	g	a	0
2	DB1V3-4A	70	587993	G	A	4	1	leading	c	a	0
2	DB1V3-4A	70	919893	G	T	4	0	leading	c	a	0
2	DB1V3-4A	70	1525929	T	G	3	1	lagging	c	t	0
2	DB1V3-4A	70	1769545	C	A	1	0	lagging	g	a	0
2	DB1V3-4A	70	1774435	C	A	0	1	lagging	g	a	0
2	DB1V3-4A	70	1790440	T	G	1	1	lagging	a	c	0
2	DB1V3-4A	72	206151	T	G	4	1	leading	c	g	0
2	DB1V3-4A	72	408651	G	A	1	1	leading	t	g	0
2	DB1V3-4A	72	495723	C	T	1	1	leading	g	a	0
2	DB1V3-4A	72	702095	G	T	1	0	leading	t	g	0
2	DB1V3-4A	72	941433	C	A	3	0	leading	a	a	0
2	DB1V3-4A	72	1167052	G	A	3	1	lagging	c	t	0
2	DB1V3-4A	73	437930	G	T	1	0	leading	a	c	0
2	DB1V3-4A	73	544221	G	A	0	0	leading	t	t	0
2	DB1V3-4A	73	566910	A	G	1	0	leading	t	a	0
2	DB1V3-4A	73	603417	G	A	0	0	leading	t	a	0
2	DB1V3-4A	73	1032216	T	G	1	1	leading	t	t	0
2	DB1V3-4A	73	1905605	G	T	0	0	lagging	c	a	0
2	DB1V3-4A	73	2038161	C	T	3	0	lagging	c	t	0
2	DB1V3-4A	73	2082151	G	A	1	0	lagging	c	a	0
2	DB1V3-4A	74	9493	C	T	1	0	leading	a	a	0
2	DB1V3-4A	74	189566	C	T	0	0	leading	a	t	0
2	DB1V3-4A	74	286144	T	G	1	1	leading	t	c	0
2	DB1V3-4A	74	347948	G	T	0	0	leading	t	g	0
2	DB1V3-4A	74	399114	G	C	1	1	leading	g	t	0
2	DB1V3-4A	74	668918	G	T	1	0	leading	a	g	0
2	DB1V3-4A	74	722580	C	A	1	1	leading	a	a	0
2	DB1V3-4A	74	1079965	G	C	1	0	lagging	a	c	0
2	DB1V3-4A	74	1084190	G	A	1	0	lagging	t	c	0
2	DB1V3-4A	74	2039919	G	C	0	0	lagging	c	t	0
3	1191316	5	326113	G	A	1	1	leading	c	g	0
3	1191316	5	334519	G	A	1	1	leading	c	a	0
3	1191316	5	340790	G	A	1	0	leading	t	c	0
3	1191316	5	495973	A	G	1	1	leading	g	c	0
3	1191316	5	641215	T	C	4	1	leading	t	g	0
3	1191316	5	706956	C	T	1	0	leading	t	c	0
3	1191316	5	759609	C	T	1	1	leading	g	a	0
3	1191316	5	1074045	G	A	1	0	leading	t	c	0
3	1191316	5	1267154	G	T	3	1	lagging	a	c	0
3	1191316	5	1782652	C	T	3	1	lagging	a	t	0
3	1191316	5	1812044	C	T	4	1	lagging	g	g	0
3	1191316	5	1909754	G	A	1	0	lagging	c	g	0
3	1191316	5	2160826	C	T	1	0	lagging	c	a	0
3	1191316	5	2264793	G	A	1	1	leading	a	c	0
3	1191316	5	2273378	C	T	1	1	leading	c	t	0
3	1191316	7	314406	A	G	1	0	leading	c	c	0
3	1191316	7	586820	G	A	0	1	leading	a	g	0
3	1191316	7	753738	T	C	1	1	leading	a	c	0
3	1191316	7	1589715	A	G	1	1	lagging	c	c	0
3	1191316	7	1606567	C	T	1	1	lagging	a	c	0
3	1191316	7	1671467	T	C	1	0	lagging	t	c	0
3	1191316	7	1803370	T	G	4	1	lagging	t	g	0
3	1191316	7	1918817	A	G	1	0	lagging	t	a	0
3	1191316	7	1921982	G	A	3	1	lagging	c	a	0
3	1191316	7	1941188	C	T	1	1	lagging	t	a	0
3	1191316	7	2031724	C	T	1	0	lagging	a	a	0
3	1191316	7	2217673	G	T	3	0	lagging	a	a	0
3	1191316	7	2229490	G	A	1	1	lagging	t	g	0
3	1191316	7	2234051	A	C	1	1	leading	a	a	0
3	1191316	12	30179	T	C	4	0	leading	g	g	0
3	1191316	12	289508	T	C	0	1	leading	c	t	0
3	1191316	12	358421	T	A	1	1	leading	a	c	0
3	1191316	12	430232	G	A	1	0	leading	c	t	0
3	1191316	12	676854	T	C	1	1	leading	g	a	0
3	1191316	12	686928	G	A	1	1	leading	c	g	0
3	1191316	12	713629	G	A	4	1	leading	g	g	0
3	1191316	12	737210	G	A	0	1	leading	a	t	0
3	1191316	12	787060	C	T	1	1	leading	g	a	0
3	1191316	12	913177	T	C	4	1	leading	c	c	0
3	1191316	12	1338788	A	G	3	0	lagging	a	a	0
3	1191316	12	1439532	T	G	1	0	lagging	t	g	0
3	1191316	12	1523305	A	G	1	0	lagging	g	c	0
3	1191316	12	1718681	A	C	3	1	lagging	a	a	0
3	1191316	12	1739564	C	T	1	0	lagging	a	a	0
3	1191316	12	1862078	C	T	0	1	lagging	g	c	0
3	1191316	12	1874426	G	A	1	0	lagging	c	c	0
3	1191316	12	1894803	G	T	4	0	lagging	t	g	0
3	1191316	12	1940795	C	T	1	1	lagging	a	a	0
3	1191316	12	2103499	A	G	0	1	lagging	c	g	0
3	1191316	12	2162949	C	T	3	0	lagging	t	c	0
3	1191316	12	2236276	A	C	3	1	leading	g	t	0
3	1191316	13	234104	C	T	1	0	leading	g	a	0
3	1191316	13	480960	G	A	1	1	leading	c	a	0
3	1191316	13	549619	C	T	1	1	leading	a	t	0
3	1191316	13	721512	G	A	1	1	leading	c	c	0
3	1191316	13	1457469	T	A	1	1	lagging	a	t	0
3	1191316	13	1754562	C	T	1	1	lagging	a	c	0
3	1191316	13	1765351	G	T	1	0	lagging	t	a	0
3	1191316	13	1810322	A	G	1	1	lagging	t	c	0
3	1191316	13	2156782	A	G	1	0	lagging	g	a	0
3	1191316	20	88118	A	G	4	1	leading	g	a	0
3	1191316	20	155681	G	A	1	0	leading	t	g	0
3	1191316	20	441965	C	A	3	1	leading	g	a	0
3	1191316	20	655432	G	T	1	1	leading	a	c	1
3	1191316	20	655433	C	T	1	1	leading	g	c	1
3	1191316	20	993347	G	T	1	0	leading	a	a	0
3	1191316	20	1033027	G	A	1	0	leading	t	c	0
3	1191316	20	1533683	G	T	3	1	lagging	t	g	0
3	1191316	20	1769002	C	T	4	1	lagging	g	a	0
3	1191316	20	1855100	A	C	1	0	lagging	a	a	0
3	1191316	20	1975609	C	T	1	0	lagging	g	a	0
3	1191316	20	1988031	C	T	1	0	lagging	c	c	0
3	1191316	20	1989273	C	A	1	0	lagging	g	c	0
3	1191316	20	2083131	C	T	3	1	lagging	a	g	0
3	1191316	20	2197600	G	A	1	0	lagging	a	c	0
3	1191316	25	39200	G	A	3	1	leading	t	g	0
3	1191316	25	88524	G	A	1	1	leading	t	a	0
3	1191316	25	239590	G	A	1	0	leading	a	t	0
3	1191316	25	326298	G	T	1	1	leading	g	c	0
3	1191316	25	371111	G	T	1	0	leading	t	c	0
3	1191316	25	732714	A	T	1	0	leading	g	t	0
3	1191316	25	737054	C	T	0	1	leading	t	a	0
3	1191316	25	1141720	A	T	1	0	lagging	c	g	0
3	1191316	25	1196156	C	A	1	0	lagging	c	a	0
3	1191316	25	1201911	C	T	1	0	lagging	g	c	0
3	1191316	25	1223582	A	C	1	1	lagging	t	c	0
3	1191316	25	1444075	G	T	1	1	lagging	t	g	0
3	1191316	25	1557715	G	T	1	0	lagging	t	c	0
3	1191316	25	1588035	G	A	0	0	lagging	a	c	1
3	1191316	25	1588057	A	G	0	0	lagging	c	g	1
3	1191316	25	1588062	A	G	0	0	lagging	t	c	1
3	1191316	25	1588071	T	A	0	0	lagging	c	a	1
3	1191316	25	1588085	G	A	0	0	lagging	t	t	1
3	1191316	25	1588086	T	C	0	0	lagging	g	t	1
3	1191316	25	1588087	T	A	0	0	lagging	t	t	1
3	1191316	25	1816201	G	T	3	1	lagging	g	t	0
3	1191316	25	1890168	T	A	1	0	lagging	t	a	0
3	1191316	25	1959913	C	A	1	1	lagging	t	a	0
3	1191316	25	2081017	A	G	4	1	lagging	t	g	0
3	1191316	25	2164349	A	G	1	0	lagging	g	a	0
3	1191316	25	2278792	C	T	1	0	leading	t	t	0
3	1191316	26	162864	C	A	1	1	leading	t	t	0
3	1191316	26	851378	G	A	3	0	leading	t	t	0
3	1191316	26	984153	G	A	1	1	leading	t	c	0
3	1191316	26	1875376	A	G	4	0	lagging	c	t	0
3	1191316	26	1936605	T	A	3	1	lagging	a	c	0
3	1191316	26	2076539	A	G	0	0	lagging	a	c	0
3	1191316	26	2099260	C	A	1	1	lagging	a	a	0
3	1191316	57	51851	G	A	1	1	leading	a	a	0
3	1191316	57	152769	G	A	3	0	leading	c	a	0
3	1191316	57	189328	A	T	3	1	leading	a	t	0
3	1191316	57	191316	C	T	1	0	leading	g	t	0
3	1191316	57	229371	T	C	1	0	leading	g	a	0
3	1191316	57	687712	T	C	1	1	leading	a	c	0
3	1191316	57	739717	G	T	3	1	leading	a	a	0
3	1191316	57	741528	T	C	3	0	leading	g	t	0
3	1191316	57	977613	G	A	1	1	leading	t	c	0
3	1191316	57	1073422	C	T	1	0	leading	t	c	0
3	1191316	57	1432130	C	T	3	0	lagging	t	t	0
3	1191316	57	1724349	T	C	1	1	lagging	a	t	0
3	1191316	57	1872875	G	A	1	0	lagging	a	g	0
3	1191316	57	2270554	G	A	1	0	leading	t	c	0
3	1191316	49	66154	C	A	1	0	leading	a	a	0
3	1191316	49	141300	G	A	0	1	leading	c	g	0
3	1191316	49	208547	G	A	1	1	leading	t	g	0
3	1191316	49	256738	C	T	4	0	leading	g	a	0
3	1191316	49	600958	G	A	1	1	leading	c	t	0
3	1191316	49	702116	T	C	4	0	leading	c	g	0
3	1191316	49	1010887	G	A	1	0	leading	c	t	0
3	1191316	49	1271883	G	A	1	0	lagging	t	t	0
3	1191316	49	1343664	A	G	1	0	lagging	a	t	1
3	1191316	49	1343699	T	C	4	0	lagging	g	a	1
3	1191316	49	1343728	C	T	1	0	lagging	t	t	1
3	1191316	49	1343738	A	G	4	0	lagging	c	a	1
3	1191316	49	1343744	G	T	4	0	lagging	c	t	1
3	1191316	49	1343747	C	T	3	0	lagging	t	c	1
3	1191316	49	1617154	G	T	1	0	lagging	a	c	0
3	1191316	49	1681259	T	A	1	0	lagging	c	g	0
3	1191316	49	2024352	C	A	1	0	lagging	t	a	0
3	1191316	56	45153	C	A	1	0	leading	a	a	0
3	1191316	56	79903	G	A	3	0	leading	t	c	0
3	1191316	56	247229	G	A	3	0	leading	c	t	0
3	1191316	56	261601	C	T	1	0	leading	g	t	0
3	1191316	56	374376	G	A	4	0	leading	t	g	0
3	1191316	56	407695	C	A	1	0	leading	t	t	0
3	1191316	56	433478	T	C	1	1	leading	t	g	0
3	1191316	56	889148	C	T	1	0	leading	c	c	0
3	1191316	56	1051608	C	A	1	0	leading	g	t	0
3	1191316	56	1115231	C	A	1	1	lagging	a	c	0
3	1191316	56	1265581	C	A	1	0	lagging	g	g	0
3	1191316	56	1437785	G	T	1	0	lagging	t	c	0
3	1191316	56	1504690	C	T	1	1	lagging	g	a	0
3	1191316	56	1740629	A	G	4	0	lagging	c	a	0
3	1191316	56	1842240	T	G	3	1	lagging	t	a	0
3	1191316	56	1883564	G	T	1	0	lagging	t	a	0
3	1191316	56	1971159	G	A	1	1	lagging	c	t	0
3	1191316	56	2123868	C	T	1	1	lagging	t	g	0
3	1191316	56	2177174	G	A	4	0	lagging	t	a	0
3	1191316	56	2227946	C	T	4	1	lagging	c	a	0
3	1191316	56	2266616	C	A	1	0	leading	t	a	0
3	1191316	58	61197	C	T	1	1	leading	c	a	0
3	1191316	58	64814	C	T	1	0	leading	g	c	0
3	1191316	58	227774	A	C	0	1	leading	g	c	0
3	1191316	58	248925	G	A	1	0	leading	t	a	0
3	1191316	58	249754	G	A	4	0	leading	c	g	0
3	1191316	58	662928	G	A	1	0	leading	c	a	0
3	1191316	58	736790	T	C	1	1	leading	t	c	0
3	1191316	58	967973	G	A	5	0	leading	g	g	0
3	1191316	58	1082993	G	A	1	1	lagging	a	t	0
3	1191316	58	1117065	G	T	1	1	lagging	g	t	0
3	1191316	58	1200016	G	A	3	0	lagging	c	a	0
3	1191316	58	1475139	A	G	1	1	lagging	t	t	0
3	1191316	58	1563330	A	G	1	1	lagging	c	g	0
3	1191316	58	1624130	C	T	1	1	lagging	t	g	0
3	1191316	58	1649494	G	A	1	1	lagging	t	c	0
3	1191316	54	52530	G	A	1	1	leading	c	t	0
3	1191316	54	249598	A	G	3	0	leading	c	t	0
3	1191316	54	474644	A	T	1	0	leading	a	t	0
3	1191316	54	764125	T	C	1	0	leading	g	c	0
3	1191316	54	865488	G	A	1	0	leading	t	t	0
3	1191316	54	935655	C	T	4	1	leading	t	g	0
3	1191316	54	981228	C	A	1	1	leading	a	a	0
3	1191316	54	1574826	C	T	1	0	lagging	c	g	0
3	1191316	54	1604319	A	G	3	1	lagging	a	g	0
3	1191316	54	1782649	A	G	4	1	lagging	c	g	1
3	1191316	54	2205660	A	C	3	0	lagging	t	t	0
3	1191316	55	9204	G	A	1	1	leading	c	g	1
3	1191316	55	9205	G	C	1	1	leading	g	a	1
3	1191316	55	311417	T	C	1	0	leading	a	g	0
3	1191316	55	505097	T	C	1	0	leading	g	c	0
3	1191316	55	544703	T	A	1	1	leading	g	t	0
3	1191316	55	566695	C	A	1	1	leading	g	a	0
3	1191316	55	703477	G	T	1	0	leading	c	g	0
3	1191316	55	915089	G	A	1	1	leading	t	g	0
3	1191316	55	924974	C	T	3	0	leading	t	t	0
3	1191316	55	989206	G	A	1	1	leading	t	c	0
3	1191316	55	1297280	C	T	1	1	lagging	c	c	0
3	1191316	55	1333333	C	T	3	0	lagging	t	a	0
3	1191316	55	1456339	A	G	1	1	lagging	g	g	0
3	1191316	55	1630758	C	A	0	1	lagging	t	g	0
3	1191316	55	1797282	C	T	1	1	lagging	g	t	0
3	1191316	55	2282146	G	T	1	1	leading	a	a	0
3	1191316	55	2308521	T	C	1	1	leading	a	g	0
3	1191316	53	81291	C	G	0	0	leading	a	c	0
3	1191316	53	398183	A	G	3	1	leading	c	t	0
3	1191316	53	418795	C	T	1	0	leading	c	a	0
3	1191316	53	525612	G	T	0	0	leading	c	t	0
3	1191316	53	589633	C	A	1	0	leading	t	t	0
3	1191316	53	753292	G	T	1	0	leading	t	a	0
3	1191316	53	1477770	C	A	0	1	lagging	a	g	0
3	1191316	53	1506136	G	T	1	0	lagging	t	a	0
3	1191316	53	1717504	A	G	4	1	lagging	t	c	0
3	1191316	53	1798638	C	T	1	1	lagging	g	t	0
3	1191316	53	2014618	C	A	3	0	lagging	t	a	0
3	1191316	53	2036690	G	T	1	0	lagging	a	a	0
3	1191316	53	2097293	C	T	1	1	lagging	g	g	0
3	1191316	53	2238081	C	T	1	1	leading	g	g	0
3	1191316	53	2279970	C	A	1	1	leading	t	t	0
3	1191316	42	32876	T	C	1	1	leading	a	c	0
3	1191316	42	317036	A	C	1	0	leading	t	a	0
3	1191316	42	356921	T	C	4	1	leading	c	g	0
3	1191316	42	401277	G	A	3	1	leading	t	t	0
3	1191316	42	676049	A	G	0	0	leading	t	a	0
3	1191316	42	789534	T	C	4	1	leading	g	g	0
3	1191316	42	843621	G	A	4	1	leading	t	g	0
3	1191316	42	907211	G	A	1	0	leading	t	t	0
3	1191316	42	948445	T	C	4	1	leading	c	g	0
3	1191316	42	986624	G	T	0	1	leading	t	a	0
3	1191316	42	1240667	A	G	1	1	lagging	t	c	0
3	1191316	42	1287005	C	A	4	1	lagging	c	t	0
3	1191316	42	1728595	G	A	1	1	lagging	a	c	0
3	1191316	42	1779452	C	T	1	0	lagging	a	a	0
3	1191316	42	1784111	G	A	1	1	lagging	a	a	0
3	1191316	42	1792309	T	C	1	0	lagging	t	c	0
3	1191316	42	2186370	T	G	1	0	lagging	t	a	0
3	1191316	40	111889	G	A	1	1	leading	a	c	0
3	1191316	40	193562	A	G	1	1	leading	g	c	0
3	1191316	40	246053	A	G	3	0	leading	t	t	0
3	1191316	40	289916	A	G	1	1	leading	a	c	0
3	1191316	40	459642	T	C	3	1	leading	t	t	0
3	1191316	40	638478	G	A	1	1	leading	c	c	0
3	1191316	40	742346	G	A	1	0	leading	t	a	0
3	1191316	40	1193710	A	G	1	1	lagging	a	c	0
3	1191316	40	1282179	C	T	1	1	lagging	a	c	0
3	1191316	40	1501754	C	A	0	1	lagging	a	t	0
3	1191316	40	1553337	C	A	1	1	lagging	g	t	0
3	1191316	40	1614534	A	G	1	1	lagging	c	g	0
3	1191316	40	1943422	A	G	1	1	lagging	t	t	0
3	1191316	40	2138409	G	A	1	0	lagging	t	c	0
3	1191316	40	2289577	C	A	1	1	leading	g	a	0
3	1191316	38	570140	T	C	1	1	leading	c	c	0
3	1191316	38	591858	C	G	1	0	leading	g	a	0
3	1191316	38	675702	G	A	1	0	leading	c	c	0
3	1191316	38	1057039	C	A	5	0	leading	g	a	0
3	1191316	38	1222904	G	T	1	1	lagging	a	a	0
3	1191316	38	1225616	A	C	1	0	lagging	g	a	0
3	1191316	38	1329648	A	C	1	0	lagging	a	g	0
3	1191316	38	1330489	G	T	0	0	lagging	a	a	0
3	1191316	38	1816685	A	G	1	1	lagging	c	g	0
3	1191316	38	2047895	A	G	3	1	lagging	a	t	0
3	1191316	38	2062542	T	C	3	0	lagging	t	c	0
3	1191316	38	2123347	T	C	4	1	lagging	g	a	0
3	1191316	2	226015	T	C	4	1	leading	c	g	0
3	1191316	2	309740	A	G	4	0	leading	c	c	0
3	1191316	2	389131	C	T	3	1	leading	t	a	0
3	1191316	2	497525	C	A	1	1	leading	a	c	1
3	1191316	2	497526	C	A	1	1	leading	c	a	1
3	1191316	2	611280	T	G	1	0	leading	g	a	0
3	1191316	2	703867	T	A	1	0	leading	t	g	0
3	1191316	2	960588	G	A	3	0	leading	t	g	0
3	1191316	2	1096692	C	A	1	1	lagging	c	g	0
3	1191316	2	1166151	C	G	0	0	lagging	g	a	0
3	1191316	2	1191355	T	C	3	0	lagging	t	g	0
3	1191316	2	1327003	C	T	1	1	lagging	t	a	0
3	1191316	2	1373522	C	T	1	1	lagging	g	g	0
3	1191316	2	1515960	T	G	1	1	lagging	t	a	0
3	1191316	2	1551051	T	A	3	0	lagging	a	c	0
3	1191316	2	1570550	A	G	1	0	lagging	g	a	0
3	1191316	2	1760130	G	T	3	1	lagging	t	c	0
3	1191316	2	1907931	A	T	1	0	lagging	g	t	0
3	1191316	2	2158477	C	T	3	0	lagging	a	a	0
3	1191316	2	2217745	C	T	4	0	lagging	t	t	0
3	1191316	10	29699	G	A	4	0	leading	c	g	0
3	1191316	10	293830	G	A	0	1	leading	t	t	0
3	1191316	10	861843	C	T	1	0	leading	a	t	0
3	1191316	10	948493	G	A	4	1	leading	t	g	0
3	1191316	10	949701	T	C	1	1	leading	a	a	0
3	1191316	10	1272190	C	T	0	0	lagging	g	c	0
3	1191316	10	1307854	C	G	1	1	lagging	g	t	0
3	1191316	10	1568923	C	T	1	0	lagging	c	g	0
3	1191316	10	1719469	G	C	1	1	lagging	t	t	0
3	1191316	10	1765067	A	G	1	0	lagging	t	t	0
3	1191316	10	1863046	G	T	1	1	lagging	a	a	0
3	1191316	10	2135803	C	A	1	1	lagging	g	a	0
3	1191316	74	212842	G	A	1	1	leading	t	c	0
3	1191316	74	582108	A	G	3	1	leading	c	a	0
3	1191316	74	704263	G	A	1	0	leading	g	a	0
3	1191316	74	736311	T	G	1	1	leading	t	t	0
3	1191316	74	829419	G	A	1	1	leading	t	a	0
3	1191316	74	912430	G	A	3	1	leading	g	a	0
3	1191316	74	928886	A	C	3	1	leading	a	a	0
3	1191316	74	1026064	G	C	3	1	leading	t	t	0
3	1191316	74	1151023	G	T	4	1	lagging	a	a	0
3	1191316	74	1174083	C	A	4	0	lagging	c	t	0
3	1191316	74	1201838	A	C	1	0	lagging	g	c	0
3	1191316	74	1293116	C	T	1	1	lagging	c	g	0
3	1191316	74	1331177	A	C	1	0	lagging	a	a	0
3	1191316	74	1530879	A	C	0	1	lagging	c	g	0
3	1191316	74	1879628	C	A	0	0	lagging	a	a	0
3	1191316	74	2032519	G	A	4	0	lagging	c	c	0
3	1191316	74	2147566	G	A	4	0	lagging	c	a	0
3	1191316	74	2239004	C	T	4	1	leading	c	a	0
3	1191316	4	105496	C	A	1	1	leading	t	a	0
3	1191316	4	370833	T	G	4	0	leading	c	g	0
3	1191316	4	558690	C	A	3	1	leading	g	t	0
3	1191316	4	661470	C	G	3	0	leading	g	a	0
3	1191316	4	846563	G	T	3	0	leading	g	t	0
3	1191316	4	916162	G	A	3	1	leading	c	t	0
3	1191316	4	993699	G	T	4	0	leading	c	g	0
3	1191316	4	1121723	T	G	1	0	lagging	t	c	0
3	1191316	4	1129287	T	A	1	1	lagging	t	a	0
3	1191316	4	1254261	G	T	1	0	lagging	t	t	0
3	1191316	4	1534806	A	C	1	1	lagging	a	c	0
3	1191316	4	1727009	C	T	1	1	lagging	t	t	0
3	1191316	4	1843770	C	T	4	1	lagging	g	c	0
3	1191316	4	1845667	A	G	1	0	lagging	c	a	0
3	1191316	4	1977094	T	C	3	0	lagging	t	t	0
3	1191316	4	2200913	A	T	1	0	lagging	g	t	0
3	1191316	4	2284711	G	A	4	1	leading	t	c	0
3	1191316	14	151405	G	T	1	0	leading	c	c	0
3	1191316	14	153000	G	T	4	0	leading	t	g	0
3	1191316	14	398598	C	A	1	1	leading	c	a	0
3	1191316	14	479618	G	A	1	1	leading	g	t	0
3	1191316	14	565874	T	C	1	1	leading	a	c	0
3	1191316	14	648251	T	C	1	0	leading	t	t	0
3	1191316	14	658826	C	A	1	1	leading	c	a	0
3	1191316	14	843835	G	A	0	0	leading	t	a	0
3	1191316	14	1463967	G	A	1	1	lagging	t	g	0
3	1191316	14	1529162	T	C	1	1	lagging	t	a	0
3	1191316	14	1630610	C	A	3	0	lagging	t	a	0
3	1191316	14	2264262	C	A	1	1	leading	a	c	0
3	1191316	18	708293	G	A	1	0	leading	a	a	0
3	1191316	18	723555	C	T	3	1	leading	g	t	0
3	1191316	18	993699	G	T	4	0	leading	c	g	0
3	1191316	18	1131572	C	A	4	1	lagging	c	c	0
3	1191316	18	1953471	T	C	1	1	lagging	a	t	0
3	1191316	18	2201325	G	T	3	0	lagging	t	t	0
3	1191316	18	2299662	T	G	0	1	leading	c	t	0
3	1191316	24	192641	G	A	1	0	leading	a	c	0
3	1191316	24	397551	C	A	1	1	leading	c	c	0
3	1191316	24	437367	C	A	1	1	leading	t	t	0
3	1191316	24	613184	G	T	1	0	leading	t	t	0
3	1191316	24	922176	G	A	1	1	leading	t	t	0
3	1191316	24	976738	C	T	1	0	leading	g	a	0
3	1191316	24	1002839	A	G	0	1	leading	a	a	0
3	1191316	24	1268290	G	T	3	1	lagging	t	g	0
3	1191316	24	1272854	C	T	1	0	lagging	g	t	0
3	1191316	24	1383708	C	T	1	1	lagging	a	c	0
3	1191316	24	1491234	A	T	4	1	lagging	c	g	0
3	1191316	24	1507416	C	T	3	0	lagging	a	g	0
3	1191316	24	1598621	A	G	1	1	lagging	g	t	0
3	1191316	24	1700967	A	G	0	1	lagging	c	c	0
3	1191316	24	1750494	G	T	1	1	lagging	g	c	0
3	1191316	24	1866474	C	T	1	0	lagging	c	t	0
3	1191316	24	2122129	G	A	0	1	lagging	t	a	0
3	1191316	24	2234976	C	A	1	1	leading	c	g	0
3	1191316	24	2270966	A	T	1	0	leading	a	t	0
3	1191316	24	2282007	T	C	1	1	leading	c	g	0
3	1191316	24	2296132	C	T	1	1	leading	t	c	0
3	1191316	33	96108	G	C	4	1	leading	c	a	0
3	1191316	33	145663	G	A	4	1	leading	c	g	0
3	1191316	33	297752	G	A	1	1	leading	c	a	0
3	1191316	33	569986	T	C	4	1	leading	a	c	0
3	1191316	33	782886	G	A	1	0	leading	t	a	0
3	1191316	33	1045131	G	T	1	1	leading	a	g	0
3	1191316	33	1212415	C	T	3	1	lagging	a	a	0
3	1191316	33	1578408	G	A	1	0	lagging	t	t	0
3	1191316	33	1614180	C	T	1	1	lagging	g	t	0
3	1191316	33	1716970	G	A	4	1	lagging	g	g	0
3	1191316	33	2240699	G	A	0	1	leading	a	t	0
3	1191316	33	2313580	A	G	1	0	leading	t	c	0
3	1191316	50	172076	C	T	1	1	leading	g	a	0
3	1191316	50	197859	G	A	1	1	leading	c	g	0
3	1191316	50	487031	C	T	1	1	leading	a	g	0
3	1191316	50	564529	C	G	1	1	leading	c	c	0
3	1191316	50	571740	C	A	3	1	leading	t	t	0
3	1191316	50	639651	C	A	0	0	leading	a	a	0
3	1191316	50	687052	C	A	1	1	leading	t	a	0
3	1191316	50	864777	G	T	1	0	leading	a	a	0
3	1191316	50	988201	C	T	1	1	leading	g	g	0
3	1191316	50	1128214	C	T	4	1	lagging	t	a	0
3	1191316	50	1349201	T	C	1	0	lagging	c	a	0
3	1191316	50	1582282	C	T	3	1	lagging	a	g	0
3	1191316	50	1703424	C	A	1	1	lagging	g	g	0
3	1191316	50	1778959	G	A	1	0	lagging	t	c	0
3	1191316	50	1977560	G	A	3	0	lagging	t	t	0
3	1191316	50	2082654	T	A	3	1	lagging	a	c	0
3	1191316	50	2103274	G	A	1	1	lagging	a	g	0
3	1191316	50	2108572	C	G	1	0	lagging	a	g	0
3	1191316	61	88410	G	T	1	1	leading	a	g	0
3	1191316	61	204743	C	A	0	0	leading	a	c	1
3	1191316	61	204747	T	A	0	0	leading	c	a	1
3	1191316	61	318261	A	C	1	0	leading	a	g	0
3	1191316	61	477774	G	A	4	1	leading	t	g	0
3	1191316	61	565975	G	A	1	1	leading	a	a	0
3	1191316	61	577213	A	C	3	1	leading	t	c	0
3	1191316	61	985324	A	C	0	1	leading	t	c	0
3	1191316	61	1241193	C	T	1	1	lagging	a	g	0
3	1191316	61	1330057	C	T	1	0	lagging	c	a	0
3	1191316	61	1376651	T	G	0	1	lagging	t	g	0
3	1191316	61	1502660	T	C	1	1	lagging	g	g	0
3	1191316	61	2082123	C	G	0	1	lagging	t	t	0
3	1191316	61	2127838	C	A	1	1	lagging	t	g	0
3	1191316	65	77049	A	G	1	0	leading	t	c	0
3	1191316	65	131412	T	C	1	1	leading	t	t	0
3	1191316	65	324327	T	C	1	0	leading	a	g	0
3	1191316	65	416667	C	T	1	0	leading	t	c	0
3	1191316	65	743810	T	C	1	0	leading	g	g	0
3	1191316	65	852872	G	A	1	1	leading	c	c	0
3	1191316	65	885200	G	C	1	1	leading	t	g	0
3	1191316	65	1095011	G	A	1	1	lagging	t	c	0
3	1191316	65	1213491	C	G	1	1	lagging	c	a	0
3	1191316	65	1291452	A	C	3	0	lagging	a	c	0
3	1191316	65	1534657	T	C	1	1	lagging	g	t	0
3	1191316	65	1742021	C	T	1	0	lagging	t	t	0
3	1191316	65	1767676	G	C	3	1	lagging	t	g	0
3	1191316	65	1767801	C	T	1	1	lagging	g	c	0
3	1191316	65	1890224	C	T	1	0	lagging	g	g	0
3	1191316	65	1961555	C	T	1	1	lagging	g	t	0
3	1191316	65	1998285	A	G	1	0	lagging	c	g	0
3	1191316	65	2117488	C	T	1	1	lagging	t	g	0
3	1191316	65	2203405	T	C	4	0	lagging	g	a	0
3	1191316	66	148013	G	A	1	1	leading	g	c	0
3	1191316	66	215395	A	T	1	1	leading	g	t	0
3	1191316	66	280112	C	A	3	1	leading	t	a	0
3	1191316	66	604385	A	G	0	1	leading	a	c	0
3	1191316	66	757219	T	C	1	1	leading	t	g	0
3	1191316	66	803976	G	A	1	0	leading	c	t	0
3	1191316	66	876409	C	T	1	0	leading	c	c	0
3	1191316	66	1041169	T	G	1	1	leading	a	c	0
3	1191316	66	1145544	C	A	1	0	lagging	a	g	0
3	1191316	66	1583556	C	T	1	1	lagging	g	g	0
3	1191316	66	2019075	G	A	1	1	lagging	a	a	0
3	1191316	67	78917	G	T	1	0	leading	a	a	0
3	1191316	67	311675	G	A	1	0	leading	t	g	0
3	1191316	67	763263	C	T	1	1	leading	g	c	0
3	1191316	67	952453	A	C	4	1	leading	g	a	0
3	1191316	67	976932	A	G	1	0	leading	t	a	0
3	1191316	67	1152306	G	A	1	1	lagging	g	a	0
3	1191316	67	1592998	A	G	3	1	lagging	c	t	0
3	1191316	67	1772229	A	G	1	0	lagging	t	a	0
3	1191316	67	1882302	G	A	1	0	lagging	t	g	0
3	1191316	67	1922555	G	T	4	1	lagging	g	a	0
3	1191316	70	88098	A	T	1	1	leading	c	g	0
3	1191316	70	247596	A	C	1	0	leading	a	g	0
3	1191316	70	267253	G	A	3	1	leading	t	a	0
3	1191316	70	275914	G	A	1	1	leading	c	c	0
3	1191316	70	321161	G	A	1	0	leading	g	c	0
3	1191316	70	575900	T	C	1	1	leading	a	a	0
3	1191316	70	1291464	A	C	3	0	lagging	a	c	0
3	1191316	70	1376858	C	G	0	1	lagging	a	c	0
3	1191316	70	1415172	A	G	3	0	lagging	a	a	0
3	1191316	70	1460458	C	T	1	1	lagging	g	c	0
3	1191316	70	1601774	G	A	4	0	lagging	t	c	0
3	1191316	70	1645928	T	G	3	1	lagging	t	g	0
3	1191316	70	1648857	C	T	1	1	lagging	g	a	0
3	1191316	70	1718281	G	T	1	1	lagging	a	g	0
3	1191316	70	2297166	A	G	1	1	leading	a	c	0
3	1191316	73	10265	G	A	4	1	leading	c	g	0
3	1191316	73	33365	A	C	1	1	leading	g	g	0
3	1191316	73	131816	G	T	1	1	leading	g	t	0
3	1191316	73	486402	T	G	1	1	leading	t	a	0
3	1191316	73	791262	G	A	1	1	leading	c	g	0
3	1191316	73	1002085	G	A	3	1	leading	c	a	0
3	1191316	73	1273622	C	T	1	1	lagging	g	a	0
3	1191316	73	1291452	A	C	3	0	lagging	a	c	0
3	1191316	73	1318094	C	T	3	0	lagging	g	c	0
3	1191316	73	1374895	G	T	1	1	lagging	t	g	0
3	1191316	73	1767801	C	T	1	1	lagging	g	c	0
3	1191316	73	1882680	C	T	1	0	lagging	t	t	0
3	1191316	73	1959459	C	A	0	1	lagging	c	t	0
3	1191316	73	1991480	G	A	1	1	lagging	c	c	0
3	1191316	73	2034648	T	G	1	0	lagging	a	t	0
3	1191316	73	2127904	G	C	1	1	lagging	a	t	0
3	1191316	73	2296033	C	T	1	1	leading	t	g	0
3	1191316	44	24578	T	G	3	0	leading	c	t	0
3	1191316	44	213336	G	A	4	1	leading	a	g	0
3	1191316	44	232278	C	T	1	1	leading	t	c	0
3	1191316	44	356676	A	C	1	1	leading	a	g	0
3	1191316	44	372733	T	G	1	0	leading	a	c	0
3	1191316	44	420742	G	A	1	0	leading	a	g	0
3	1191316	44	495907	T	C	1	0	leading	a	c	0
3	1191316	44	500834	T	C	1	1	leading	t	g	0
3	1191316	44	750455	T	C	0	0	leading	a	t	0
3	1191316	44	780517	A	G	1	0	leading	t	c	0
3	1191316	44	1042016	A	T	3	1	leading	c	t	0
3	1191316	44	1134341	G	T	4	1	lagging	t	c	0
3	1191316	44	1314591	G	C	1	0	lagging	t	g	0
3	1191316	44	1411953	G	A	3	1	lagging	t	t	0
3	1191316	44	1588868	C	G	3	1	lagging	a	t	0
3	1191316	44	1616475	C	T	1	0	lagging	c	g	0
3	1191316	44	2018883	A	G	3	1	lagging	g	c	0
3	1191316	44	2219219	A	C	1	0	lagging	c	a	0
3	1191316	44	2292433	A	G	4	1	leading	t	c	0
3	1191316	45	38700	C	A	1	1	leading	t	t	0
3	1191316	45	600300	T	G	1	0	leading	a	c	0
3	1191316	45	603020	C	T	1	1	leading	c	t	0
3	1191316	45	617075	G	C	0	0	leading	g	c	0
3	1191316	45	660594	C	T	1	0	leading	a	a	0
3	1191316	45	703772	G	T	3	0	leading	t	a	0
3	1191316	45	830632	T	G	1	0	leading	a	t	0
3	1191316	45	847664	C	T	3	0	leading	g	a	0
3	1191316	45	1343481	C	A	1	0	lagging	g	a	0
3	1191316	45	1750648	A	G	3	1	lagging	a	c	0
3	1191316	45	1829819	A	G	4	1	lagging	g	t	0
3	1191316	45	2037940	C	T	1	0	lagging	c	a	0
3	1191316	45	2101849	C	T	4	1	lagging	c	c	0
3	1191316	45	2229304	C	T	1	1	lagging	c	c	0
3	1191316	46	76441	G	A	3	0	leading	t	t	0
3	1191316	46	118759	G	A	1	0	leading	t	t	0
3	1191316	46	228804	G	A	0	0	leading	g	t	0
3	1191316	46	372488	C	A	1	0	leading	t	t	0
3	1191316	46	524366	C	A	1	1	leading	g	a	0
3	1191316	46	529733	G	T	0	0	leading	g	g	0
3	1191316	46	823354	G	A	1	1	leading	a	g	0
3	1191316	46	1499018	G	A	1	1	lagging	g	a	0
3	1191316	46	1559739	G	A	1	1	lagging	c	t	0
3	1191316	46	1619071	C	T	1	1	lagging	g	t	0
3	1191316	72	463	T	C	1	0	leading	t	t	0
3	1191316	72	35207	T	C	0	0	leading	t	g	0
3	1191316	72	230078	C	A	1	0	leading	t	t	0
3	1191316	72	310194	A	C	1	0	leading	g	c	0
3	1191316	72	425543	G	A	1	0	leading	t	a	0
3	1191316	72	453534	T	C	1	0	leading	a	a	0
3	1191316	72	755952	T	C	1	1	leading	a	t	0
3	1191316	72	814179	T	C	4	1	leading	g	a	0
3	1191316	72	956667	G	A	1	1	leading	a	c	0
3	1191316	72	1256571	C	T	3	0	lagging	g	a	0
3	1191316	72	1385719	G	A	0	0	lagging	g	t	0
3	1191316	72	1477395	T	G	4	1	lagging	g	g	0
3	1191316	72	1534278	C	T	1	1	lagging	t	c	0
3	1191316	72	1605120	A	G	1	1	lagging	t	t	0
3	1191316	72	1637021	G	C	3	1	lagging	a	c	0
3	1191316	72	1879631	G	A	0	0	lagging	a	g	0
3	1191316	72	2160432	T	C	3	0	lagging	a	t	0
3	1191316	72	2306728	T	C	4	0	leading	g	g	0
3	1191316	1	526569	G	T	4	1	leading	a	g	0
3	1191316	1	879584	G	T	1	0	leading	t	a	0
3	1191316	1	950844	T	A	1	1	leading	a	c	0
3	1191316	1	1113329	G	A	1	0	lagging	c	g	0
3	1191316	1	1191926	A	C	0	0	lagging	a	a	0
3	1191316	1	1345942	C	A	0	0	lagging	t	g	0
3	1191316	1	1474610	C	T	1	1	lagging	c	c	0
3	1191316	1	1656227	C	G	0	1	lagging	a	a	0
3	1191316	1	1817883	A	G	1	1	lagging	c	g	0
3	1191316	1	2098729	C	T	1	1	lagging	c	a	0
3	1191316	16	489223	G	A	1	1	leading	t	c	0
3	1191316	16	654046	C	T	0	0	leading	g	a	0
3	1191316	16	1399401	C	T	3	0	lagging	g	a	0
3	1191316	16	1480559	T	C	0	1	lagging	a	t	0
3	1191316	16	1690224	A	G	4	0	lagging	c	g	0
3	1191316	16	1697468	G	A	3	1	lagging	g	t	0
3	1191316	16	2067476	C	A	1	1	lagging	a	a	0
3	1191316	16	2255037	G	A	1	0	leading	a	t	0
3	1191316	16	2276966	T	C	4	0	leading	g	g	0
3	1191316	27	238837	G	A	4	0	leading	g	c	0
3	1191316	27	557843	G	A	1	1	leading	c	g	0
3	1191316	27	582654	C	T	3	1	leading	a	a	0
3	1191316	27	776443	T	C	1	1	leading	c	g	0
3	1191316	27	899616	G	A	0	0	leading	g	c	0
3	1191316	27	935249	C	A	1	1	leading	t	t	0
3	1191316	27	1027239	G	T	1	1	leading	t	g	0
3	1191316	27	1389492	G	A	4	0	lagging	c	c	0
3	1191316	27	1534422	A	G	1	1	lagging	t	a	0
3	1191316	27	1612645	T	A	1	1	lagging	a	c	0
3	1191316	27	1867471	T	C	0	0	lagging	g	t	0
3	1191316	27	1912396	A	G	1	0	lagging	g	a	0
3	1191316	27	1937965	C	T	0	1	lagging	c	c	0
3	1191316	27	2002150	A	G	4	0	lagging	t	g	0
3	1191316	27	2017196	G	T	1	1	lagging	c	t	0
3	1191316	27	2071540	A	G	0	1	lagging	a	g	0
3	1191316	27	2125315	T	C	1	1	lagging	g	c	0
3	1191316	32	103823	G	A	4	1	leading	a	g	0
3	1191316	32	117339	C	T	1	0	leading	g	c	0
3	1191316	32	241912	A	T	1	1	leading	a	g	0
3	1191316	32	294359	G	A	1	1	leading	c	t	0
3	1191316	32	552124	A	C	1	1	leading	a	c	0
3	1191316	32	650775	A	C	1	0	leading	a	g	0
3	1191316	32	1078898	T	C	3	1	leading	t	t	0
3	1191316	32	1087863	T	A	1	1	lagging	t	t	0
3	1191316	32	1151900	G	T	1	1	lagging	a	c	0
3	1191316	32	1297762	C	A	3	1	lagging	g	g	0
3	1191316	32	1303386	G	A	0	0	lagging	a	a	0
3	1191316	32	1512810	C	T	1	0	lagging	t	c	0
3	1191316	32	1582312	C	G	3	1	lagging	a	a	0
3	1191316	32	1671033	T	A	1	0	lagging	a	t	0
3	1191316	32	1770966	C	T	1	0	lagging	c	c	0
3	1191316	32	1846176	G	A	1	1	lagging	c	t	0
3	1191316	32	1967614	G	A	1	1	lagging	a	a	0
3	1191316	32	2009899	A	G	1	1	lagging	c	a	0
3	1191316	32	2150151	C	A	3	1	lagging	a	g	0
3	1191316	32	2228210	C	T	3	1	lagging	a	a	0
3	1191316	32	2292650	C	A	0	1	leading	a	t	0
3	1191316	35	36491	G	C	3	1	leading	c	t	0
3	1191316	35	63537	C	A	1	1	leading	c	g	0
3	1191316	35	303412	C	A	4	1	leading	t	g	0
3	1191316	35	338859	G	A	1	0	leading	g	t	0
3	1191316	35	354895	G	T	4	0	leading	g	g	0
3	1191316	35	388949	T	C	1	1	leading	g	g	0
3	1191316	35	502322	C	T	1	1	leading	t	c	0
3	1191316	35	696211	T	C	1	0	leading	c	g	0
3	1191316	35	717315	C	A	1	1	leading	g	g	0
3	1191316	35	734804	T	C	1	1	leading	g	g	0
3	1191316	35	771463	T	C	1	0	leading	g	c	0
3	1191316	35	1056564	G	A	3	1	leading	c	a	0
3	1191316	35	1157353	G	T	3	1	lagging	a	g	0
3	1191316	35	1250574	G	A	0	0	lagging	a	t	0
3	1191316	35	1536773	G	A	1	1	lagging	g	t	0
3	1191316	35	1617662	T	G	1	0	lagging	g	c	0
3	1191316	35	1760158	G	A	1	1	lagging	c	g	0
3	1191316	35	1909218	C	A	1	0	lagging	a	g	0
3	1191316	36	448357	C	T	1	0	leading	c	t	0
3	1191316	36	611162	G	A	1	0	leading	c	c	0
3	1191316	36	683348	C	T	1	0	leading	t	g	0
3	1191316	36	753827	T	C	3	1	leading	g	t	0
3	1191316	36	1004676	A	C	1	0	leading	c	a	0
3	1191316	36	1037383	C	A	3	0	leading	t	c	0
3	1191316	36	1262003	T	G	0	0	lagging	t	t	0
3	1191316	36	1278724	T	G	3	1	lagging	t	t	0
3	1191316	36	1593549	C	T	3	1	lagging	t	c	0
3	1191316	36	1924443	A	G	1	1	lagging	g	c	0
3	1191316	36	2019289	A	C	1	1	lagging	g	c	0
3	1191316	36	2019702	C	T	1	1	lagging	c	c	0
3	1191316	36	2035094	G	T	0	0	lagging	a	a	0
3	1191316	36	2191563	G	A	3	0	lagging	t	c	0
3	1191316	36	2239594	G	A	3	1	leading	t	t	0
3	1191316	36	2287741	A	G	3	1	leading	a	t	0
3	1191316	36	2313899	C	T	1	0	leading	t	a	0
3	1191316	37	362179	G	A	1	0	leading	a	g	0
3	1191316	37	365087	G	A	1	0	leading	t	c	0
3	1191316	37	392640	T	C	0	1	leading	a	c	0
3	1191316	37	1188356	A	G	0	0	lagging	g	a	0
3	1191316	37	1939965	C	T	1	0	lagging	a	g	0
3	1191316	41	453694	C	G	1	0	leading	a	a	0
3	1191316	41	682347	A	G	0	0	leading	t	a	0
3	1191316	41	761750	G	A	4	1	leading	g	g	0
3	1191316	41	765935	T	C	4	0	leading	c	g	0
3	1191316	41	941699	A	T	1	0	leading	c	a	0
3	1191316	41	1451927	G	T	4	1	lagging	t	c	0
3	1191316	41	1545297	A	T	0	1	lagging	a	g	0
3	1191316	41	1645891	A	G	1	1	lagging	a	a	0
3	1191316	41	1794386	T	A	1	1	lagging	t	t	0
3	1191316	41	1912655	A	C	1	0	lagging	c	a	0
3	1191316	41	1950778	A	T	1	0	lagging	g	a	0
3	1191316	41	1986396	C	T	0	0	lagging	a	g	0
3	1191316	41	2239797	C	T	1	1	leading	g	a	0
3	1191316	41	2278138	C	A	1	0	leading	g	a	0
3	1191316	11	174268	G	T	4	1	leading	a	c	0
3	1191316	11	219204	G	C	1	1	leading	c	t	0
3	1191316	11	267357	G	T	1	1	leading	a	a	0
3	1191316	11	565225	C	T	1	1	leading	t	a	0
3	1191316	11	608757	G	T	4	1	leading	t	c	0
3	1191316	11	802253	T	G	1	0	leading	a	c	0
3	1191316	11	1008819	G	A	1	0	leading	c	t	0
3	1191316	11	1379479	A	C	0	1	lagging	g	a	0
3	1191316	11	1458113	C	T	1	1	lagging	a	a	0
3	1191316	11	1495659	C	T	1	1	lagging	g	t	0
3	1191316	11	1624251	G	T	1	1	lagging	a	a	0
3	1191316	11	1738996	A	G	1	0	lagging	c	g	0
3	1191316	11	1874801	C	A	1	0	lagging	g	a	0
3	1191316	11	2134285	G	A	1	1	lagging	t	a	0
3	1191316	15	15161	G	A	1	1	leading	g	c	0
3	1191316	15	66694	C	T	1	1	leading	t	a	0
3	1191316	15	288784	G	A	1	0	leading	g	c	0
3	1191316	15	362818	A	G	3	0	leading	t	t	0
3	1191316	15	746798	G	A	1	0	leading	a	a	0
3	1191316	15	761755	A	T	1	1	leading	g	t	0
3	1191316	15	1032133	G	A	1	0	leading	t	t	0
3	1191316	15	1135379	C	A	3	1	lagging	t	a	0
3	1191316	15	1262847	C	A	1	0	lagging	t	g	0
3	1191316	15	1282560	G	T	1	1	lagging	a	c	0
3	1191316	15	1445478	G	A	0	1	lagging	g	a	0
3	1191316	15	1472711	A	G	1	1	lagging	c	t	0
3	1191316	15	1616112	C	G	1	0	lagging	g	g	0
3	1191316	15	1712303	C	T	3	1	lagging	a	g	0
3	1191316	15	1856964	C	T	1	1	lagging	c	a	0
3	1191316	15	1896875	G	A	1	0	lagging	t	g	0
3	1191316	15	1932442	A	G	0	1	lagging	t	a	0
3	1191316	15	2033146	C	A	3	0	lagging	a	a	0
3	1191316	15	2146487	T	C	0	0	lagging	a	c	0
3	1191316	15	2150975	A	C	1	1	lagging	t	c	0
3	1191316	15	2305986	T	C	1	1	leading	g	a	0
3	1191316	31	176954	G	A	1	1	leading	t	t	0
3	1191316	31	1014263	G	T	1	0	leading	a	c	0
3	1191316	31	1156642	G	A	1	0	lagging	g	t	0
3	1191316	31	1453802	C	G	1	1	lagging	g	t	0
3	1191316	31	1532131	T	A	3	1	lagging	a	c	0
3	1191316	31	1558510	C	A	3	1	lagging	t	t	0
3	1191316	31	1702951	C	A	1	1	lagging	c	a	0
3	1191316	31	2020111	T	C	0	1	lagging	a	c	0
3	1191316	31	2145787	G	T	4	0	lagging	a	c	0
3	1191316	48	179087	G	A	4	1	leading	c	a	0
3	1191316	48	224070	G	T	0	0	leading	a	t	0
3	1191316	48	236551	G	A	3	1	leading	t	t	0
3	1191316	48	372813	T	C	4	0	leading	g	a	0
3	1191316	48	382643	T	G	1	1	leading	t	t	0
3	1191316	48	1000011	G	A	4	1	leading	t	g	0
3	1191316	48	1143891	A	G	0	0	lagging	g	t	0
3	1191316	48	1298992	C	T	1	0	lagging	a	a	0
3	1191316	48	1367385	A	C	1	1	lagging	g	t	0
3	1191316	48	1619211	G	A	1	1	lagging	t	c	0
3	1191316	48	1789632	C	G	1	1	lagging	c	a	0
3	1191316	62	31735	T	C	1	0	leading	a	c	0
3	1191316	62	642065	G	A	1	1	leading	t	c	0
3	1191316	62	643189	G	A	3	1	leading	g	t	0
3	1191316	62	673734	C	A	3	0	leading	g	t	0
3	1191316	62	719347	T	C	4	1	leading	g	g	0
3	1191316	62	1035443	G	A	1	0	leading	t	a	0
3	1191316	62	1070771	A	T	1	1	leading	t	g	0
3	1191316	62	1313922	C	T	1	0	lagging	c	c	0
3	1191316	62	1373985	A	G	3	1	lagging	a	a	0
3	1191316	62	1425266	C	A	1	0	lagging	t	g	0
3	1191316	62	1651384	C	T	1	1	lagging	g	g	0
3	1191316	62	2302358	G	A	1	1	leading	a	g	0
3	1191316	63	31918	T	C	0	0	leading	c	a	0
3	1191316	63	70305	C	T	1	1	leading	a	a	0
3	1191316	63	839884	G	A	3	0	leading	t	g	0
3	1191316	63	958391	A	G	1	1	leading	a	t	0
3	1191316	63	1520646	A	G	1	0	lagging	a	t	0
3	1191316	63	1810163	G	T	1	0	lagging	c	t	0
3	1191316	63	2066568	G	A	1	1	lagging	t	g	0
3	1191316	63	2082758	C	T	1	1	lagging	a	a	0
3	1191316	63	2137364	G	T	3	0	lagging	t	c	0
4	684_21B	4	88913	G	A	3	1	leading	t	t	0
4	684_21B	4	281557	A	G	1	0	leading	a	a	0
4	684_21B	4	443341	G	A	1	0	leading	c	a	0
4	684_21B	4	791154	C	A	1	0	leading	a	a	0
4	684_21B	4	1525740	T	C	0	0	lagging	g	t	0
4	684_21B	4	1558537	C	A	1	0	lagging	t	g	0
4	684_21B	4	1655763	G	T	1	0	lagging	a	a	0
4	684_21B	4	1664499	A	C	3	0	lagging	a	t	0
4	684_21B	4	2189624	G	C	1	1	lagging	c	c	0
4	684_21B	12	196775	G	A	1	0	leading	a	c	0
4	684_21B	12	556177	T	C	4	0	leading	c	g	0
4	684_21B	12	758153	G	A	1	1	leading	c	t	0
4	684_21B	12	934569	C	G	3	1	leading	a	a	0
4	684_21B	12	1337392	G	A	1	1	lagging	g	g	0
4	684_21B	12	2209134	A	C	1	1	lagging	g	c	0
4	684_21B	13	527046	T	C	3	0	leading	t	t	0
4	684_21B	13	1129639	C	T	4	0	leading	t	g	0
4	684_21B	13	1244335	C	G	0	0	lagging	a	a	0
4	684_21B	13	1766242	G	A	1	0	lagging	a	a	0
4	684_21B	13	2138234	A	C	0	0	lagging	c	g	0
4	684_21B	13	2532635	G	A	4	1	lagging	c	c	0
4	684_21B	14	161463	C	T	0	0	leading	c	a	0
4	684_21B	14	390666	C	T	4	1	leading	c	g	0
4	684_21B	14	585288	T	G	0	1	leading	g	c	0
4	684_21B	14	758218	A	C	4	1	leading	c	a	0
4	684_21B	14	1101471	C	T	0	0	leading	g	a	0
4	684_21B	14	1125986	C	T	1	0	leading	t	a	0
4	684_21B	14	1514701	C	T	3	1	lagging	g	a	0
4	684_21B	15	65523	C	T	3	0	leading	a	g	0
4	684_21B	15	175423	C	T	3	1	leading	g	g	0
4	684_21B	15	1389150	C	T	4	0	lagging	g	c	0
4	684_21B	15	2189611	G	A	3	1	lagging	c	a	0
4	684_21B	15	2290577	A	G	0	1	lagging	t	a	0
4	684_21B	16	1094987	G	A	1	1	leading	a	c	0
4	684_21B	16	1176199	A	C	1	0	leading	t	t	0
4	684_21B	16	1698476	T	G	1	0	lagging	c	t	0
4	684_21B	16	1796833	C	T	1	1	lagging	t	t	0
4	684_21B	16	2095256	T	C	0	0	lagging	g	a	0
4	684_21B	16	2301985	C	T	1	1	lagging	t	c	0
4	684_21B	16	2361754	T	A	3	1	lagging	a	c	0
4	684_21B	19	79595	G	A	1	1	leading	c	t	0
4	684_21B	19	611915	G	A	1	1	leading	a	c	0
4	684_21B	19	855617	A	G	3	1	leading	g	a	0
4	684_21B	19	1451290	G	A	4	0	lagging	c	g	0
4	684_21B	19	1501103	C	T	3	0	lagging	t	a	0
4	684_21B	19	1634899	G	T	0	0	lagging	c	t	0
4	684_21B	19	1709244	G	A	1	0	lagging	t	t	0
4	684_21B	19	1931931	C	T	1	0	lagging	t	t	0
4	684_21B	20	533440	C	G	1	1	leading	t	a	0
4	684_21B	20	788047	C	T	3	0	leading	t	c	0
4	684_21B	20	1047797	C	A	1	0	leading	a	t	0
4	684_21B	20	1365548	C	A	1	0	lagging	g	c	0
4	684_21B	20	1373763	C	T	1	0	lagging	a	c	0
4	684_21B	20	1547594	A	G	1	1	lagging	a	a	0
4	684_21B	20	2279975	C	A	1	1	lagging	a	g	0
4	684_21B	20	2572368	C	T	1	0	lagging	c	t	0
4	684_21B	25	46522	C	T	1	1	leading	g	g	0
4	684_21B	25	232579	C	G	0	1	leading	a	t	1
4	684_21B	25	232580	T	C	0	1	leading	c	c	1
4	684_21B	25	232583	C	G	0	1	leading	c	a	1
4	684_21B	25	232588	C	T	0	1	leading	c	g	1
4	684_21B	25	336448	C	T	3	0	leading	a	g	0
4	684_21B	25	362370	C	T	4	1	leading	t	g	0
4	684_21B	25	466457	C	A	1	1	leading	g	t	0
4	684_21B	25	897488	T	C	4	0	leading	g	a	0
4	684_21B	25	924542	G	A	1	1	leading	a	g	0
4	684_21B	25	1428850	G	A	3	0	lagging	g	c	1
4	684_21B	25	1428864	T	A	1	0	lagging	g	c	1
4	684_21B	25	1428874	T	C	4	0	lagging	c	g	1
4	684_21B	25	1428883	A	G	3	0	lagging	t	t	1
4	684_21B	25	1428889	A	C	3	0	lagging	g	c	1
4	684_21B	25	1428892	G	A	3	0	lagging	t	t	1
4	684_21B	25	1644971	C	T	1	0	lagging	c	a	0
4	684_21B	25	1884328	C	T	1	0	lagging	a	g	0
4	684_21B	26	439163	C	T	1	0	leading	t	g	0
4	684_21B	26	882857	C	G	0	0	leading	a	a	0
4	684_21B	26	1039918	A	G	1	1	leading	c	c	0
4	684_21B	26	1069077	A	C	1	0	leading	t	c	0
4	684_21B	26	1233536	G	T	0	1	lagging	g	a	0
4	684_21B	26	1521160	T	C	1	0	lagging	c	t	0
4	684_21B	26	1551369	C	T	1	1	lagging	g	t	0
4	684_21B	26	2409026	A	T	3	1	lagging	c	t	0
4	684_21B	26	2466701	G	A	1	1	lagging	a	g	0
4	684_21B	48	1013910	G	A	3	0	leading	a	t	0
4	684_21B	48	1669089	G	C	4	1	lagging	c	g	0
4	684_21B	48	1886558	G	A	1	0	lagging	g	t	0
4	684_21B	48	2005801	A	G	1	1	lagging	t	g	0
4	684_21B	45	283976	T	G	0	0	leading	a	a	0
4	684_21B	45	656189	C	T	1	0	leading	g	c	0
4	684_21B	45	767145	C	T	1	0	leading	g	c	0
4	684_21B	45	1526729	T	C	3	0	lagging	a	a	0
4	684_21B	45	1778324	A	C	0	0	lagging	a	t	0
4	684_21B	46	257857	T	C	3	0	leading	t	a	0
4	684_21B	46	553728	T	G	1	0	leading	t	a	0
4	684_21B	46	1786121	G	A	4	1	lagging	a	g	0
4	684_21B	46	2113398	G	C	1	0	lagging	t	c	0
4	684_21B	46	2404148	T	C	1	0	lagging	a	c	0
4	684_21B	44	111790	T	C	5	0	leading	g	t	0
4	684_21B	44	120986	C	A	1	1	leading	t	g	0
4	684_21B	44	178726	T	G	1	1	leading	g	g	0
4	684_21B	44	1068718	T	G	1	0	leading	t	t	0
4	684_21B	44	1131112	G	A	1	0	leading	c	a	0
4	684_21B	44	1555041	G	T	1	1	lagging	c	g	0
4	684_21B	44	1702931	A	G	1	0	lagging	a	g	0
4	684_21B	44	1767368	T	C	1	0	lagging	g	a	0
4	684_21B	44	2169204	C	T	1	0	lagging	a	t	0
4	684_21B	59	70596	A	C	1	0	leading	a	a	0
4	684_21B	59	159556	C	G	0	0	leading	g	t	0
4	684_21B	59	165492	T	C	0	0	leading	t	g	0
4	684_21B	59	714778	C	T	1	0	leading	a	g	0
4	684_21B	59	1137846	G	T	1	0	leading	a	t	0
4	684_21B	59	1382011	C	G	4	0	lagging	t	c	0
4	684_21B	59	1523684	C	T	4	0	lagging	a	a	0
4	684_21B	59	1591676	T	C	4	1	lagging	g	g	0
4	684_21B	59	1798922	A	G	4	0	lagging	t	c	0
4	684_21B	59	1932489	G	A	1	0	lagging	g	t	0
4	684_21B	59	2593847	C	A	4	0	lagging	t	g	0
4	684_21B	50	238878	A	T	0	0	leading	a	a	0
4	684_21B	50	491840	T	C	3	1	leading	g	t	0
4	684_21B	50	814897	C	A	1	1	leading	c	g	0
4	684_21B	50	871367	C	T	1	0	leading	a	t	1
4	684_21B	50	871371	A	G	4	0	leading	c	c	1
4	684_21B	50	953380	G	C	0	0	leading	g	t	0
4	684_21B	50	1039802	A	T	1	1	leading	g	t	0
4	684_21B	50	1249026	A	G	1	1	lagging	g	a	0
4	684_21B	50	1455036	T	C	5	0	lagging	a	c	0
4	684_21B	50	1766734	G	A	1	0	lagging	c	c	0
4	684_21B	50	1839344	C	T	3	1	lagging	g	t	0
4	684_21B	50	2443352	G	A	0	0	lagging	c	t	0
4	684_21B	54	105849	G	A	1	0	leading	c	a	0
4	684_21B	54	430908	T	G	0	0	leading	t	g	0
4	684_21B	54	448267	C	T	1	1	leading	a	a	0
4	684_21B	54	482618	C	T	1	1	leading	g	c	0
4	684_21B	54	1126388	C	T	4	0	leading	g	t	1
4	684_21B	54	1126395	G	T	1	0	leading	g	c	1
4	684_21B	54	1126396	C	G	1	0	leading	g	t	1
4	684_21B	54	1435331	G	A	1	0	lagging	t	a	0
4	684_21B	54	1524160	C	T	1	0	lagging	a	c	0
4	684_21B	54	1723643	G	A	4	1	lagging	t	g	0
4	684_21B	54	2106583	G	A	0	0	lagging	t	t	0
4	684_21B	54	2114001	C	T	1	0	lagging	c	g	0
4	684_21B	54	2426659	C	A	3	0	lagging	g	t	0
4	684_21B	39	310416	T	G	4	0	leading	a	c	0
4	684_21B	39	694749	C	T	1	0	leading	g	t	0
4	684_21B	39	1748692	C	T	3	1	lagging	c	a	1
4	684_21B	39	1748717	A	G	1	1	lagging	g	a	1
4	684_21B	39	2605481	C	T	1	1	lagging	a	a	0
4	684_21B	41	393044	G	A	4	1	leading	t	c	0
4	684_21B	41	768061	C	T	4	0	leading	c	a	0
4	684_21B	41	1168412	A	G	1	0	leading	g	a	0
4	684_21B	41	1356122	T	C	1	0	lagging	g	a	0
4	684_21B	41	1546725	C	T	3	1	lagging	t	a	0
4	684_21B	41	1558725	G	T	0	0	lagging	g	c	0
4	684_21B	41	1898343	G	T	1	0	lagging	t	g	0
4	684_21B	40	53454	C	A	1	0	leading	g	t	0
4	684_21B	40	279289	T	C	3	0	leading	g	c	0
4	684_21B	40	614799	C	T	0	1	leading	g	c	0
4	684_21B	40	774007	G	T	0	0	leading	t	a	0
4	684_21B	40	1130393	G	A	3	0	leading	g	c	0
4	684_21B	40	1140665	G	C	4	0	leading	c	a	0
4	684_21B	40	1304776	G	A	1	1	lagging	a	a	0
4	684_21B	40	1329671	T	C	1	1	lagging	a	t	0
4	684_21B	40	1364182	G	T	0	0	lagging	a	c	0
4	684_21B	40	1428775	A	G	4	0	lagging	c	a	0
4	684_21B	40	1655708	G	A	1	0	lagging	a	t	0
4	684_21B	40	1692826	C	T	0	0	lagging	a	a	0
4	684_21B	40	1872057	T	G	3	1	lagging	c	t	0
4	684_21B	40	2347144	A	C	0	0	lagging	g	t	0
4	684_21B	40	2357497	G	A	1	0	lagging	t	c	0
4	684_21B	40	2428001	G	A	3	0	lagging	t	t	0
4	684_21B	40	2438717	T	C	1	0	lagging	t	a	0
4	684_21B	40	2587467	T	G	1	1	lagging	a	c	0
4	684_21B	43	415485	A	T	1	1	leading	t	t	0
4	684_21B	43	439605	C	T	0	0	leading	a	t	1
4	684_21B	43	439607	T	A	0	0	leading	t	t	1
4	684_21B	43	706735	C	T	1	0	leading	g	g	0
4	684_21B	43	710229	A	G	1	0	leading	t	t	0
4	684_21B	43	796896	T	C	0	0	leading	g	a	0
4	684_21B	43	1124540	A	C	4	0	leading	c	a	0
4	684_21B	43	1138046	A	G,T	3	0	leading	a	g	1
4	684_21B	43	1138055	C	T	3	0	leading	a	a	1
4	684_21B	43	1138056	A	G	1	0	leading	c	a	1
4	684_21B	43	1141645	T	C,A	1	0	leading	a	c	1
4	684_21B	43	1141655	T	C	3	0	leading	a	g	1
4	684_21B	43	1248586	C	T	3	1	lagging	a	g	0
4	684_21B	43	1285597	T	C	1	1	lagging	a	a	0
4	684_21B	43	1688323	A	C	0	1	lagging	t	t	0
4	684_21B	43	1712273	G	A	3	0	lagging	a	t	0
[truncated: 273 more rows]
