# Supplementary material for: Mutation rate dynamics reflect ecological change in an emerging zoonotic pathogen
Source: PLoS Genet. 2021 Nov 8;17(11):e1009864. doi: 10.1371/journal.pgen.1009864 (PMC8601623; doi:10.1371/journal.pgen.1009864)
Supplement: S5 Table — (XLSX) [file pgen.1009864.s018.xlsx]

## Sheet: Table S5
Strain	Line	Biological replicate	Technical replicate	Starting CFU (log10)	Number of single-base mutations	Maximum growth rate
1	3	1	1	7.17311	15	0.0205176
1	3	1	2	7.17311	15	0.0190607
1	3	3	1	6.9764	15	0.017523
1	3	3	2	6.9764	15	0.0175985
1	3	2	1	6.91603	15	0.0146057
1	3	2	2	6.91603	15	0.0138439
1	4	2	1	7.0446	1	0.0162726
1	4	2	2	7.0446	1	0.0153703
1	4	1	1	6.77054	1	0.0127444
1	4	1	2	6.77054	1	0.0127832
1	4	3	1	6.87337	1	0.0122441
1	4	3	2	6.87337	1	0.0125152
1	5	3	1	6.79509	17	0.0168822
1	5	3	2	6.79509	17	0.0172267
1	5	1	1	7.22467	17	0.0206267
1	5	1	2	7.22467	17	0.020171
1	5	2	1	6.93136	17	0.0166873
1	5	2	2	6.93136	17	0.0169964
1	8	2	1	6.36893	16	NA
1	8	2	2	6.36893	16	NA
1	8	1	1	6.29138	16	NA
1	8	1	2	6.29138	16	NA
1	8	3	1	6.36153	16	NA
1	8	3	2	6.36153	16	NA
1	10	5	1	6.76169	14	NA
1	10	5	2	6.76169	14	NA
1	10	3	1	5.84253	14	NA
1	10	3	2	5.84253	14	NA
1	10	2	1	5.85117	14	NA
1	10	2	2	5.85117	14	NA
1	11	2	1	7.011	11	0.0165281
1	11	2	2	7.011	11	0.0147453
1	11	3	1	6.95279	11	0.0144727
1	11	3	2	6.95279	11	0.0144433
1	11	1	1	6.9167	11	0.0142391
1	11	1	2	6.9167	11	0.0141624
1	13	2	1	6.68487	9	0.0168306
1	13	2	2	6.68487	9	0.0163531
1	13	3	1	6.83069	9	0.0174146
1	13	3	2	6.83069	9	0.0163971
1	13	1	1	6.91252	9	0.0197452
1	13	1	2	6.91252	9	0.0190309
1	14	1	1	5.62283	7	NA
1	14	1	2	5.62283	7	NA
1	14	2	1	6.14494	7	NA
1	14	2	2	6.14494	7	NA
1	14	3	1	6.58535	7	NA
1	14	3	2	6.58535	7	NA
1	15	3	1	6.75598	11	0.0172147
1	15	3	2	6.75598	11	0.0171526
1	15	1	1	6.82425	11	0.020455
1	15	1	2	6.82425	11	0.0200934
1	15	2	1	6.7306	11	0.0176243
1	15	2	2	6.7306	11	0.0165472
1	17	2	1	6.62091	12	0.0128232
1	17	2	2	6.62091	12	0.0135833
1	17	1	1	7.0678	12	0.0201794
1	17	1	2	7.0678	12	0.0194357
1	17	3	1	6.86246	12	0.0163239
1	17	3	2	6.86246	12	0.0156022
1	21	3	1	6.29284	15	NA
1	21	3	2	6.29284	15	NA
1	21	1	1	6.83132	15	NA
1	21	1	2	6.83132	15	NA
1	21	2	1	6.32881	15	NA
1	21	2	2	6.32881	15	NA
1	24	3	1	6.73358	17	0.0165455
1	24	3	2	6.73358	17	0.0165184
1	24	2	1	6.62198	17	0.0151299
1	24	2	2	6.62198	17	0.0161465
1	24	1	1	6.85712	17	0.021007
1	24	1	2	6.85712	17	0.019329
1	31	2	1	6.93935	16	NA
1	31	2	2	6.93935	16	NA
1	31	3	1	5.96605	16	NA
1	31	3	2	5.96605	16	NA
1	31	6	1	5.87704	16	NA
1	31	6	2	5.87704	16	NA
1	32	1	1	6.82834	12	0.0182363
1	32	1	2	6.82834	12	0.0170804
1	32	2	1	6.94788	12	0.019678
1	32	2	2	6.94788	12	0.0191612
1	32	3	1	7.05507	12	0.0189206
1	32	3	2	7.05507	12	0.0186743
1	33	2	1	6.50531	14	NA
1	33	2	2	6.50531	14	NA
1	33	3	1	5.63823	14	NA
1	33	3	2	5.63823	14	NA
1	33	1	1	6.42957	14	NA
1	33	1	2	6.42957	14	NA
1	35	1	1	7.1412	11	0.0195241
1	35	1	2	7.1412	11	0.0203315
1	35	2	1	7.16074	11	0.0184376
1	35	2	2	7.16074	11	0.0175039
1	35	3	1	7.14772	11	0.017829
1	35	3	2	7.14772	11	0.0181846
1	42	2	1	6.72216	6	0.016658
1	42	2	2	6.72216	6	0.017135
1	42	3	1	7.06165	6	0.0189001
1	42	3	2	7.06165	6	0.0183413
1	42	1	1	7.08991	6	0.0192599
1	42	1	2	7.08991	6	0.0192875
1	58	6	1	6.46568	16	NA
1	58	6	2	6.46568	16	NA
1	58	1	1	5.93508	16	NA
1	58	1	2	5.93508	16	NA
1	58	3	1	6.05619	16	NA
1	58	3	2	6.05619	16	NA
1	59	1	1	7.23704	11	0.0141081
1	59	1	2	7.23704	11	0.0133033
1	59	3	1	7.25814	11	0.014144
1	59	3	2	7.25814	11	0.0142774
1	59	2	1	7.09478	11	0.0143432
1	59	2	2	7.09478	11	0.0137073
1	60	1	1	7.09062	15	0.0187368
1	60	1	2	7.09062	15	0.0186805
1	60	2	1	7.17259	15	0.0166969
1	60	2	2	7.17259	15	0.0164069
1	60	3	1	7.22092	15	0.0183881
1	60	3	2	7.22092	15	0.0188639
1	64	3	1	7.13968	10	0.0134618
1	64	3	2	7.13968	10	0.0144755
1	64	2	1	7.04052	10	0.0122277
1	64	2	2	7.04052	10	0.0123742
1	64	1	1	7.20385	10	0.0119868
1	64	1	2	7.20385	10	0.0117859
1	65	5	1	6.29284	17	NA
1	65	5	2	6.29284	17	NA
1	65	1	1	5.96826	17	NA
1	65	1	2	5.96826	17	NA
1	65	2	1	5.8216	17	NA
1	65	2	2	5.8216	17	NA
1	68	2	1	7.02034	7	0.0131886
1	68	2	2	7.02034	7	0.0135782
1	68	1	1	7.04052	7	0.0161557
1	68	1	2	7.04052	7	0.0159962
1	68	3	1	6.84979	7	0.0133443
1	68	3	2	6.84979	7	0.0139603
1	70	3	1	6.03608	24	NA
1	70	3	2	6.03608	24	NA
1	70	6	1	6.38467	24	NA
1	70	6	2	6.38467	24	NA
1	70	2	1	5.84308	24	NA
1	70	2	2	5.84308	24	NA
1	71	3	1	6.94242	18	0.0170613
1	71	3	2	6.94242	18	0.0177551
1	71	2	1	6.97711	18	0.0181966
1	71	2	2	6.97711	18	0.017839
1	71	1	1	6.99524	18	0.0203516
1	71	1	2	6.99524	18	0.0201852
2	1	1	1	6.78576	10	0.012902
2	1	1	2	6.78576	10	0.0128434
2	1	3	1	6.96186	10	0.0106866
2	1	3	2	6.96186	10	0.0108443
2	1	2	1	6.78245	10	0.0105366
2	1	2	2	6.78245	10	0.0105933
2	6	3	1	6.96804	9	0.0112584
2	6	3	2	6.96804	9	0.0109565
2	6	2	1	6.52438	9	0.0104514
2	6	2	2	6.52438	9	0.0100753
2	6	1	1	6.8794	9	0.0129449
2	6	1	2	6.8794	9	0.0130083
2	12	3	1	7.08991	8	0.0126222
2	12	3	2	7.08991	8	0.0122188
2	12	1	1	7.06443	8	0.0107815
2	12	1	2	7.06443	8	0.0105575
2	12	2	1	6.89715	8	0.0116735
2	12	2	2	6.89715	8	0.0113942
2	16	1	1	6.93007	8	0.012598
2	16	1	2	6.93007	8	0.0124656
2	16	2	1	6.88664	8	0.0103298
2	16	2	2	6.88664	8	0.0100549
2	16	3	1	6.72734	8	0.0129142
2	16	3	2	6.72734	8	0.0126875
2	17	1	1	6.99468	10	0.0099124
2	17	1	2	6.99468	10	0.00964976
2	17	3	1	6.93935	10	0.013166
2	17	3	2	6.93935	10	0.0127479
2	17	2	1	6.99898	10	0.00996246
2	17	2	2	6.99898	10	0.00963249
2	18	2	1	6.96544	4	0.0120426
2	18	2	2	6.96544	4	0.0121485
2	18	3	1	7.02796	4	0.0131779
2	18	3	2	7.02796	4	0.0132844
2	18	1	1	7.02414	4	0.01087
2	18	1	2	7.02414	4	0.0106441
2	19	1	1	6.91703	12	0.00995803
2	19	1	2	6.91703	12	0.00992046
2	19	3	1	6.96048	12	0.011065
2	19	3	2	6.96048	12	0.0109307
2	19	2	1	6.9997	12	0.0114574
2	19	2	2	6.9997	12	0.0121867
2	20	3	1	7.13165	7	0.00769981
2	20	3	2	7.13165	7	0.00786892
2	20	2	1	6.89675	7	0.00741967
2	20	2	2	6.89675	7	0.00740041
2	20	1	1	6.86504	7	0.0108908
2	20	1	2	6.86504	7	0.0108153
2	22	1	1	6.94993	11	0.0121879
2	22	1	2	6.94993	11	0.0118926
2	22	3	1	6.8429	11	0.0119252
2	22	3	2	6.8429	11	0.0118954
2	22	2	1	6.55084	11	0.0114684
2	22	2	2	6.55084	11	0.0114119
2	28	2	1	7.02796	4	0.0102943
2	28	2	2	7.02796	4	0.0103739
2	28	3	1	7.06146	4	0.0122706
2	28	3	2	7.06146	4	0.0127998
2	28	1	1	7.16199	4	0.0125258
2	28	1	2	7.16199	4	0.0125352
2	30	2	1	6.67606	9	0.0108071
2	30	2	2	6.67606	9	0.0109644
2	30	1	1	6.63817	9	0.00925157
2	30	1	2	6.63817	9	0.00899271
2	30	3	1	6.81161	9	0.00856297
2	30	3	2	6.81161	9	0.00849244
2	31	2	1	6.41106	13	NA
2	31	2	2	6.41106	13	NA
2	31	6	1	6.67635	13	NA
2	31	6	2	6.67635	13	NA
2	31	3	1	6.35535	13	NA
2	31	3	2	6.35535	13	NA
2	32	1	1	7.10129	11	0.00907705
2	32	1	2	7.10129	11	0.00932007
2	32	2	1	6.87337	11	0.00789742
2	32	2	2	6.87337	11	0.00770566
2	32	3	1	6.92829	11	0.00931025
2	32	3	2	6.92829	11	0.0097689
2	35	1	1	6.9536	6	0.0105406
2	35	1	2	6.9536	6	0.0106852
2	35	2	1	6.9167	6	0.0111855
2	35	2	2	6.9167	6	0.0107949
2	35	3	1	7.05294	6	0.0138952
2	35	3	2	7.05294	6	0.0137812
2	36	1	1	7.10377	9	0.0119277
2	36	1	2	7.10377	9	0.0121368
2	36	2	1	7.15186	9	0.0115386
2	36	2	2	7.15186	9	0.0105757
2	36	3	1	7.00045	9	0.0118852
2	36	3	2	7.00045	9	0.0116408
2	37	1	1	6.80303	22	0.011423
2	37	1	2	6.80303	22	0.0108903
2	37	3	1	6.6325	22	0.00979427
2	37	3	2	6.6325	22	0.00999689
2	37	2	1	6.91195	22	0.00974704
2	37	2	2	6.91195	22	0.00965017
2	43	2	1	6.731	13	0.0106092
2	43	2	2	6.731	13	0.0106915
2	43	3	1	6.91529	13	0.0120366
2	43	3	2	6.91529	13	0.0119226
2	43	1	1	6.93166	13	0.0121189
2	43	1	2	6.93166	13	0.0119268
2	45	2	1	6.78875	10	0.0104366
2	45	2	2	6.78875	10	0.00995271
2	45	3	1	6.77702	10	0.0112413
2	45	3	2	6.77702	10	0.0108643
2	45	1	1	6.86477	10	0.0101716
2	45	1	2	6.86477	10	0.0100345
2	54	3	1	7.10029	4	0.0131881
2	54	3	2	7.10029	4	0.0130492
2	54	2	1	6.76875	4	0.0113451
2	54	2	2	6.76875	4	0.0109626
2	54	1	1	6.96313	4	0.012145
2	54	1	2	6.96313	4	0.0121758
2	55	1	1	6.6857	7	0.0100798
2	55	1	2	6.6857	7	0.0103825
2	55	3	1	6.64184	7	0.0154499
2	55	3	2	6.64184	7	0.015313
2	55	2	1	6.91883	7	0.0149681
2	55	2	2	6.91883	7	0.0140927
2	58	3	1	6.84448	9	0.0118318
2	58	3	2	6.84448	9	0.0116805
2	58	1	1	6.80088	9	0.0104738
2	58	1	2	6.80088	9	0.0101862
2	58	2	1	6.96294	9	0.0122261
2	58	2	2	6.96294	9	0.0119844
2	65	3	1	6.93866	6	0.0107218
2	65	3	2	6.93866	6	0.0108448
2	65	1	1	6.86096	6	0.0105541
2	65	1	2	6.86096	6	0.010715
2	65	2	1	6.93718	6	0.0104001
2	65	2	2	6.93718	6	0.00983071
2	70	1	1	6.81045	7	0.0108914
2	70	1	2	6.81045	7	0.0107094
2	70	3	1	6.93427	7	0.0123011
2	70	3	2	6.93427	7	0.0122166
2	70	2	1	7.05284	7	0.0115175
2	70	2	2	7.05284	7	0.0113299
2	72	1	1	7.17884	6	0.00724792
2	72	1	2	7.17884	6	0.00709146
2	72	3	1	6.97733	6	0.0107048
2	72	3	2	6.97733	6	0.0107605
2	72	2	1	6.97065	6	0.0108899
2	72	2	2	6.97065	6	0.0108575
2	73	3	1	6.75866	8	0.0116342
2	73	3	2	6.75866	8	0.0119679
2	73	1	1	6.90934	8	0.0128475
2	73	1	2	6.90934	8	0.0125912
2	73	2	1	6.91827	8	0.0124918
2	73	2	2	6.91827	8	0.0121956
3	1	3	1	7.20337	10	0.021589
3	1	3	2	7.20337	10	0.0210384
3	1	5	1	7.23671	10	0.0215067
3	1	5	2	7.23671	10	0.020295
3	1	1	1	7.08031	10	0.0239239
3	1	1	2	7.08031	10	0.0234155
3	2	3	1	6.9813	20	0.0235815
3	2	3	2	6.9813	20	0.0230279
3	2	1	1	6.94302	20	0.0241047
3	2	1	2	6.94302	20	0.02312
3	2	2	1	6.94712	20	0.0281348
3	2	2	2	6.94712	20	0.0285866
3	4	3	1	7.09739	17	0.0194334
3	4	3	2	7.09739	17	0.0220769
3	4	1	1	7.03112	17	0.0231139
3	4	1	2	7.03112	17	0.0220242
3	4	2	1	7.10029	17	0.0224396
3	4	2	2	7.10029	17	0.0207959
3	13	3	1	7.07515	9	0.0244063
3	13	3	2	7.07515	9	0.0242497
3	13	2	1	7.09145	9	0.0237483
3	13	2	2	7.09145	9	0.0226755
3	13	1	1	6.96313	9	0.0275307
3	13	1	2	6.96313	9	0.0285395
3	14	1	1	7.15222	12	0.0276004
3	14	1	2	7.15222	12	0.0254402
3	14	3	1	7.27466	12	0.0255495
3	14	3	2	7.27466	12	0.0261352
3	14	2	1	7.19465	12	0.0220642
3	14	2	2	7.19465	12	0.0209042
3	20	3	1	7.05392	15	0.0216499
3	20	3	2	7.05392	15	0.0207667
3	20	1	1	7.05757	15	0.0244266
3	20	1	2	7.05757	15	0.0238418
3	20	2	1	6.99637	15	0.0235137
3	20	2	2	6.99637	15	0.0216209
3	25	1	1	7.31912	26	0.0204539
3	25	1	2	7.31912	26	0.0199726
3	25	2	1	7.38326	26	0.0191075
3	25	2	2	7.38326	26	0.0201975
3	25	3	1	7.35291	26	0.0193277
3	25	3	2	7.35291	26	0.0187253
3	26	1	1	7.23043	7	0.0255596
3	26	1	2	7.23043	7	0.0245103
3	26	5	1	7.30095	7	0.0207558
3	26	5	2	7.30095	7	0.0218179
3	26	3	1	7.24148	7	0.0256583
3	26	3	2	7.24148	7	0.0265123
3	33	2	1	6.94511	12	0.0230778
3	33	2	2	6.94511	12	0.0231222
3	33	1	1	7.15445	12	0.0266902
3	33	1	2	7.15445	12	0.0267371
3	33	3	1	7.15591	12	0.0251754
3	33	3	2	7.15591	12	0.0250933
3	35	2	1	7.27624	18	0.0195283
3	35	2	2	7.27624	18	0.0201293
3	35	1	1	7.28014	18	0.0261785
3	35	1	2	7.28014	18	0.0263003
3	35	3	1	7.23048	18	0.0242988
3	35	3	2	7.23048	18	0.0237585
3	36	2	1	6.97248	17	0.0262876
3	36	2	2	6.97248	17	0.024879
3	36	1	1	7.02448	17	0.0265838
3	36	1	2	7.02448	17	0.0252978
3	36	3	1	7.17516	17	0.0239047
3	36	3	2	7.17516	17	0.0234056
3	38	1	1	7.21335	12	0.0164382
3	38	1	2	7.21335	12	0.0165228
3	38	2	1	6.94062	12	0.0130904
3	38	2	2	6.94062	12	0.0130393
3	38	6	1	7.08128	12	0.0154196
3	38	6	2	7.08128	12	0.0157588
3	41	1	1	6.92512	14	0.0198603
3	41	1	2	6.92512	14	0.0179881
3	41	2	1	7.03138	14	0.0247671
3	41	2	2	7.03138	14	0.0232579
3	41	3	1	6.87857	14	0.0191707
3	41	3	2	6.87857	14	0.0192136
3	42	1	1	6.55343	17	0.0200987
3	42	1	2	6.55343	17	0.019912
3	42	3	1	6.80418	17	0.0208827
3	42	3	2	6.80418	17	0.020634
3	42	2	1	6.68945	17	0.0194325
3	42	2	2	6.68945	17	0.0198634
3	45	3	1	7.14654	14	0.0264926
3	45	3	2	7.14654	14	0.0262209
3	45	2	1	7.12679	14	0.0249758
3	45	2	2	7.12679	14	0.0249197
3	45	1	1	7.02817	14	0.0238742
3	45	1	2	7.02817	14	0.0236829
3	49	2	1	7.17252	17	0.01504
3	49	2	2	7.17252	17	0.0144729
3	49	3	1	7.1984	17	0.0130969
3	49	3	2	7.1984	17	0.0126177
3	49	1	1	7.21044	17	0.0126144
3	49	1	2	7.21044	17	0.0123332
3	50	2	1	7.06761	18	0.0202913
3	50	2	2	7.06761	18	0.0194839
3	50	1	1	6.80953	18	0.0181846
3	50	1	2	6.80953	18	0.0179616
3	50	3	1	6.95397	18	0.0217879
3	50	3	2	6.95397	18	0.0213778
3	53	1	1	7.23769	15	0.0183228
3	53	1	2	7.23769	15	0.0178281
3	53	3	1	7.31501	15	0.019879
3	53	3	2	7.31501	15	0.0214906
3	53	2	1	7.15701	15	0.0207438
3	53	2	2	7.15701	15	0.0203632
3	54	1	1	7.01815	11	0.0204829
3	54	1	2	7.01815	11	0.020038
3	54	2	1	7.24241	11	0.0224439
3	54	2	2	7.24241	11	0.0210956
3	54	3	1	7.34671	11	0.0241807
3	54	3	2	7.34671	11	0.0233246
3	55	1	1	7.14373	17	0.022754
3	55	1	2	7.14373	17	0.0213848
3	55	2	1	7.21403	17	0.0205416
3	55	2	2	7.21403	17	0.0198735
3	55	3	1	7.16899	17	0.0220189
3	55	3	2	7.16899	17	0.0216913
3	57	1	1	7.15214	14	0.0222349
3	57	1	2	7.15214	14	0.0222638
3	57	3	1	7.28045	14	0.0249017
3	57	3	2	7.28045	14	0.0261638
3	57	2	1	7.26416	14	0.0229922
3	57	2	2	7.26416	14	0.0222472
3	61	1	1	7.1007	14	0.0261902
3	61	1	2	7.1007	14	0.0256936
3	61	2	1	7.06142	14	0.0219631
3	61	2	2	7.06142	14	0.0216931
3	61	3	1	7.09587	14	0.0218716
3	61	3	2	7.09587	14	0.0205898
3	66	1	1	6.84101	11	0.0252057
3	66	1	2	6.84101	11	0.0247633
3	66	2	1	7.13926	11	0.0199242
3	66	2	2	7.13926	11	0.0194828
3	66	3	1	6.93375	11	0.0224494
3	66	3	2	6.93375	11	0.0220218
3	67	3	1	6.96213	10	0.0208802
3	67	3	2	6.96213	10	0.0207147
3	67	1	1	7.19882	10	0.0204057
3	67	1	2	7.19882	10	0.0196488
3	67	2	1	7.15318	10	0.0227904
3	67	2	2	7.15318	10	0.0225654
3	72	3	1	7.16221	18	0.0173406
3	72	3	2	7.16221	18	0.016755
3	72	2	1	7.10607	18	0.0158512
3	72	2	2	7.10607	18	0.015875
3	72	1	1	6.88918	18	0.0158501
3	72	1	2	6.88918	18	0.0159752
4	1	3	1	7.30425	13	0.0313045
4	1	3	2	7.30425	13	0.0320221
4	1	1	1	7.21274	13	0.0318696
4	1	1	2	7.21274	13	0.0317073
4	1	2	1	6.7053	13	0.0234584
4	1	2	2	6.7053	13	0.02347
4	3	1	1	6.97999	21	0.0221866
4	3	1	2	6.97999	21	0.0212781
4	3	2	1	7.3095	21	0.0231486
4	3	2	2	7.3095	21	0.023613
4	3	3	1	7.28289	21	0.0208232
4	3	3	2	7.28289	21	0.020718
4	5	3	1	7.13989	10	0.0263336
4	5	3	2	7.13989	10	0.0278702
4	5	1	1	7.20886	10	0.0306693
4	5	1	2	7.20886	10	0.0295541
4	5	2	1	7.18093	10	0.033041
4	5	2	2	7.18093	10	0.0321501
4	12	3	1	7.35387	6	0.0309002
4	12	3	2	7.35387	6	0.0288327
4	12	1	1	7.24229	6	0.0289072
4	12	1	2	7.24229	6	0.0292814
4	12	2	1	7.09085	6	0.0324806
4	12	2	2	7.09085	6	0.0301914
4	13	3	1	7.20907	6	0.0257301
4	13	3	2	7.20907	6	0.0259469
4	13	1	1	6.92542	6	0.0231331
4	13	1	2	6.92542	6	0.0218752
4	13	2	1	7.20044	6	0.0218296
4	13	2	2	7.20044	6	0.0212003
4	15	2	1	7.32648	5	0.0295555
4	15	2	2	7.32648	5	0.0292685
4	15	3	1	7.37445	5	0.0296646
4	15	3	2	7.37445	5	0.029852
4	15	1	1	7.29656	5	0.0285947
4	15	1	2	7.29656	5	0.0285752
4	16	2	1	7.22932	7	0.0271381
4	16	2	2	7.22932	7	0.026494
4	16	3	1	7.23048	7	0.0306454
4	16	3	2	7.23048	7	0.0292858
4	16	1	1	7.14902	7	0.029778
4	16	1	2	7.14902	7	0.0290767
4	19	1	1	7.01882	8	0.0283449
4	19	1	2	7.01882	8	0.0232728
4	19	3	1	7.32106	8	0.02559
4	19	3	2	7.32106	8	0.0249048
4	19	2	1	7.18983	8	0.0259142
4	19	2	2	7.18983	8	0.0256955
4	26	3	1	7.43385	9	0.0252706
4	26	3	2	7.43385	9	0.0218233
4	26	2	1	7.22531	9	0.0247191
4	26	2	2	7.22531	9	0.0236232
4	26	1	1	7.26135	9	0.0238007
4	26	1	2	7.26135	9	0.023943
4	31	1	1	7.25604	11	0.0283144
4	31	1	2	7.25604	11	0.0259464
4	31	3	1	7.35203	11	0.0273143
4	31	3	2	7.35203	11	0.0271651
4	31	2	1	7.2257	11	0.0287335
4	31	2	2	7.2257	11	0.0268864
4	37	3	1	7.26499	13	0.0287793
4	37	3	2	7.26499	13	0.0284489
4	37	2	1	7.1452	13	0.0299743
4	37	2	2	7.1452	13	0.0285317
4	37	1	1	7.13504	13	0.0301613
4	37	1	2	7.13504	13	0.0299331
4	39	1	1	7.22787	5	0.0322572
4	39	1	2	7.22787	5	0.0333243
4	39	3	1	7.37508	5	0.0294791
4	39	3	2	7.37508	5	0.030739
4	39	2	1	7.29868	5	0.0291721
4	39	2	2	7.29868	5	0.0283769
4	42	1	1	7.07243	21	0.031762
4	42	1	2	7.07243	21	0.0319798
4	42	2	1	7.24959	21	0.0317926
4	42	2	2	7.24959	21	0.0315059
4	42	3	1	7.18318	21	0.0313524
4	42	3	2	7.18318	21	0.0321783
4	45	3	1	7.14202	5	0.0284178
4	45	3	2	7.14202	5	0.0294526
4	45	1	1	7.08978	5	0.0298112
4	45	1	2	7.08978	5	0.0293978
4	45	2	1	7.26088	5	0.0281216
4	45	2	2	7.26088	5	0.0273951
4	46	1	1	7.17982	5	0.031319
4	46	1	2	7.17982	5	0.0312435
4	46	3	1	7.25635	5	0.029206
4	46	3	2	7.25635	5	0.0286971
4	46	2	1	7.22591	5	0.0298559
4	46	2	2	7.22591	5	0.0289379
4	47	3	1	7.35927	9	0.0310105
4	47	3	2	7.35927	9	0.0300809
4	47	2	1	7.11665	9	0.0324889
4	47	2	2	7.11665	9	0.0311055
4	47	1	1	7.19026	9	0.0291478
4	47	1	2	7.19026	9	0.0290953
4	53	3	1	7.31239	21	0.0306184
4	53	3	2	7.31239	21	0.0302904
4	53	2	1	7.17012	21	0.0311952
4	53	2	2	7.17012	21	0.0308662
4	53	1	1	7.13283	21	0.0300098
4	53	1	2	7.13283	21	0.0297546
4	55	1	1	7.23647	8	0.0317511
4	55	1	2	7.23647	8	0.0305874
4	55	2	1	7.20629	8	0.0291832
4	55	2	2	7.20629	8	0.0289272
4	55	3	1	7.36201	8	0.0289214
4	55	3	2	7.36201	8	0.0303673
4	59	1	1	6.97279	11	0.031105
4	59	1	2	6.97279	11	0.0307303
4	59	3	1	7.079	11	0.0301359
4	59	3	2	7.079	11	0.0294011
4	59	2	1	7.21159	11	0.026074
4	59	2	2	7.21159	11	0.025397
4	63	1	1	7.10656	8	0.0288272
4	63	1	2	7.10656	8	0.0266124
4	63	2	1	7.2796	8	0.027048
4	63	2	2	7.2796	8	0.0268553
4	63	3	1	7.38869	8	0.0302243
4	63	3	2	7.38869	8	0.0306643
4	64	3	1	7.10636	5	0.0274115
4	64	3	2	7.10636	5	0.0270481
4	64	2	1	7.08562	5	0.0283675
4	64	2	2	7.08562	5	0.0280622
4	64	1	1	7.11056	5	0.0298308
4	64	1	2	7.11056	5	0.0285632
4	68	2	1	7.26564	5	0.0250554
4	68	2	2	7.26564	5	0.0251081
4	68	1	1	7.24356	5	0.0269082
4	68	1	2	7.24356	5	0.0270495
4	68	3	1	7.2514	5	0.0271217
4	68	3	2	7.2514	5	0.0279321
4	69	1	1	7.18872	16	0.0310027
4	69	1	2	7.18872	16	0.0300909
4	69	2	1	7.21567	16	0.0316272
4	69	2	2	7.21567	16	0.0315874
4	69	3	1	7.07796	16	0.0284018
4	69	3	2	7.07796	16	0.0281103
4	72	3	1	7.17012	10	0.0283046
4	72	3	2	7.17012	10	0.0273751
4	72	1	1	7.04568	10	0.0287821
4	72	1	2	7.04568	10	0.0265556
4	72	2	1	7.24485	10	0.0293374
4	72	2	2	7.24485	10	0.0301413
4	74	1	1	6.96848	3	0.0308875
4	74	1	2	6.96848	3	0.0314191
4	74	3	1	7.16045	3	0.0335397
4	74	3	2	7.16045	3	0.0326353
4	74	2	1	7.23119	3	0.0309248
4	74	2	2	7.23119	3	0.0298369
1	0	3	1	6.59294	NA	0.0146357
1	0	3	2	6.59294	NA	0.0150303
1	0	5	1	6.69486	NA	0.0155884
1	0	5	2	6.69486	NA	0.0142209
1	0	6	1	6.67122	NA	0.0162397
1	0	6	2	6.67122	NA	0.0154887
1	0	7	1	6.83194	NA	0.0181095
1	0	7	2	6.83194	NA	0.0175883
1	0	8	1	6.67745	NA	0.0171434
1	0	8	2	6.67745	NA	0.0180817
1	0	9	1	6.99065	NA	0.0173154
1	0	9	2	6.99065	NA	0.0182378
1	0	10	1	6.8777	NA	0.0190636
1	0	10	2	6.8777	NA	0.0193778
1	0	11	1	7.14078	NA	0.0184466
1	0	11	2	7.14078	NA	0.0175957
1	0	12	1	7.16269	NA	0.0162816
1	0	12	2	7.16269	NA	0.0158545
1	0	13	1	6.94526	NA	0.0179861
1	0	13	2	6.94526	NA	0.0170556
1	0	14	1	6.79159	NA	0.0175728
1	0	14	2	6.79159	NA	0.0163219
1	0	15	1	7.12353	NA	0.0180345
1	0	15	2	7.12353	NA	0.0183058
1	0	16	1	7.05236	NA	0.0197998
1	0	16	2	7.05236	NA	0.0186576
1	0	17	1	6.89734	NA	0.0170495
1	0	17	2	6.89734	NA	0.0181497
1	0	18	NA	6.90323	NA	NA
2	0	3	1	6.97065	NA	0.0101926
2	0	3	2	6.97065	NA	0.0106116
2	0	5	1	6.7795	NA	0.0100891
2	0	5	2	6.7795	NA	0.0099063
2	0	6	1	6.84183	NA	0.0116989
2	0	6	2	6.84183	NA	0.0106392
2	0	7	1	6.77702	NA	0.0114178
2	0	7	2	6.77702	NA	0.011193
2	0	8	1	6.85065	NA	0.010371
2	0	8	2	6.85065	NA	0.0104103
2	0	9	1	6.68774	NA	0.0132077
2	0	9	2	6.68774	NA	0.0125948
2	0	10	1	7.08098	NA	0.0115679
2	0	10	2	7.08098	NA	0.0114285
2	0	11	1	7.06819	NA	0.0103144
2	0	11	2	7.06819	NA	0.0104533
2	0	12	1	6.79712	NA	0.0122012
2	0	12	2	6.79712	NA	0.01326
2	0	13	1	6.98557	NA	0.0107195
2	0	13	2	6.98557	NA	0.0104754
2	0	14	1	6.65702	NA	0.0130902
2	0	14	2	6.65702	NA	0.0125932
2	0	15	1	6.66808	NA	0.013558
2	0	15	2	6.66808	NA	0.0132025
2	0	16	1	6.79456	NA	0.0123841
2	0	16	2	6.79456	NA	0.0127591
2	0	17	1	6.86892	NA	0.0110459
2	0	17	2	6.86892	NA	0.0111888
3	0	2	1	6.96313	NA	0.0225259
3	0	2	2	6.96313	NA	0.0227402
3	0	3	1	7.07977	NA	0.0277358
3	0	3	2	7.07977	NA	0.02837
3	0	5	1	7.14468	NA	0.0247948
3	0	5	2	7.14468	NA	0.0241873
3	0	6	1	7.01489	NA	0.0235124
3	0	6	2	7.01489	NA	0.0226533
3	0	7	1	7.23243	NA	0.0264116
3	0	7	2	7.23243	NA	0.0259208
3	0	8	1	7.22621	NA	0.0284038
3	0	8	2	7.22621	NA	0.0264601
3	0	9	1	7.16982	NA	0.0268601
3	0	9	2	7.16982	NA	0.0262764
3	0	10	1	7.00553	NA	0.0235268
3	0	10	2	7.00553	NA	0.0246653
3	0	11	1	7.16607	NA	0.0240675
3	0	11	2	7.16607	NA	0.0223065
3	0	13	1	7.08374	NA	0.025584
3	0	13	2	7.08374	NA	0.0264697
3	0	14	NA	7.09935	NA	NA
3	0	15	1	7.19067	NA	0.02613
3	0	15	2	7.19067	NA	0.0274221
3	0	16	1	7.22629	NA	0.0264943
3	0	16	2	7.22629	NA	0.0263363
3	0	17	1	7.20759	NA	0.0278492
3	0	17	2	7.20759	NA	0.027382
3	0	18	NA	6.92428	NA	NA
4	0	1	1	7.06546	NA	0.0265217
4	0	1	2	7.06546	NA	0.0266554
4	0	3	1	7.11657	NA	0.0313124
4	0	3	2	7.11657	NA	0.0302733
4	0	5	1	7.08987	NA	0.0278288
4	0	5	2	7.08987	NA	0.0265328
4	0	6	1	7.16953	NA	0.0257729
4	0	6	2	7.16953	NA	0.0294332
4	0	7	1	7.0157	NA	0.0278071
4	0	7	2	7.0157	NA	0.0280577
4	0	8	1	7.2199	NA	0.0278852
4	0	8	2	7.2199	NA	0.0273265
4	0	9	1	7.10471	NA	0.0277181
4	0	9	2	7.10471	NA	0.026388
4	0	10	1	7.15347	NA	0.0246402
4	0	10	2	7.15347	NA	0.0249682
4	0	11	1	7.2522	NA	0.0260409
4	0	11	2	7.2522	NA	0.0259531
4	0	12	1	7.16221	NA	0.0282806
4	0	12	2	7.16221	NA	0.0283195
4	0	13	1	7.13794	NA	0.0280616
4	0	13	2	7.13794	NA	0.0263903
4	0	14	1	7.07651	NA	0.0271161
4	0	14	2	7.07651	NA	0.0278674
4	0	15	1	7.19877	NA	0.0271807
4	0	15	2	7.19877	NA	0.0274351
4	0	16	1	7.14458	NA	0.0286981
4	0	16	2	7.14458	NA	0.0293353
4	0	17	1	7.10915	NA	0.0269297
4	0	17	2	7.10915	NA	0.0273684
