# Supplementary material for: Mutation rate dynamics reflect ecological change in an emerging zoonotic pathogen
Source: PLoS Genet. 2021 Nov 8;17(11):e1009864. doi: 10.1371/journal.pgen.1009864 (PMC8601623; doi:10.1371/journal.pgen.1009864)
Supplement: S8 Table — (XLSX) [file pgen.1009864.s021.xlsx]

## Sheet: Table S8
Strain	Line	Position	Ancestral allele	Evolved allele
5	1	663178	A	C
5	2	112732	C	T
5	2	721458	C	T
5	2	977153	G	A
5	2	1701090	C	G
5	5	161546	C	A
5	5	1204561	C	T
5	8	1034061	C	T
5	8	1353690	C	G
5	9	279205	G	A
5	11	39097	C	G
5	11	1124220	G	T
5	11	1263223	C	T
5	11	1750327	A	G
5	12	561495	T	A
5	13	893353	A	C
5	15	1676046	T	G
6	1	383384	G	A
6	1	711760	G	T
6	2	1196556	G	A
6	2	1411391	C	T
6	13	1764985	T	C
6	4	520754	C	T
6	6	446117	T	G
6	7	234972	C	T
6	7	1343715	C	T
6	7	1592051	G	A
6	8	1459142	G	C
6	9	465587	A	G
6	9	1788541	G	C
6	9	1882494	T	G
6	10	1818274	T	C
6	10	1818276	G	A
6	10	2054227	G	C
6	10	2078551	C	T
6	14	963937	G	A
6	14	1665398	G	T
7	1	210823	C	G
7	1	1062951	C	T
7	2	1298383	G	T
7	3	1474114	A	C
7	5	152677	C	T
7	5	575232	C	T
7	5	858766	C	A
7	5	1094883	C	T
7	5	1128997	C	T
7	7	235708	A	G
7	7	1084432	A	T
7	8	698166	C	T
7	10	1167420	T	C
7	10	1507251	G	T
7	11	1206614	G	A
7	12	1703186	A	C
7	13	232083	G	A
7	13	908939	A	C
7	13	1569040	G	T
7	13	1813390	G	A
7	13	1961583	G	A
8	8	1825600	C	A
8	13	622411	G	A
