# Supplementary material for: Mutation rate dynamics reflect ecological change in an emerging zoonotic pathogen
Source: PLoS Genet. 2021 Nov 8;17(11):e1009864. doi: 10.1371/journal.pgen.1009864 (PMC8601623; doi:10.1371/journal.pgen.1009864)
Supplement: S9 Table — (XLSX) [file pgen.1009864.s022.xlsx]

## Sheet: Table S9
Strain	Line	Position	Ancestral allele	Evolved allele	Type	IMF	Length
1	5	1513159	ACCCCCCCCCCCC	ACCCCCCCCCC,ACCCCCCCCC	DEL	0.858586	-2
1	8	1513159	ACCCCCCCCCCCC	ACCCCCCCCC,ACCCCCCCC,ACCCCCCCCCC	DEL	0.815789	-3
1	10	1513159	ACCCCCCCCCCCC	ACCCCCCCCCC,ACCCCCCCCC	DEL	0.832335	-2
1	11	1513159	ACCCCCCCCCCCC	ACCCCCCCCC,ACCCCCCCCCC,ACCCCCCCC	DEL	0.84375	-3
1	17	46503	CAAAAAAAA	CAAAAAAA	DEL	0.956044	-1
1	17	185321	CCAGCAACTGAAA	C	DEL	0.94964	-12
1	17	220635	GTTTTTTTTT	GTTTTTTTT	DEL	0.888889	-1
1	23	1513159	ACCCCCCCCCCCC	ACCCCCCCCC,ACCCCCCCCCC,ACCCCCCCC	DEL	0.842105	-3
1	23	1875305	ACCCCCCCC	ACCCCCCC	DEL	0.96	-1
1	26	1155172	GTTTTTCGACTTTTT	GTTTTTCGACTTTTTCGACTTTTT	INS	0.851852	9
1	26	1635038	GAAAAAA	GAAAAA	DEL	0.955224	-1
1	31	1383707	AAAAAGGGCATAAAA	AAAAA	DEL	0.883929	-10
1	31	1513159	ACCCCCCCCCCCC	ACCCCCCCCCC,ACCCCCCCCC	DEL	0.897059	-2
1	44	127002	GAAAAAAAA	GAAAAAAA	DEL	0.917476	-1
1	44	821391	CCGTCGTCGTCGT	CCGTCGTCGT	DEL	0.947154	-3
1	45	1513159	ACCCCCCCCCCCC	ACCCCCCCCCC,ACCCCCCCCC	DEL	0.889908	-2
1	58	1513159	ACCCCCCCCCCCC	ACCCCCCCCC,ACCCCCCCCCC	DEL	0.87037	-3
1	56	93363	GTACTA	GTACTACTA	INS	0.924731	3
1	56	1513159	ACCCCCCCCCCCC	ACCCCCCCCC,ACCCCCCCCCC	DEL	0.839286	-3
1	56	1775688	CTTTTTT	CTTTTT	DEL	0.964286	-1
1	60	701270	CAAAAAA	CAAAAAAA	INS	1	1
1	60	934718	ATTTTTTT	ATTTTTT	DEL	0.966667	-1
1	60	1513159	ACCCCCCCCCCCC	ACCCCCCCCCC,ACCCCCCCCC	DEL	0.803922	-2
1	60	1784868	GAAAAAAA	GAAAAAA	DEL	0.981308	-1
1	59	547566	GAAAA	GAAA	DEL	1	-1
1	59	1396064	GAAAAAAAA	GAAAAAAA	DEL	0.913793	-1
1	59	1513159	ACCCCCCCCCCCC	ACCCCCCCC	DEL	0.935484	-4
1	38	1751162	ACCCCCCC	ACCCCCCCC,ACCCCCCCCC	INS	0.886525	1
1	43	387076	GGAGAGAGAGA	GGAGAGAGA	DEL	0.813559	-2
1	43	542886	GTTT	GTT	DEL	0.979167	-1
1	43	1574364	GCCCCCCC	GCCCCCCCC	INS	0.902913	1
1	43	1825145	GTTTTT	GTTTTTT	INS	0.919192	1
1	2	1513159	ACCCCCCCCCCCC	ACCCCCCCC	DEL	0.923077	-4
1	3	1513159	ACCCCCCCCCCCC	ACCCCCCCCC,ACCCCCCCCCC,ACCCCCCCC	DEL	0.813953	-3
1	4	417168	CTTTTTTTTT	CTTTTTTTTTT,CTTTTTTTTTTT	INS	0.910112	1
1	4	519921	GATAACATGCTATA	GATAACATGCTATAACATGCTATA	INS	0.827957	10
1	6	575840	GTTTTTTTT	GTTTTTTT	DEL	0.917526	-1
1	6	1513159	ACCCCCCCCCCCC	ACCCCCCCCC,ACCCCCCCCCC,ACCCCCCCC	DEL	0.815789	-3
1	7	1513159	ACCCCCCCCCCCC	ACCCCCCCC	DEL	0.888889	-4
1	9	1513159	ACCCCCCCCCCCC	ACCCCCCCCCC,ACCCCCCCCC	DEL	0.832	-2
1	9	1872064	CTTTTTTTT	CTTTTTTTTT	INS	0.924051	1
1	13	1513159	ACCCCCCCCCCCC	ACCCCCCCCC,ACCCCCCCC,ACCCCCCCCCC	DEL	0.84375	-3
1	16	1402140	AG	AGG	INS	0.950617	1
1	20	1377760	TAAAAAA	TAAAAAAA	INS	0.939024	1
1	20	1513159	ACCCCCCCCCCCC	ACCCCCCCCC,ACCCCCCCCCC	DEL	0.84058	-3
1	20	1592238	TAAAAAAA	TAAAAAA	DEL	0.970588	-1
1	21	291317	CAAA	CAAAA	INS	1	1
1	25	1166128	ATCTCTCTCT	ATCTCTCT	DEL	0.909774	-2
1	25	1513159	ACCCCCCCCCCCC	ACCCCCCCCCC,ACCCCCCCCC	DEL	0.840708	-2
1	1	1513159	ACCCCCCCCCCCC	ACCCCCCCCCC,ACCCCCCCCC	DEL	0.849057	-2
1	14	1513159	ACCCCCCCCCCCC	ACCCCCCCC	DEL	0.9375	-4
1	19	1088624	CAAAAAAA	CAAAAAA,CAAAAA	DEL	0.944444	-1
1	19	1513159	ACCCCCCCCCCCC	ACCCCCCCC	DEL	0.907514	-4
1	24	1513159	ACCCCCCCCCCCC	ACCCCCCCC	DEL	0.918919	-4
1	34	1513159	ACCCCCCCCCCCC	ACCCCCCCCC,ACCCCCCCC,ACCCCCCCCCC	DEL	0.82906	-3
1	41	1513159	ACCCCCCCCCCCC	ACCCCCCCCC,ACCCCCCCCCC,ACCCCCCCC	DEL	0.853081	-3
1	42	252621	GATTTATTTCATAA	GA	DEL	0.886364	-12
1	42	1513159	ACCCCCCCCCCCC	ACCCCCCCCC,ACCCCCCCCCC	DEL	0.840909	-3
1	47	1513159	ACCCCCCCCCCCC	ACCCCCCC	DEL	0.958904	-5
1	47	1609739	AACCACCACCA	AACCACCA	DEL	0.969697	-3
1	62	1140274	TCG	TTTTGAACACGCCTGATTGCAAACGGCG,T,TTTTGAACACG	INS	0.826087	25
1	64	644461	A	AT	INS	0.941176	1
1	64	1513159	ACCCCCCCCCCCC	ACCCCCCCCC,ACCCCCCCC,ACCCCCCCCCC	DEL	0.913669	-3
1	64	1591950	GAAAAGCAAAAA	GAA	DEL	0.959459	-9
1	65	23293	CG	C	DEL	0.962025	-1
1	65	576948	CAAAAAAA	CAAAAAAAA	INS	0.945205	1
1	65	1513159	ACCCCCCCCCCCC	ACCCCCCCCC,ACCCCCCCC,ACCCCCCCCCC	DEL	0.895238	-3
1	68	1513159	ACCCCCCCCCCCC	ACCCCCCCCC,ACCCCCCCC	DEL	0.942529	-3
1	71	1513159	ACCCCCCCCCCCC	ACCCCCCCCCC,ACCCCCCCCC	DEL	0.836735	-2
2	12	1701519	CTTTTTT	CTTTTTTT	INS	0.961165	1
2	13	1169319	CCGACTGTCGTCTCGACTGTCG	CCGACTGTCG	DEL	0.931035	-12
2	18	209216	GT	G	DEL	0.97619	-1
2	18	1573953	CTTTTT	CTTTTTTT	INS	0.957747	2
2	26	1801059	CAAAAAA	CAAAAA	DEL	0.939394	-1
2	45	1987769	ATTTTT	ATTTT	DEL	0.988235	-1
2	59	1123367	CAAACGCCTACTATA	CA	DEL	0.929825	-13
2	59	1640586	TAAAAAAA	TAAAAAA	DEL	0.981132	-1
2	56	1093094	GC	G	DEL	0.935484	-1
2	58	1802894	TAGGCTCTGCCA	TA	DEL	0.944954	-10
2	52	1829216	ACCAAGGCCAAGG	ACCAAGG	DEL	0.842593	-6
2	38	724435	CAAAAA	CAAAA	DEL	0.974576	-1
2	1	1427403	GAAAAA	GAAAA	DEL	0.95	-1
2	2	2102799	CTT	CTTT	INS	0.973451	1
2	6	1138886	GTTTTTT	GTTTTT	DEL	0.966102	-1
2	7	291224	CTTTTTT	CTTTTT	DEL	0.951219	-1
2	7	1108810	CTTTTT	CTTTT	DEL	0.955556	-1
2	14	1431893	ATT	ATTT	INS	0.985714	1
2	23	1308238	AGGTGGTGGTGGTG	AGGTGGTGGTG	DEL	0.888889	-3
2	28	488736	ATTTTT	ATTTTTT	INS	0.960526	1
2	28	1089177	GAAAAA	GAAAA	DEL	1	-1
2	30	1829797	CTTT	CTT	DEL	0.921429	-1
2	31	598664	AGGGG	AGGG	DEL	0.961165	-1
2	31	1420162	CG	C	DEL	0.959677	-1
2	32	531211	ATTTTT	ATTTT	DEL	0.976608	-1
2	35	215667	CTTTTTT	CTTTTTTT	INS	0.939189	1
2	61	4389	TAAAAAAAA	TAAAAAAA	DEL	0.959184	-1
2	62	2028193	CTTTTTTTT	CTTTTTTT,CTTTTTT	DEL	0.971429	-1
2	64	503362	GTTTTTTT	GTTTTTT	DEL	0.972603	-1
2	64	1427341	TAAAAAAA	TAAAAAA	DEL	0.923611	-1
2	65	1095368	AC	A	DEL	0.904762	-1
2	70	374274	CGGG	CGGGG	INS	0.940298	1
2	70	1185791	A	AC	INS	0.95	1
3	5	606184	AATCAAC	AATCAACATCAAC	INS	0.809524	6
3	5	913697	ATTTTTTTTTT	ATTTTTTTTT	DEL	0.976744	-1
3	5	1611675	GAAAAAA	GAAAAAAA	INS	0.959184	1
3	5	1661143	CGGGGGGGGGG	CGGGGGGG	DEL	0.978261	-3
3	5	1997876	CGGGGGGGGGG	CGGGGGGGG	DEL	0.883721	-2
3	5	2226154	TACGACGACGACG	TACGACGACG	DEL	0.844828	-3
3	7	1661143	CGGGGGGGGGG	CGGGGGGGGG,CGGGGGGGG	DEL	0.912281	-1
3	12	1490101	ACCCCC	ACCCCCC	INS	0.977901	1
3	13	652706	GTTTTT	GTTTTTT	INS	0.953587	1
3	13	729422	GCCCCCCCCC	GCCCCCCCC	DEL	0.923423	-1
3	13	899205	ACCCCCCCCCC	ACCCCCCC	DEL	0.977528	-3
3	13	1356240	CGGGGGGGGGG	CGGGGGGGG	DEL	0.933962	-2
3	13	1923221	TAAAAAAA	TAAAAAAAA	INS	0.969697	1
3	20	841461	ACCCCCCCCCCC	ACCCCCCCCC	DEL	0.911111	-2
3	20	1661143	CGGGGGGGGGG	CGGGGGGGG	DEL	0.904762	-2
3	25	841461	ACCCCCCCCCCC	ACCCCCCCCC,ACCCCCCCCCC	DEL	0.897436	-2
3	25	873287	GTTTTTTTT	GTTTTTTT	DEL	0.939394	-1
3	25	1607714	CGGGGGGGGGG	CGGGGGGGG,CGGGGGGG	DEL	1	-2
3	25	1661143	CGGGGGGGGGG	CGGGGGGGGG,CGGGGGGGG	DEL	0.888889	-1
3	25	1997876	CGGGGGGGGGG	CGGGGGGGG	DEL	0.909091	-2
3	26	841461	ACCCCCCCCCCC	ACCCCCCCCC,ACCCCCCCC,ACCCCCCCCCC	DEL	0.857143	-2
3	26	1661143	CGGGGGGGGGG	CGGGGGGGGG,CGGGGGGGG	DEL	0.868421	-1
3	26	1997876	CGGGGGGGGGG	CGGGGGGGG	DEL	0.953488	-2
3	26	2046352	GGCTTTTGCAATTTTATACAA	G	DEL	0.861111	-20
3	57	729422	GCCCCCCCCC	GCCCCCCCC	DEL	0.945205	-1
3	57	841461	ACCCCCCCCCCC	ACCCCCCCCC	DEL	0.840708	-2
3	57	899205	ACCCCCCCCCC	ACCCCCCCCC,ACCCCCCCC	DEL	0.886179	-1
3	57	1174819	GAAAAAAAA	GAAAAAAA	DEL	0.914474	-1
3	57	1356240	CGGGGGGGGGG	CGGGGGGGG,CGGGGGGG	DEL	0.877863	-2
3	49	304267	GTTTTTTTTTT	GTTTTTTTTT	DEL	0.91954	-1
3	49	1607714	CGGGGGGGGGG	CGGGGGGGG	DEL	0.931507	-2
3	49	1976198	TAG	T	DEL	0.973333	-2
3	49	2135955	TAAAAAA	TAAAAAAA	INS	0.989583	1
3	56	65578	GAAAAA	GAAAA	DEL	0.969697	-1
3	56	996036	GCCCCCC	GCCCCCCC,GCCCCCCCC	INS	0.923077	1
3	56	1410496	GAAAGAAAAGAAA	GAAAGAAA	DEL	0.9	-5
3	56	1661143	CGGGGGGGGGG	CGGGGGGGG	DEL	0.921875	-2
3	58	1356240	CGGGGGGGGGG	CGGGGGGGGG,CGGGGGGGG	DEL	0.854167	-1
3	58	1476233	GAAAAAAAA	GAAAAAAA	DEL	1	-1
3	58	1572411	TTTTATACAATG	T	DEL	0.952381	-11
3	58	1607714	CGGGGGGGGGG	CGGGGGGGGG	DEL	0.896552	-1
3	58	1661143	CGGGGGGGGGG	CGGGGGGGG,CGGGGGGG	DEL	0.938776	-2
3	54	841461	ACCCCCCCCCCC	ACCCCCCCCC,ACCCCCCCCCC	DEL	0.876289	-2
3	54	1356240	CGGGGGGGGGG	CGGGGGGGG	DEL	0.909091	-2
3	54	1661143	CGGGGGGGGGG	CGGGGGGGGG	DEL	0.875	-1
3	55	719793	TGATAGA	TGATAGATAGA	INS	0.868852	4
3	55	841461	ACCCCCCCCCCC	ACCCCCCC	DEL	0.925926	-4
3	55	1280237	TGGGG	TGGGGG	INS	1	1
3	55	1356240	CGGGGGGGGGG	CGGGGGGG	DEL	0.951613	-3
3	55	1497291	GCCC	GCC	DEL	0.963636	-1
3	55	1661143	CGGGGGGGGGG	CGGGGGGGGG,CGGGGGGGG	DEL	0.872727	-1
3	53	427545	GAAAAAAA	GAAAAAA	DEL	0.986301	-1
3	53	700688	CACAGCATCCT	C	DEL	1	-10
3	53	1315179	ACCCC	ACCC	DEL	0.828125	-1
3	53	1997876	CGGGGGGGGGG	CGGGGGGGG	DEL	0.984375	-2
3	42	729422	GCCCCCCCCC	GCCCCCCCC	DEL	0.978723	-1
3	42	875584	TTCAT	TT	DEL	1	-3
3	42	1532902	GTTTTT	GTTTT,GTTT	DEL	0.983051	-1
3	42	1661143	CGGGGGGGGGG	CGGGGGGGG	DEL	0.977273	-2
3	40	439121	TAAAAAAAAAAA	TAAAAAAAAAA	DEL	0.882353	-1
3	40	1356240	CGGGGGGGGGG	CGGGGGGGGG,CGGGGGGGG	DEL	0.862745	-1
3	40	1661143	CGGGGGGGGGG	CGGGGGGGG	DEL	1	-2
3	40	1959006	TGGGGGG	TGGGGGGG	INS	0.854839	1
3	38	841461	ACCCCCCCCCCC	ACCCCCCCCC,ACCCCCCCC	DEL	0.814815	-2
3	38	1356240	CGGGGGGGGGG	CGGGGGGGGG	DEL	0.862069	-1
3	38	1645988	GAAAAA	GAAAA	DEL	1	-1
3	38	1661143	CGGGGGGGGGG	CGGGGGGGG,CGGGGGGG	DEL	0.982759	-2
3	2	93323	ACCCCCC	ACCCCCCC	INS	0.867647	1
3	2	729422	GCCCCCCCCC	GCCCCCCCC	DEL	0.918919	-1
3	2	1607714	CGGGGGGGGGG	CGGGGGGGGGGG	INS	0.869565	1
3	10	518794	GC	G	DEL	0.982857	-1
3	10	563570	TAAAAAAAA	TAAAAAAA	DEL	0.958333	-1
3	10	564229	CAAAAAAAA	CAAAAAAA	DEL	0.958333	-1
3	10	596956	ATTTTTTT	ATTTTTT	DEL	0.955556	-1
3	10	729422	GCCCCCCCCC	GCCCCCCCC	DEL	0.902256	-1
3	10	1413193	CTTTTTTTT	CTTTTTTT	DEL	0.972789	-1
3	10	1476233	GAAAAAAAA	GAAAAAAA	DEL	0.974576	-1
3	74	505797	ATTTTTTT	ATTTTTT	DEL	1	-1
3	74	542692	ATTTTTTTT	ATTTTTTT	DEL	0.969231	-1
3	74	729422	GCCCCCCCCC	GCCCCCCCC	DEL	0.984615	-1
3	74	1149849	GTTTTTTT	GTTTTTTTT	INS	0.984127	1
3	74	1661143	CGGGGGGGGGG	CGGGGGGGG	DEL	0.971429	-2
3	4	132443	GTTTTTTT	GTTTTTTTT	INS	1	1
3	4	976399	GTTTTTT	GTTTTTTT	INS	0.963855	1
3	4	1073734	CAAAAAA	CAAAAAAA	INS	0.951613	1
3	4	1299354	TAAAAAA	TAAAAA	DEL	0.979592	-1
3	4	1890185	CAAAAAAAAA	CAAAAAAAA,CAAAAAAA	DEL	0.989011	-1
3	4	1949174	GAAAAAAAA	GAAAAAAA	DEL	0.962617	-1
3	14	729422	GCCCCCCCCC	GCCCCCCCC,GCCCCCCC	DEL	0.972222	-1
3	14	1107542	CAAAAA	CAAAAAA	INS	0.936842	1
3	18	729422	GCCCCCCCCC	GCCCCCCCC	DEL	0.965909	-1
3	18	1519754	CAAAAAAAA	CAAAAAAA	DEL	1	-1
3	18	1661143	CGGGGGGGGGG	CGGGGGGGG,CGGGGGGG	DEL	0.947368	-2
3	18	2198225	GAAAAAA	GAAAAAAA	INS	0.977273	1
3	24	729422	GCCCCCCCCC	GCCCCCCCC	DEL	0.964286	-1
3	24	1356240	CGGGGGGGGGG	CGGGGGGGG	DEL	0.982906	-2
3	24	1661143	CGGGGGGGGGG	CGGGGGGGG	DEL	0.890411	-2
3	33	899205	ACCCCCCCCCC	ACCCCCCCC,ACCCCCCC,ACCCCCCCCC	DEL	0.948718	-2
3	33	1405049	CAAAAAAA	CAAAAAA	DEL	0.972603	-1
3	33	1593151	TGGGGGGG	TGGGGGG	DEL	1	-1
3	33	1656573	AGGGGGGG	AGGGGGG	DEL	0.980198	-1
3	33	1720466	CAAAAAAAAA	CAAAAAAAAAA	INS	0.939394	1
3	50	841461	ACCCCCCCCCCC	ACCCCCCCC,ACCCCCCC	DEL	0.969697	-3
3	50	1100076	TAGAGAGAGAG	TAGAGAGAGAGAG	INS	0.87395	2
3	61	899504	TAAAAAA	TAAAAA	DEL	0.925926	-1
3	65	916335	ATTTTTTT	ATTTTTT	DEL	0.960317	-1
3	65	1646005	TAAAAAA	TAAAAAAA	INS	0.967742	1
3	65	1661143	CGGGGGGGGGG	CGGGGGGG	DEL	0.941748	-3
3	65	1997876	CGGGGGGGGGG	CGGGGGGGG	DEL	0.967213	-2
3	66	899205	ACCCCCCCCCC	ACCCCCCCCC,ACCCCCCCC	DEL	0.942857	-1
3	66	913697	ATTTTTTTTTT	ATTTTTTTTT	DEL	0.930693	-1
3	66	1356240	CGGGGGGGGGG	CGGGGGGGGG	DEL	0.91954	-1
3	66	1661143	CGGGGGGGGGG	CGGGGGGGGG,CGGGGGGGG	DEL	0.859375	-1
3	66	1827920	CAAAAAAA	CAAAAAAAA	INS	1	1
3	67	899205	ACCCCCCCCCC	ACCCCCCCC,ACCCCCCCCC	DEL	0.939394	-2
3	67	1356240	CGGGGGGGGGG	CGGGGGGGG	DEL	1	-2
3	67	1661143	CGGGGGGGGGG	CGGGGGGGGG	DEL	0.888889	-1
3	70	694062	CCTGCTGCTGCT	CCTGCTGCT	DEL	0.894737	-3
3	70	729422	GCCCCCCCCC	GCCCCCCCC,GCCCCCCC	DEL	0.9625	-1
3	70	1607714	CGGGGGGGGGG	CGGGGGGGGG,CGGGGGGGG	DEL	0.906475	-1
3	70	1661143	CGGGGGGGGGG	CGGGGGGGG,CGGGGGGG	DEL	0.931677	-2
3	73	729422	GCCCCCCCCC	GCCCCCCCC	DEL	0.973684	-1
3	73	899205	ACCCCCCCCCC	ACCCCCCCC	DEL	0.9	-2
3	44	525585	TAAAAAAAAA	TAAAAAAAAAA,TAAAAAAAAAAA	INS	0.884615	1
3	44	873287	GTTTTTTTT	GTTTTTTT	DEL	0.836735	-1
3	44	1202067	CT	CTT	INS	0.955665	1
3	44	1356240	CGGGGGGGGGG	CGGGGGGGG,CGGGGGGG	DEL	0.944444	-2
3	44	2282779	ACCCC	ACCC	DEL	0.992308	-1
3	45	224080	CAAAAAAA	CAAAAAA	DEL	0.977778	-1
3	45	899205	ACCCCCCCCCC	ACCCCCCCC,ACCCCCCCCC	DEL	0.96	-2
3	45	1607714	CGGGGGGGGGG	CGGGGGGGGG,CGGGGGGGG	DEL	0.91954	-1
3	45	1661143	CGGGGGGGGGG	CGGGGGGGG	DEL	0.936709	-2
3	45	1843179	TAAAAAAA	TAAAAAA	DEL	0.967033	-1
3	45	1997876	CGGGGGGGGGG	CGGGGGGGG	DEL	0.951219	-2
3	46	563527	ATCTCTCTCTC	ATCTCTCTC	DEL	0.872727	-2
3	46	841461	ACCCCCCCCCCC	ACCCCCCCCC,ACCCCCCCC	DEL	0.835165	-2
3	46	1356240	CGGGGGGGGGG	CGGGGGGGG	DEL	0.97561	-2
3	46	1661143	CGGGGGGGGGG	CGGGGGGGG,CGGGGGGG	DEL	0.850575	-2
3	46	2307288	CAAA	CAAAA	INS	0.962963	1
3	72	507068	CTTTTTTTT	CTTTTTTTTT	INS	0.893333	1
3	72	841461	ACCCCCCCCCCC	ACCCCCCCCC	DEL	0.859155	-2
3	72	1017882	CAAA	CAAAA	INS	0.961538	1
3	72	1681919	CAAAAAAAAAAAA	CAAAAAAAAAAA,CAAAAAAAAAA	DEL	0.945455	-1
3	72	1997876	CGGGGGGGGGG	CGGGGGGGG,CGGGGGGG	DEL	0.972973	-2
3	1	132222	GTTTTTTTT	GTTTTTTTTT,GTTTTTTTTTT	INS	0.959184	1
3	1	193665	CG	C	DEL	0.990099	-1
3	1	317771	GTTTTTTTT	GTTTTTTT	DEL	0.940476	-1
3	1	899205	ACCCCCCCCCC	ACCCCCCC	DEL	0.883721	-3
3	1	1356240	CGGGGGGGGGG	CGGGGGGGG,CGGGGGGG	DEL	0.965517	-2
3	1	1661143	CGGGGGGGGGG	CGGGGGGGGG	DEL	0.930233	-1
3	16	729422	GCCCCCCCCC	GCCCCCCCC,GCCCCCCC	DEL	0.953704	-1
3	16	1997876	CGGGGGGGGGG	CGGGGGGGG,CGGGGGGG	DEL	0.90625	-2
3	27	899205	ACCCCCCCCCC	ACCCCCCCCC,ACCCCCCCC	DEL	0.844156	-1
3	27	1356240	CGGGGGGGGGG	CGGGGGGGGG,CGGGGGGGG,CGGGGGGG	DEL	0.834646	-1
3	27	1607714	CGGGGGGGGGG	CGGGGGGGGG,CGGGGGGGG	DEL	0.906667	-1
3	27	1997876	CGGGGGGGGGG	CGGGGGGG	DEL	0.9375	-3
3	27	2117233	AGGGGGG	AGGGGGGG	INS	0.889908	1
3	32	729422	GCCCCCCCCC	GCCCCCCCC	DEL	0.954545	-1
3	32	841461	ACCCCCCCCCCC	ACCCCCCCCC,ACCCCCCCC	DEL	0.854839	-2
3	32	843093	CAAAAAAAA	CAAAAAAA	DEL	0.982456	-1
3	32	1356240	CGGGGGGGGGG	CGGGGGGGG	DEL	0.947917	-2
3	32	1513539	GAAAAAAAAA	GAAAAAAAAAA,GAAAAAAAAAAA	INS	0.833333	1
3	32	1607714	CGGGGGGGGGG	CGGGGGGGGG	DEL	0.976744	-1
3	32	1661143	CGGGGGGGGGG	CGGGGGGGG,CGGGGGGG	DEL	0.892857	-2
3	32	2216504	GGA	GGAGA	INS	0.932039	2
3	35	224080	CAAAAAAA	CAAAAAAAA	INS	0.946429	1
3	35	395860	TCC	TC	DEL	0.989011	-1
3	35	448671	TAAAAAAAAAAA	TAAAAAAAAAAAA,TAAAAAAAAAAAAA	INS	0.843137	1
3	35	729422	GCCCCCCCCC	GCCCCCCCC	DEL	0.952381	-1
3	35	841461	ACCCCCCCCCCC	ACCCCCCCCC	DEL	0.84	-2
3	35	1356240	CGGGGGGGGGG	CGGGGGGGGG,CGGGGGGGG	DEL	0.924051	-1
3	35	1511270	GTTTTTT	GTTTTTTT	INS	0.910112	1
3	35	1997876	CGGGGGGGGGG	CGGGGGGGG	DEL	0.967742	-2
3	36	841461	ACCCCCCCCCCC	ACCCCCCCCC,ACCCCCCCCCC	DEL	0.897959	-2
3	36	1388159	CTTT	CTT	DEL	0.983871	-1
3	37	841461	ACCCCCCCCCCC	ACCCCCCCCC	DEL	0.836735	-2
3	11	812608	CAGTTTTATCTAGTTTTATCTAGTTTTAT	CAGTTTTATCTAGTTTTAT	DEL	0.840909	-10
3	11	899205	ACCCCCCCCCC	ACCCCCCCCC,ACCCCCCCC	DEL	0.891304	-1
3	11	1661143	CGGGGGGGGGG	CGGGGGGGGG	DEL	0.928571	-1
3	11	1941794	GAAAAAAA	GAAAAAAAA	INS	1	1
3	31	1607714	CGGGGGGGGGG	CGGGGGGGGG,CGGGGGGGG	DEL	0.965517	-1
3	31	2146508	TAAAAAAAA	TAAAAAAA	DEL	0.97561	-1
3	31	2191093	TT	TTCT	INS	0.93	2
3	62	448671	TAAAAAAAAAAA	TAAAAAAAAAA	DEL	0.962963	-1
3	62	508194	ATTTTTTTT	ATTTTTTTTT	INS	1	1
3	62	899205	ACCCCCCCCCC	ACCCCCCC	DEL	0.962264	-3
3	62	1477177	GAA	GAAA	INS	0.986667	1
3	62	1661143	CGGGGGGGGGG	CGGGGGGG	DEL	0.957447	-3
3	62	1687041	GC	G	DEL	0.968421	-1
3	62	2076622	TAAAAAAAA	TAAAAAAA	DEL	0.957447	-1
3	63	1661143	CGGGGGGGGGG	CGGGGGGGG	DEL	0.923077	-2
3	63	1681919	CAAAAAAAAAAAA	CAAAAAAAAAAAAA	INS	0.825	1
4	4	330335	CGGGGGGGG	CGGGGGGGGG,CGGGGGGGGGG	INS	0.867725	1
4	4	828900	CGGGGGGGGGGGGG	CGGGGGGGGGG,CGGGGGGGGG,CGGGGGGGGGGG	DEL	0.882353	-3
4	4	1173799	TAAAAAAAAAAAAAA	TAAAAAAAAAAAA,TAAAAAAAAAAA	DEL	0.886364	-2
4	4	1406112	TGAACACGAACACGAACACGA	TGAACACGAACACGA	DEL	0.852941	-6
4	4	1950671	GCCCCC	GCCCC	DEL	0.967742	-1
4	12	828900	CGGGGGGGGGGGGG	CGGGGGGGGG	DEL	0.888889	-4
4	13	405034	CAAAAAAA	CAAAAAAAA	INS	0.992126	1
4	13	1575468	ACCCCCCCCCC	ACCCCCCC	DEL	0.918269	-3
4	14	828900	CGGGGGGGGGGGGG	CGGGGGGGGG	DEL	0.898551	-4
4	14	1173799	TAAAAAAAAAAAAAA	TAAAAAAAAAAA,TAAAAAAAAAA	DEL	0.947368	-3
4	15	1173799	TAAAAAAAAAAAAAA	TAAAAAAAAAAAA,TAAAAAAAAAAA	DEL	0.906667	-2
4	16	828900	CGGGGGGGGGGGGG	CGGGGGGGGGG,CGGGGGGGGG	DEL	0.830986	-3
4	16	1173799	TAAAAAAAAAAAAAA	TAAAAAAAAAAAA,TAAAAAAAAAAA	DEL	0.830189	-2
4	19	67970	GAAAAA	GAAAA	DEL	0.872727	-1
4	19	426264	CTTTTTTTTT	CTTTTTTTTTT	INS	0.984848	1
4	19	796882	CTTTTTTTT	CTTTTTTTTT,CTTTTTTTTTT	INS	0.901961	1
4	19	1234995	CAA	CA	DEL	0.986667	-1
4	19	1575468	ACCCCCCCCCC	ACCCCCCCC	DEL	0.86747	-2
4	20	539859	CAAAAAAAAA	CAAAAAAAA	DEL	0.953846	-1
4	20	828900	CGGGGGGGGGGGGG	CGGGGGGGGGG,CGGGGGGGGG,CGGGGGGGGGGG	DEL	0.951219	-3
4	20	888723	GAAAAAA	GAAAAAAA	INS	0.981308	1
4	20	922756	CAAAAAAA	CAAAAAAAA	INS	0.928571	1
4	20	1173799	TAAAAAAAAAAAAAA	TAAAAAAAAA	DEL	0.975	-5
4	20	1312916	ACCCCCCCC	ACCCCCCCCC,ACCCCCCCCCC	INS	0.877358	1
4	25	828900	CGGGGGGGGGGGGG	CGGGGGGGGG	DEL	0.85	-4
4	25	1223761	TAAAAAAAA	TAAAAAAA	DEL	0.982143	-1
4	26	330335	CGGGGGGGG	CGGGGGGGGGG,CGGGGGGGGGGG,CGGGGGGGGG	INS	0.954545	2
4	26	724460	AATATATATATATATATATATA	AATATATATATATATATATA	DEL	0.805556	-2
4	26	1388056	ACCCCC	ACCCCCC	INS	0.916667	1
4	48	796882	CTTTTTTTT	CTTTTTTTTT	INS	0.963636	1
4	48	1173799	TAAAAAAAAAAAAAA	TAAAAAAAAAA,TAAAAAAAAA,TAAAAAAAAAAA	DEL	0.852941	-4
4	48	1575468	ACCCCCCCCCC	ACCCCCCCC	DEL	0.974359	-2
4	45	330335	CGGGGGGGG	CGGGGGGG	DEL	0.965986	-1
4	45	478722	GAAAAAAA	GAAAAAAAA	INS	0.922222	1
4	45	828900	CGGGGGGGGGGGGG	CGGGGGGGGGGG,CGGGGGGGGGG	DEL	0.8125	-2
4	45	1855236	CTTTTTTT	CTTTTTTTT	INS	0.944444	1
4	46	330335	CGGGGGGGG	CGGGGGGGGG,CGGGGGGGGGG	INS	0.880503	1
4	46	389519	TAAAAAAAA	TAAAAAAA	DEL	0.978947	-1
4	46	796882	CTTTTTTTT	CTTTTTTTTT	INS	0.903226	1
4	46	1575468	ACCCCCCCCCC	ACCCCCCCC,ACCCCCCC	DEL	0.947674	-2
4	44	828900	CGGGGGGGGGGGGG	CGGGGGGGGGGG,CGGGGGGGGGG,CGGGGGGGGGGGG	DEL	0.814815	-2
4	59	828900	CGGGGGGGGGGGGG	CGGGGGGGGGGG,CGGGGGGGGGG,CGGGGGGGGGGGG	DEL	0.954545	-2
4	59	1173799	TAAAAAAAAAAAAAA	TAAAAAAAAAAAA	DEL	0.871795	-2
4	50	1173799	TAAAAAAAAAAAAAA	TAAAAAAAAAAA,TAAAAAAAAAA	DEL	0.87037	-3
4	50	1575468	ACCCCCCCCCC	ACCCCCCCC,ACCCCCCC	DEL	0.910891	-2
4	54	1575468	ACCCCCCCCCC	ACCCCCCCCC,ACCCCCCCC	DEL	0.876923	-1
4	54	1908243	TTGCTGTGCTGTGCTGTGCTGTGCT	TTGCTGTGCTGTGCT	DEL	0.88	-10
4	54	2016934	TAAAAAAAAAAA	TAAAAAAAAAAAA,TAAAAAAAAAAAAA	INS	0.827586	1
4	39	49863	CATATATATATATATATATAT	CATATATATATATATATAT,CATATATATATATATAT	DEL	0.842105	-2
4	39	828900	CGGGGGGGGGGGGG	CGGGGGGGGG,CGGGGGGGGGG	DEL	1	-4
4	39	1173799	TAAAAAAAAAAAAAA	TAAAAAAAAAAAA,TAAAAAAAAAAAAA	DEL	0.923077	-2
4	41	300889	TAAAAAAAA	TAAAAAAA	DEL	0.898876	-1
4	41	828900	CGGGGGGGGGGGGG	CGGGGGGGGGG,CGGGGGGGGGGG	DEL	0.854545	-3
4	41	1670084	TGAAAAATTTC	TGAAAAATTTCCGAAAAATTTC	INS	0.921053	11
4	40	828900	CGGGGGGGGGGGGG	CGGGGGGGGG	DEL	0.888889	-4
4	40	1101825	ATTCTTTGTCTAATAAAATGGTTCTTTGTC	ATTCTTTGTC	DEL	0.805556	-20
4	40	1173799	TAAAAAAAAAAAAAA	TAAAAAAAAAAA	DEL	1	-3
4	40	1575468	ACCCCCCCCCC	ACCCCCCCC,ACCCCCCC	DEL	0.976744	-2
4	43	330335	CGGGGGGGG	CGGGGGGGGG,CGGGGGGGGGG	INS	0.875	1
4	43	439597	T	TC	INS	0.888889	1
4	43	796882	CTTTTTTTT	CTTTTTTTTT	INS	0.967742	1
4	43	828900	CGGGGGGGGGGGGG	CGGGGGGGGG	DEL	0.9	-4
4	57	828900	CGGGGGGGGGGGGG	CGGGGGGGGGG,CGGGGGGGGG,CGGGGGGGGGGG	DEL	0.857143	-3
4	57	1575468	ACCCCCCCCCC	ACCCCCCCC	DEL	0.927273	-2
4	57	1885717	CAAAAAAA	CAAAAAAAA	INS	0.880952	1
4	57	2072607	ATTTTTT	ATTTTTTT	INS	0.969697	1
4	37	828900	CGGGGGGGGGGGGG	CGGGGGGGGG	DEL	0.923077	-4
4	37	863119	CTTTTT	CTTTT	DEL	0.956522	-1
4	1	309750	CAAAAAA	CAAAAAAA	INS	0.942623	1
4	1	398157	TAAAAAAAAAA	TAAAAAAAAA	DEL	0.898876	-1
4	1	828900	CGGGGGGGGGGGGG	CGGGGGGGGG	DEL	0.896552	-4
4	1	1575468	ACCCCCCCCCC	ACCCCCCC	DEL	0.952	-3
4	2	341232	GCCCCC	GCCCC	DEL	0.973333	-1
4	2	2115894	CTTTTTTTTT	CTTTTTTTT	DEL	0.932692	-1
4	3	755456	GTTTTTTTT	GTTTTTTT	DEL	0.933333	-1
4	3	828900	CGGGGGGGGGGGGG	CGGGGGGGG	DEL	0.906977	-5
4	3	1085914	CAAAAAAA	CAAAAAAAA	INS	0.915493	1
4	3	1344312	CTTTTTTTT	CTTTTTTT	DEL	0.969697	-1
4	3	1575468	ACCCCCCCCCC	ACCCCCCCC	DEL	0.96	-2
4	3	1714302	ATTTTTTTT	ATTTTTTT	DEL	1	-1
4	5	282392	TTGGACAATGGACAATGGACA	TTGGACAATGGACA	DEL	0.860465	-7
4	5	1575468	ACCCCCCCCCC	ACCCCCCCC,ACCCCCCC	DEL	0.981132	-2
4	5	1579187	TGG	TG	DEL	0.824561	-1
4	6	1575468	ACCCCCCCCCC	ACCCCCCCC	DEL	0.947368	-2
4	6	1690954	GTCTTCTTCTTTT	GT	DEL	0.941176	-11
4	6	1825941	ACCGC	AGAAGACCTACTTCCGC,AGAAGACCTACTTCCTGTCCCGC	INS	0.857143	12
4	6	2016934	TAAAAAAAAAAA	TAAAAAAAAAAAAA,TAAAAAAAAAAAA,TAAAAAAAAAAAAAA	INS	0.87234	2
4	7	633891	CTTAAATTGATTTTAAAT	CTTAAAT	DEL	0.873684	-11
4	7	1406112	TGAACACGAACACGAACACGA	TGAACACGAACACGAACACGAACACGA	INS	0.916667	6
4	7	1575468	ACCCCCCCCCC	ACCCCCCCC,ACCCCCCC	DEL	0.933824	-2
4	7	2195892	TATCATCATCATCA	TATCATCATCA	DEL	0.898734	-3
4	8	1002754	CATATATATATATATA	CATATATATATATA	DEL	0.842105	-2
4	8	1575468	ACCCCCCCCCC	ACCCCCCCC,ACCCCCCC	DEL	0.965116	-2
4	9	1575468	ACCCCCCCCCC	ACCCCCCC	DEL	0.902439	-3
4	11	828900	CGGGGGGGGGGGGG	CGGGGGGGGGG,CGGGGGGGGG,CGGGGGGGGGGG	DEL	0.952381	-3
4	11	1173799	TAAAAAAAAAAAAAA	TAAAAAAAAAAA,TAAAAAAAAA,TAAAAAAAAAA	DEL	0.866667	-3
4	30	828900	CGGGGGGGGGGGGG	CGGGGGGGGGG,CGGGGGGGGG	DEL	0.892857	-3
4	30	1173799	TAAAAAAAAAAAAAA	TAAAAAAAAAAAA,TAAAAAAAAAAA	DEL	0.931035	-2
4	31	193129	GCCCCCC	GCCCCC	DEL	0.966667	-1
4	31	425116	CGGGG	CGGGGG	INS	0.948454	1
4	31	625619	CAAAAAA	CAAAAA	DEL	1	-1
4	31	1394287	AGCCAAGGCAGCCTTGGAT	A	DEL	0.869565	-18
4	31	1575468	ACCCCCCCCCC	ACCCCCCCCC,ACCCCCCCC	DEL	0.892308	-1
4	31	1777009	TAAAAAAAAAAAA	TAAAAAAAAAAAAA	INS	0.815789	1
4	31	2016934	TAAAAAAAAAAA	TAAAAAAAAAA,TAAAAAAAAA	DEL	0.890625	-1
4	33	1575468	ACCCCCCCCCC	ACCCCCCCCC,ACCCCCCCC	DEL	0.836364	-1
4	36	486114	ATTTTTTTT	ATTTTTTT	DEL	1	-1
4	36	828900	CGGGGGGGGGGGGG	CGGGGGGGGGG	DEL	1	-3
4	36	1173799	TAAAAAAAAAAAAAA	TAAAAAAAAAAAA,TAAAAAAAAAAA	DEL	1	-2
4	42	828900	CGGGGGGGGGGGGG	CGGGGGGGGGGG,CGGGGGGGGGG	DEL	0.875	-2
4	42	1575468	ACCCCCCCCCC	ACCCCCCCCC,ACCCCCCCC	DEL	0.859155	-1
4	47	280533	ATTTTTTT	ATTTTTTTT	INS	0.942857	1
4	47	828900	CGGGGGGGGGGGGG	CGGGGGGGGGG,CGGGGGGGGG	DEL	0.9375	-3
4	47	1575468	ACCCCCCCCCC	ACCCCCCCCC,ACCCCCCCC	DEL	0.869565	-1
4	53	828900	CGGGGGGGGGGGGG	CGGGGGGGGG	DEL	0.928571	-4
4	53	1312916	ACCCCCCCC	ACCCCCCCCC,ACCCCCCCCCC	INS	0.861386	1
4	55	796882	CTTTTTTTT	CTTTTTTTTT	INS	0.981481	1
4	55	1173799	TAAAAAAAAAAAAAA	TAAAAAAAAA	DEL	1	-5
4	55	1240244	GCCCCCC	GCCCCCCC	INS	0.968254	1
4	55	1508405	TCACGTTTTTGACGACGTGGACGTGGAGCACGTTTTT	TCACGTTTTT	DEL	0.836066	-27
4	55	1575468	ACCCCCCCCCC	ACCCCCCCC,ACCCCCCC	DEL	0.965116	-2
4	55	2515605	CAAAAAAAA	CAAAAAAA	DEL	0.988889	-1
4	58	330238	ACAGAATTGACCGCAGAATTGACCGCAGAATTGACC	ACAGAATTGACCGCAGAATTGACC	DEL	0.848485	-12
4	58	1575468	ACCCCCCCCCC	ACCCCCCCC	DEL	0.940476	-2
4	58	2641176	CTAAAATTGCTAA	C	DEL	0.865546	-12
4	60	92738	GAAAAAA	GAAAAAAA	INS	0.982353	1
4	60	828900	CGGGGGGGGGGGGG	CGGGGGGGGGG,CGGGGGGGGG,CGGGGGGGGGGG	DEL	0.9	-3
4	60	1575468	ACCCCCCCCCC	ACCCCCCCC	DEL	0.921053	-2
4	61	828900	CGGGGGGGGGGGGG	CGGGGGGGG	DEL	1	-5
4	61	868642	GAAAAAAA	GAAAAAAAA	INS	0.956044	1
4	61	2016934	TAAAAAAAAAAA	TAAAAAAAAAA	DEL	0.949153	-1
4	63	1173799	TAAAAAAAAAAAAAA	TAAAAAAAAAAA,TAAAAAAAAAA	DEL	0.958333	-3
4	63	1184694	TAAAAAAAA	TAAAAAAA	DEL	0.982143	-1
4	63	2308301	ACCCCCC	ACCCCCCC	INS	0.9375	1
4	64	139737	CAAAAAAAA	CAAAAAAA	DEL	0.946429	-1
4	64	1173799	TAAAAAAAAAAAAAA	TAAAAAAAAAAA,TAAAAAAAAAA	DEL	0.833333	-3
4	64	1575468	ACCCCCCCCCC	ACCCCCCCCC,ACCCCCCCC	DEL	0.915789	-1
4	64	1714302	ATTTTTTTT	ATTTTTTT	DEL	1	-1
4	64	1908243	TTGCTGTGCTGTGCTGTGCTGTGCT	TTGCTGTGCTGTGCT	DEL	0.825	-10
4	64	2074005	ATTTTTTT	ATTTTTTTT	INS	0.980769	1
4	68	644817	GATAGGTTGGACTA	GA	DEL	0.843137	-12
4	68	828900	CGGGGGGGGGGGGG	CGGGGGGGGGG,CGGGGGGGGG,CGGGGGGGGGGG	DEL	0.944444	-3
4	68	1173799	TAAAAAAAAAAAAAA	TAAAAAAAAAAAA	DEL	0.956522	-2
4	68	1575468	ACCCCCCCCCC	ACCCCCCCC,ACCCCCCC	DEL	0.9	-2
4	69	2016934	TAAAAAAAAAAA	TAAAAAAAAAA,TAAAAAAAAA	DEL	0.939394	-1
4	69	2339560	CTAT	CT	DEL	0.976471	-2
4	72	49863	CATATATATATATATATATAT	CATATATATATATATATAT	DEL	0.8125	-2
4	72	828900	CGGGGGGGGGGGGG	CGGGGGGGGG	DEL	0.9	-4
4	74	330335	CGGGGGGGG	CGGGGGGGGG,CGGGGGGGGGG	INS	0.893939	1
4	74	796882	CTTTTTTTT	CTTTTTTTTT,CTTTTTTTTTT	INS	0.929825	1
