# Supplementary material for: Mutation rate dynamics reflect ecological change in an emerging zoonotic pathogen
Source: PLoS Genet. 2021 Nov 8;17(11):e1009864. doi: 10.1371/journal.pgen.1009864 (PMC8601623; doi:10.1371/journal.pgen.1009864)
Supplement: S10 Table — Each row is a line in which a long deletion was identified. Lines in which no long deletion was identified are not described. The locations and lengths of the deletions are described, and genes in the deleted regions described. Whether or not the deleted region was identified as a mobile genetic element (MGE) by IslandViewer is described (1 = yes). (XLSX) [file pgen.1009864.s023.xlsx]

## Sheet: Table S10
Strain	Line	No. events	Position(s)	Gene number(s)	Annotation(s)	Length(s)	Total length	MGE
1	14	1	809786-809958	814	glyA	172	172	0
1	62	1	1140304-1140574	1146	hflX GTPase	270	270	0
1	7	1	544711-546576	554-559	hya_D, kfoC	1865	1865	1
1	26	1	560681-577144	572-590	phage - Transposase, RNA methyltransferase, benzonate anaerobic degradation regulator (mpr)	16463	16463	1
2	51	1	253253-253461	267	bag_2	208	208	1
2	57	1	789241-789350	823	ssp5_2	109	109	0
2	37	1	937128-937299	965	uvrC	171	171	0
2	2	1	45119-45766	56-57	unknown	647	647	0
2	54	1	555277-565472	590-608	phage	10195	10195	1
2	4	1	646953-693040	692-733	phage	46087	46087	1
3	70	1	694331-696335	647	C protein alpha-antigen precursor/YSIRK-type signal peptide-containing protein	2004	2004	1
3	36	1	1662904-1664735	1619	ebh_3	1831	1831	1
3	31	1	1662897-1664552	1619	ebh_3	1655	1655	1
3	2	1	1290961-1291317	1964	ebh4	356	356	1
3	18	1	717148-718726	657-658	ABC transporter, membrane protein	1578	1578	0
4	13	2	1015269-1015701, 1129744-1132297	1043, 1153-1156	fibrinogen binding protein, typeIV secretory protein	432, 2553	2985	1, 0
4	39	2	1156245-1157475, 2411636-2446171	1171-1172, 2401-2464	hypothetical protein between 2 transposase domains, phage	1230, 34535	35765	1, 1
4	54	2	940314-953207, 2264389-2277276	985-1006, 2240-2260	phage, phage	12893, 12887	25780	1, 1
4	42	1	174010-174112	225	hypothetical protein between 2 transposase domains	102	102	0
4	4	1	197134-197613	248	ebh_1	479	479	0
4	63	1	1016542-1016716	1043	fibrinogen binding protein	174	174	1
4	19	1	1156250-1157462	1171	hypothetical protein between 2 transposase domains	1212	1212	1
4	60	1	1156245-1157476	1171	hypothetical protein between 2 transposase domains	1231	1231	1
4	64	1	1156258-1157451	1171	hypothetical protein between 2 transposase domains	1193	1193	1
4	25	1	1243306-1244357	1264-1265	transposase+ROK	1051	1051	0
4	1	1	1431531-1437280	1448-1451	DNA methylase, SSP-5 - LPXTG cell wall anchor domain	5749	5749	0
4	43	1	1444747-1449768	1456-1459	conjugal transfer coupling protein TraG	5021	5021	0
4	69	1	144348-157077	185-205	phage	12729	12729	1
4	45	1	2411625-2446131	2401-2464	phage	34506	34506	1
4	47	1	2411834-2446133	2404-2464	phage	34299	34299	1
4	68	1	2411629-2446171	2404-2464	phage	34542	34542	1
