# Supplementary material for: Mutation rate dynamics reflect ecological change in an emerging zoonotic pathogen
Source: PLoS Genet. 2021 Nov 8;17(11):e1009864. doi: 10.1371/journal.pgen.1009864 (PMC8601623; doi:10.1371/journal.pgen.1009864)
Supplement: S12 Table — (XLSX) [file pgen.1009864.s025.xlsx]

## Sheet: Table S12
Strain	Island start	Island end	Length	Gene ID	Locus	Gene start	Gene end
1	15967	24910	8943		1619952_00016	15967	16437
1	15967	24910	8943		1619952_00037	23569	24405
1	15967	24910	8943		1619952_00038	24395	24910
1	92969	101032	8063	xerC	1619952_00129	92969	94102
1	92969	101032	8063		1619952_00130	94092	94298
1	92969	101032	8063		1619952_00131	94359	95375
1	92969	101032	8063		1619952_00132	95380	95799
1	92969	101032	8063		1619952_00133	95851	95976
1	92969	101032	8063		1619952_00134	96135	97490
1	92969	101032	8063		1619952_00135	97447	97683
1	92969	101032	8063		1619952_00136	97738	98058
1	92969	101032	8063		1619952_00137	98237	98716
1	92969	101032	8063		1619952_00138	99086	99868
1	92969	101032	8063	adcR	1619952_00139	100589	101032
1	194900	202685	7785	mlc	1619952_00222	194900	196099
1	194900	202685	7785	gmuC_1	1619952_00223	196292	197620
1	194900	202685	7785		1619952_00224	197625	199511
1	194900	202685	7785	cmpC_1	1619952_00225	199760	200371
1	194900	202685	7785	tauA	1619952_00226	200410	201441
1	194900	202685	7785	nagB_1	1619952_00227	201535	202344
1	194900	202685	7785	copA_1	1619952_00228	202506	202685
1	290579	295602	5023		1619952_00302	290579	290788
1	290579	295602	5023		1619952_00303	290790	291314
1	290579	295602	5023	zosA	1619952_00304	291449	293317
1	290579	295602	5023	perR	1619952_00305	293480	293935
1	290579	295602	5023	truA	1619952_00306	294102	294851
1	290579	295602	5023	pdxK	1619952_00307	294841	295602
1	290579	295602	5023	hmpT	1619952_00308	295550	296077
1	544359	548679	4320		1619952_00554	544359	544853
1	544359	548679	4320		1619952_00555	544846	544959
1	544359	548679	4320		1619952_00556	545008	545136
1	544359	548679	4320		1619952_00557	545572	546738
1	544359	548679	4320	hyaD_1	1619952_00558	546731	547699
1	544359	548679	4320	kfoC_1	1619952_00559	547708	548679
1	564410	568506	4096	xerD	1619952_00578	564410	564676
1	564410	568506	4096		1619952_00579	565158	565412
1	564410	568506	4096		1619952_00580	566149	568506
1	1381441	1386016	4575	parB_1	1619952_01384	1381441	1381710
1	1381441	1386016	4575	tetM	1619952_01385	1381762	1383681
1	1381441	1386016	4575		1619952_01386	1384048	1384422
1	1381441	1386016	4575		1619952_01387	1384403	1385260
1	1381441	1386016	4575		1619952_01388	1385355	1385519
1	1381441	1386016	4575		1619952_01389	1385621	1386016
1	1664409	1668774	4365		1619952_01676	1663549	1664412
1	1664409	1668774	4365		1619952_01677	1664409	1664930
1	1664409	1668774	4365		1619952_01678	1664931	1665659
1	1664409	1668774	4365		1619952_01679	1665715	1666932
1	1664409	1668774	4365		1619952_01680	1667127	1667516
1	1664409	1668774	4365		1619952_01681	1667591	1668559
1	1664409	1668774	4365		1619952_01682	1668556	1668774
1	1883684	1889590	5906		1619952_01872	1883684	1883806
1	1883684	1889590	5906	rsmE	1619952_01873	1883810	1884556
1	1883684	1889590	5906	prmA	1619952_01874	1884558	1885511
1	1883684	1889590	5906		1619952_01875	1886033	1886386
1	1883684	1889590	5906		1619952_01876	1886388	1886858
1	1883684	1889590	5906		1619952_01877	1886860	1887195
1	1883684	1889590	5906	rarA	1619952_01878	1887265	1888551
1	1883684	1889590	5906	pflA_2	1619952_01881	1889033	1889590
2	67604	118175	50571		DB1V3-4A_00079	67604	67870
2	67604	118175	50571	yrrK	DB1V3-4A_00080	67870	68289
2	67604	118175	50571		DB1V3-4A_00081	68301	68633
2	67604	118175	50571		DB1V3-4A_00082	68840	69418
2	67604	118175	50571		DB1V3-4A_00083	69491	69757
2	67604	118175	50571	rpsJ	DB1V3-4A_00084	70080	70388
2	67604	118175	50571	rplC	DB1V3-4A_00085	70525	71151
2	67604	118175	50571	rplD	DB1V3-4A_00086	71176	71799
2	67604	118175	50571	rplW	DB1V3-4A_00087	71799	72098
2	67604	118175	50571	rplB	DB1V3-4A_00088	72116	72949
2	67604	118175	50571	rpsS	DB1V3-4A_00089	73200	73481
2	67604	118175	50571	rplV	DB1V3-4A_00090	73499	73843
2	67604	118175	50571	rpsC	DB1V3-4A_00091	73856	74509
2	67604	118175	50571	rplP	DB1V3-4A_00092	74513	74926
2	67604	118175	50571	rpmC	DB1V3-4A_00093	74936	75142
2	67604	118175	50571	rpsQ	DB1V3-4A_00094	75166	75426
2	67604	118175	50571	rplN	DB1V3-4A_00095	75451	75819
2	67604	118175	50571	rplX	DB1V3-4A_00096	75958	76263
2	67604	118175	50571	rplE	DB1V3-4A_00097	76287	76829
2	67604	118175	50571	rpsZ	DB1V3-4A_00098	76844	77029
2	67604	118175	50571	rpsH	DB1V3-4A_00099	77366	77764
2	67604	118175	50571	rplF	DB1V3-4A_00100	78080	78616
2	67604	118175	50571	rplR	DB1V3-4A_00101	78705	79061
2	67604	118175	50571	rpsE	DB1V3-4A_00102	79080	79574
2	67604	118175	50571	rpmD	DB1V3-4A_00103	79589	79771
2	67604	118175	50571	rplO	DB1V3-4A_00104	79907	80347
2	67604	118175	50571	secY	DB1V3-4A_00105	80361	81671
2	67604	118175	50571	adk	DB1V3-4A_00106	81765	82406
2	67604	118175	50571	infA	DB1V3-4A_00107	82528	82746
2	67604	118175	50571	rpmJ	DB1V3-4A_00108	82771	82887
2	67604	118175	50571	rpsM	DB1V3-4A_00109	82907	83272
2	67604	118175	50571	rpsK	DB1V3-4A_00110	83290	83673
2	67604	118175	50571	rpoA	DB1V3-4A_00111	83718	84656
2	67604	118175	50571	rplQ	DB1V3-4A_00112	84671	85057
2	67604	118175	50571		DB1V3-4A_00114	85368	86231
2	67604	118175	50571		DB1V3-4A_00115	86438	86908
2	67604	118175	50571		DB1V3-4A_00132	93674	94456
2	67604	118175	50571	adcR	DB1V3-4A_00133	95177	95620
2	67604	118175	50571	yusV_1	DB1V3-4A_00134	95621	96325
2	67604	118175	50571	znuB_1	DB1V3-4A_00135	96318	97130
2	67604	118175	50571	adcA_1	DB1V3-4A_00136	97140	98651
2	67604	118175	50571	copY	DB1V3-4A_00137	98754	99224
2	67604	118175	50571		DB1V3-4A_00138	99405	99614
2	67604	118175	50571		DB1V3-4A_00139	99642	100019
2	67604	118175	50571	tyrS	DB1V3-4A_00140	100077	101333
2	67604	118175	50571	pbpD	DB1V3-4A_00141	101487	103910
2	67604	118175	50571	rpoB	DB1V3-4A_00143	104545	108117
2	67604	118175	50571	rpoC	DB1V3-4A_00144	108322	111942
2	67604	118175	50571		DB1V3-4A_00145	112092	112457
2	67604	118175	50571		DB1V3-4A_00146	112818	113435
2	67604	118175	50571	xpsE	DB1V3-4A_00147	113521	114471
2	67604	118175	50571	gspF	DB1V3-4A_00148	114455	115420
2	67604	118175	50571	comGC	DB1V3-4A_00149	115422	115703
2	67604	118175	50571		DB1V3-4A_00150	115684	116091
2	67604	118175	50571		DB1V3-4A_00151	116102	116356
2	67604	118175	50571		DB1V3-4A_00152	116343	116777
2	67604	118175	50571		DB1V3-4A_00153	116755	117165
2	67604	118175	50571		DB1V3-4A_00154	117222	118175
2	86438	95620	9182		DB1V3-4A_00115	86438	86908
2	86438	95620	9182		DB1V3-4A_00132	93674	94456
2	86438	95620	9182	adcR	DB1V3-4A_00133	95177	95620
2	194169	202410	8241	mlc	DB1V3-4A_00217	194169	195368
2	194169	202410	8241	gmuC_1	DB1V3-4A_00218	195561	196889
2	194169	202410	8241		DB1V3-4A_00219	196894	198780
2	194169	202410	8241		DB1V3-4A_00220	198935	201007
2	194169	202410	8241	nagB_1	DB1V3-4A_00221	201260	202069
2	194169	202410	8241	copA_1	DB1V3-4A_00222	202231	202410
2	250840	275007	24167		DB1V3-4A_00266	250840	251448
2	250840	275007	24167	bag_2	DB1V3-4A_00267	251739	253784
2	250840	275007	24167		DB1V3-4A_00268	254218	254958
2	250840	275007	24167	fhaB	DB1V3-4A_00269	255081	256346
2	250840	275007	24167		DB1V3-4A_00270	256766	257947
2	250840	275007	24167	rpmGA	DB1V3-4A_00271	258240	258389
2	250840	275007	24167	rpmF	DB1V3-4A_00272	258405	258587
2	250840	275007	24167		DB1V3-4A_00273	258881	259582
2	250840	275007	24167	hisS	DB1V3-4A_00274	259848	261131
2	250840	275007	24167	adhA	DB1V3-4A_00275	261212	262237
2	250840	275007	24167	adhE	DB1V3-4A_00276	262690	265341
2	250840	275007	24167	thrC	DB1V3-4A_00277	266052	267536
2	250840	275007	24167	msbA_1	DB1V3-4A_00278	267665	269425
2	250840	275007	24167		DB1V3-4A_00279	269418	269795
2	250840	275007	24167		DB1V3-4A_00280	269792	270694
2	250840	275007	24167		DB1V3-4A_00281	270761	271084
2	250840	275007	24167		DB1V3-4A_00282	271085	271570
2	250840	275007	24167		DB1V3-4A_00283	271675	272169
2	250840	275007	24167	ykoD_1	DB1V3-4A_00284	272297	273724
2	250840	275007	24167		DB1V3-4A_00285	273730	275007
2	550936	567265	16329		DB1V3-4A_00584	550936	551076
2	550936	567265	16329		DB1V3-4A_00585	551224	551874
2	550936	567265	16329	glxK	DB1V3-4A_00586	551982	553109
2	550936	567265	16329		DB1V3-4A_00587	553100	553327
2	550936	567265	16329		DB1V3-4A_00588	553337	553789
2	550936	567265	16329	eno	DB1V3-4A_00589	553939	555246
2	550936	567265	16329	Int-Tn_1	DB1V3-4A_00590	555406	556569
2	550936	567265	16329		DB1V3-4A_00591	556653	557198
2	550936	567265	16329		DB1V3-4A_00592	557355	557543
2	550936	567265	16329		DB1V3-4A_00593	557722	557997
2	550936	567265	16329		DB1V3-4A_00594	557987	558190
2	550936	567265	16329		DB1V3-4A_00595	558183	558386
2	550936	567265	16329		DB1V3-4A_00596	558397	558663
2	550936	567265	16329		DB1V3-4A_00597	558838	559047
2	550936	567265	16329		DB1V3-4A_00598	559034	559786
2	550936	567265	16329		DB1V3-4A_00599	559796	560623
2	550936	567265	16329		DB1V3-4A_00600	561065	561247
2	550936	567265	16329		DB1V3-4A_00601	561339	561950
2	550936	567265	16329		DB1V3-4A_00602	561997	562425
2	550936	567265	16329		DB1V3-4A_00603	562367	562744
2	550936	567265	16329		DB1V3-4A_00604	562762	563175
2	550936	567265	16329		DB1V3-4A_00605	563265	563429
2	550936	567265	16329		DB1V3-4A_00606	563915	564097
2	550936	567265	16329		DB1V3-4A_00607	564137	564589
2	550936	567265	16329		DB1V3-4A_00608	564703	564912
2	550936	567265	16329		DB1V3-4A_00609	565756	565977
2	550936	567265	16329		DB1V3-4A_00610	565979	566239
2	550936	567265	16329	yjjG_1	DB1V3-4A_00611	566406	567047
2	550936	567265	16329		DB1V3-4A_00612	567080	567265
2	558838	566239	7401		DB1V3-4A_00597	558838	559047
2	558838	566239	7401		DB1V3-4A_00598	559034	559786
2	558838	566239	7401		DB1V3-4A_00599	559796	560623
2	558838	566239	7401		DB1V3-4A_00600	561065	561247
2	558838	566239	7401		DB1V3-4A_00601	561339	561950
2	558838	566239	7401		DB1V3-4A_00602	561997	562425
2	558838	566239	7401		DB1V3-4A_00603	562367	562744
2	558838	566239	7401		DB1V3-4A_00604	562762	563175
2	558838	566239	7401		DB1V3-4A_00605	563265	563429
2	558838	566239	7401		DB1V3-4A_00606	563915	564097
2	558838	566239	7401		DB1V3-4A_00607	564137	564589
2	558838	566239	7401		DB1V3-4A_00608	564703	564912
2	558838	566239	7401		DB1V3-4A_00609	565756	565977
2	558838	566239	7401		DB1V3-4A_00610	565979	566239
2	661860	672026	10166		DB1V3-4A_00699	655931	661879
2	661860	672026	10166		DB1V3-4A_00700	661860	662234
2	661860	672026	10166	tetM	DB1V3-4A_00701	662601	664520
2	661860	672026	10166		DB1V3-4A_00702	665042	665911
2	661860	672026	10166	ycgJ_2	DB1V3-4A_00703	665892	666626
2	661860	672026	10166	aadK	DB1V3-4A_00704	666659	667522
2	661860	672026	10166	apt_1	DB1V3-4A_00705	667566	668093
2	661860	672026	10166	ant1	DB1V3-4A_00706	668225	669034
2	661860	672026	10166		DB1V3-4A_00707	669766	670290
2	661860	672026	10166		DB1V3-4A_00708	670321	670674
2	661860	672026	10166	erm	DB1V3-4A_00709	671153	671890
2	661860	672026	10166		DB1V3-4A_00710	671895	672026
2	662601	670674	8073	tetM	DB1V3-4A_00701	662601	664520
2	662601	670674	8073		DB1V3-4A_00702	665042	665911
2	662601	670674	8073	ycgJ_2	DB1V3-4A_00703	665892	666626
2	662601	670674	8073	aadK	DB1V3-4A_00704	666659	667522
2	662601	670674	8073	apt_1	DB1V3-4A_00705	667566	668093
2	662601	670674	8073	ant1	DB1V3-4A_00706	668225	669034
2	662601	670674	8073		DB1V3-4A_00707	669766	670290
2	662601	670674	8073		DB1V3-4A_00708	670321	670674
2	664690	669226	4536		DB1V3-4A_00702	665042	665911
2	664690	669226	4536	ycgJ_2	DB1V3-4A_00703	665892	666626
2	664690	669226	4536	aadK	DB1V3-4A_00704	666659	667522
2	664690	669226	4536	apt_1	DB1V3-4A_00705	667566	668093
2	664690	669226	4536	ant1	DB1V3-4A_00706	668225	669034
2	745652	751512	5860	arnB	DB1V3-4A_00782	744439	745659
2	745652	751512	5860		DB1V3-4A_00783	745652	746482
2	745652	751512	5860		DB1V3-4A_00784	746580	747452
2	745652	751512	5860		DB1V3-4A_00785	747457	748047
2	745652	751512	5860		DB1V3-4A_00786	748044	749201
2	745652	751512	5860		DB1V3-4A_00787	749198	750100
2	745652	751512	5860	rfbX	DB1V3-4A_00788	750097	751512
2	1085898	1091174	5276	mdxE	DB1V3-4A_01114	1084945	1086243
2	1085898	1091174	5276	fucA	DB1V3-4A_01115	1086260	1086904
2	1085898	1091174	5276	fucI	DB1V3-4A_01116	1086919	1088706
2	1085898	1091174	5276	rhaB	DB1V3-4A_01117	1088690	1090117
2	1085898	1091174	5276	glcR	DB1V3-4A_01118	1090276	1091043
2	1247383	1259773	12390	ftsY	DB1V3-4A_01280	1247383	1248657
2	1247383	1259773	12390	yidA_2	DB1V3-4A_01281	1248659	1249471
2	1247383	1259773	12390	ybjI	DB1V3-4A_01282	1249461	1250270
2	1247383	1259773	12390	smc	DB1V3-4A_01283	1250267	1253800
2	1247383	1259773	12390	rnc	DB1V3-4A_01284	1253803	1254489
2	1247383	1259773	12390	vanT	DB1V3-4A_01285	1254678	1255667
2	1247383	1259773	12390		DB1V3-4A_01286	1255914	1256960
2	1247383	1259773	12390		DB1V3-4A_01287	1256966	1258237
2	1247383	1259773	12390		DB1V3-4A_01288	1258610	1259773
2	1548700	1554469	5769		DB1V3-4A_01557	1548700	1549374
2	1548700	1554469	5769		DB1V3-4A_01558	1549377	1550453
2	1548700	1554469	5769	haeIIIM	DB1V3-4A_01559	1550446	1551492
2	1548700	1554469	5769	valS	DB1V3-4A_01560	1551818	1554469
2	1575009	1585909	10900	yigZ	DB1V3-4A_01592	1575009	1575641
2	1575009	1585909	10900		DB1V3-4A_01593	1575693	1575911
2	1575009	1585909	10900		DB1V3-4A_01594	1576119	1576856
2	1575009	1585909	10900		DB1V3-4A_01595	1576840	1577190
2	1575009	1585909	10900		DB1V3-4A_01596	1577201	1577536
2	1575009	1585909	10900		DB1V3-4A_01597	1577540	1577878
2	1575009	1585909	10900		DB1V3-4A_01598	1577987	1578259
2	1575009	1585909	10900		DB1V3-4A_01599	1578670	1579044
2	1575009	1585909	10900		DB1V3-4A_01600	1579055	1579477
2	1575009	1585909	10900		DB1V3-4A_01601	1579481	1579849
2	1575009	1585909	10900		DB1V3-4A_01602	1579846	1580358
2	1575009	1585909	10900		DB1V3-4A_01603	1580626	1580955
2	1575009	1585909	10900		DB1V3-4A_01604	1580965	1581153
2	1575009	1585909	10900		DB1V3-4A_01605	1581164	1582180
2	1575009	1585909	10900		DB1V3-4A_01606	1582199	1582744
2	1575009	1585909	10900		DB1V3-4A_01607	1582857	1582997
2	1575009	1585909	10900		DB1V3-4A_01608	1583023	1584444
2	1575009	1585909	10900		DB1V3-4A_01609	1584462	1584812
2	1575009	1585909	10900		DB1V3-4A_01610	1584884	1585360
2	1575009	1585909	10900		DB1V3-4A_01611	1585357	1585566
2	1575009	1585909	10900		DB1V3-4A_01612	1585563	1585769
2	1575009	1585909	10900		DB1V3-4A_01613	1585766	1585909
2	1795660	1801480	5820		DB1V3-4A_01819	1795461	1795682
2	1795660	1801480	5820		DB1V3-4A_01820	1795660	1795896
2	1795660	1801480	5820		DB1V3-4A_01821	1796147	1796617
2	1795660	1801480	5820	ftsK_2	DB1V3-4A_01822	1796705	1798024
2	1795660	1801480	5820		DB1V3-4A_01823	1798114	1798428
2	1795660	1801480	5820		DB1V3-4A_01824	1798469	1798651
2	1795660	1801480	5820		DB1V3-4A_01825	1798608	1799171
2	1795660	1801480	5820		DB1V3-4A_01826	1799602	1801002
2	1795660	1801480	5820		DB1V3-4A_01827	1801058	1801480
2	1819021	1823386	4365		DB1V3-4A_01847	1818161	1819024
2	1819021	1823386	4365		DB1V3-4A_01848	1819021	1819542
2	1819021	1823386	4365		DB1V3-4A_01849	1819543	1820271
2	1819021	1823386	4365		DB1V3-4A_01850	1820327	1821544
2	1819021	1823386	4365		DB1V3-4A_01851	1821739	1822128
2	1819021	1823386	4365		DB1V3-4A_01852	1822203	1823171
2	1819021	1823386	4365		DB1V3-4A_01853	1823168	1823386
2	1899392	1911105	11713	clpC_2	DB1V3-4A_01915	1899392	1901842
2	1899392	1911105	11713	ctsR	DB1V3-4A_01916	1901846	1902298
2	1899392	1911105	11713		DB1V3-4A_01917	1902466	1902825
2	1899392	1911105	11713	cna	DB1V3-4A_01918	1902947	1904395
2	1899392	1911105	11713		DB1V3-4A_01919	1904450	1905589
2	1899392	1911105	11713		DB1V3-4A_01920	1905881	1907821
2	1899392	1911105	11713	tsf	DB1V3-4A_01921	1908176	1909216
2	1899392	1911105	11713	rpsB	DB1V3-4A_01922	1909469	1910245
2	1899392	1911105	11713		DB1V3-4A_01923	1910593	1911105
2	2040023	2046003	5980		DB1V3-4A_02040	2040023	2040145
2	2040023	2046003	5980	rsmE	DB1V3-4A_02041	2040149	2040895
2	2040023	2046003	5980	prmA	DB1V3-4A_02042	2040897	2041850
2	2040023	2046003	5980		DB1V3-4A_02043	2042446	2042799
2	2040023	2046003	5980		DB1V3-4A_02044	2042801	2043271
2	2040023	2046003	5980		DB1V3-4A_02045	2043273	2043608
2	2040023	2046003	5980	rarA	DB1V3-4A_02046	2043678	2044964
2	2040023	2046003	5980	pflA_2	DB1V3-4A_02049	2045446	2046003
3	311265	316202	4937		LGP_1191316_00283	311265	312488
3	311265	316202	4937		LGP_1191316_00284	312481	313677
3	311265	316202	4937		LGP_1191316_00285	313661	314491
3	311265	316202	4937		LGP_1191316_00286	314510	315604
3	311265	316202	4937	lacA_1	LGP_1191316_00287	315594	316202
3	311265	316202	4937		LGP_1191316_00288	316183	317313
3	362395	386363	23968		LGP_1191316_00318	362395	362691
3	362395	386363	23968		LGP_1191316_00319	362701	362988
3	362395	386363	23968		LGP_1191316_00320	363167	363568
3	362395	386363	23968		LGP_1191316_00321	363578	363790
3	362395	386363	23968	bca_1	LGP_1191316_00322	364251	381125
3	362395	386363	23968	rplA	LGP_1191316_00323	381729	382418
3	362395	386363	23968	rplK	LGP_1191316_00324	382459	382884
3	362395	386363	23968		LGP_1191316_00325	383039	383407
3	362395	386363	23968		LGP_1191316_00326	383608	383994
3	362395	386363	23968	ftsK_1	LGP_1191316_00327	383994	386363
3	363654	372980	9326		LGP_1191316_00321	363578	363790
3	363654	372980	9326	bca_1	LGP_1191316_00322	364251	381125
3	503365	509538	6173		LGP_1191316_00449	503365	504429
3	503365	509538	6173		LGP_1191316_00450	504466	505230
3	503365	509538	6173		LGP_1191316_00451	505235	506176
3	503365	509538	6173		LGP_1191316_00452	506166	508364
3	503365	509538	6173	haeIIIM	LGP_1191316_00453	508375	509538
3	592217	597483	5266		LGP_1191316_00537	592217	592657
3	592217	597483	5266		LGP_1191316_00538	592661	594313
3	592217	597483	5266		LGP_1191316_00539	594411	595499
3	592217	597483	5266	yeeR	LGP_1191316_00540	595543	597483
3	606261	622746	16485		LGP_1191316_00554	606261	607739
3	606261	622746	16485	galK	LGP_1191316_00555	607752	608924
3	606261	622746	16485	ccpA_1	LGP_1191316_00556	609057	610055
3	606261	622746	16485		LGP_1191316_00558	610675	610953
3	606261	622746	16485		LGP_1191316_00559	611002	613617
3	606261	622746	16485		LGP_1191316_00560	613886	614791
3	606261	622746	16485		LGP_1191316_00562	615601	616461
3	606261	622746	16485		LGP_1191316_00563	616471	616977
3	606261	622746	16485	gatB_1	LGP_1191316_00564	617297	618736
3	606261	622746	16485	gatA	LGP_1191316_00565	618736	620202
3	606261	622746	16485	gatC_1	LGP_1191316_00566	620202	620504
3	606261	622746	16485		LGP_1191316_00567	620722	621396
3	606261	622746	16485	rplS	LGP_1191316_00568	621584	621931
3	606261	622746	16485	yecD	LGP_1191316_00569	622195	622746
3	690876	712715	21839		LGP_1191316_00643	690876	691205
3	690876	712715	21839		LGP_1191316_00644	691426	691722
3	690876	712715	21839		LGP_1191316_00645	691749	691955
3	690876	712715	21839		LGP_1191316_00646	692034	693260
3	690876	712715	21839	bca_2	LGP_1191316_00647	693491	707275
3	690876	712715	21839		LGP_1191316_00648	708258	709121
3	690876	712715	21839		LGP_1191316_00649	709235	709462
3	690876	712715	21839		LGP_1191316_00650	709919	710245
3	690876	712715	21839	fni	LGP_1191316_00651	710534	711625
3	690876	712715	21839		LGP_1191316_00652	711636	712715
3	734359	750951	16592	adhE	LGP_1191316_00672	734359	737010
3	734359	750951	16592	adh	LGP_1191316_00673	737456	738481
3	734359	750951	16592	hisS	LGP_1191316_00674	738562	739845
3	734359	750951	16592		LGP_1191316_00675	740109	740810
3	734359	750951	16592		LGP_1191316_00676	741099	743837
3	734359	750951	16592	rpmF	LGP_1191316_00677	744156	744338
3	734359	750951	16592	rpmGA	LGP_1191316_00678	744354	744503
3	734359	750951	16592		LGP_1191316_00679	744597	746093
3	734359	750951	16592		LGP_1191316_00680	746109	746357
3	734359	750951	16592		LGP_1191316_00681	746419	747435
3	734359	750951	16592		LGP_1191316_00682	747440	747859
3	734359	750951	16592	ftsK_2	LGP_1191316_00683	748137	749513
3	734359	750951	16592		LGP_1191316_00684	749464	749712
3	734359	750951	16592		LGP_1191316_00685	749764	750330
3	734359	750951	16592		LGP_1191316_00686	750484	750951
3	746109	753655	7546		LGP_1191316_00680	746109	746357
3	746109	753655	7546		LGP_1191316_00681	746419	747435
3	746109	753655	7546		LGP_1191316_00682	747440	747859
3	746109	753655	7546	ftsK_2	LGP_1191316_00683	748137	749513
3	746109	753655	7546		LGP_1191316_00684	749464	749712
3	746109	753655	7546		LGP_1191316_00685	749764	750330
3	746109	753655	7546		LGP_1191316_00686	750484	750951
3	746109	753655	7546		LGP_1191316_00687	751457	752071
3	746109	753655	7546	cadC	LGP_1191316_00688	752083	752421
3	746109	753655	7546		LGP_1191316_00689	752816	753655
3	780043	784616	4573	ybjI	LGP_1191316_00718	779238	780116
3	780043	784616	4573	ybbL	LGP_1191316_00719	780453	782027
3	780043	784616	4573		LGP_1191316_00720	782024	783682
3	780043	784616	4573		LGP_1191316_00721	783739	784536
3	780453	785982	5529	ybbL	LGP_1191316_00719	780453	782027
3	780453	785982	5529		LGP_1191316_00720	782024	783682
3	780453	785982	5529		LGP_1191316_00721	783739	784536
3	780453	785982	5529		LGP_1191316_00722	785134	785982
3	796799	811015	14216		LGP_1191316_00732	796971	797135
3	796799	811015	14216		LGP_1191316_00733	797216	797758
3	796799	811015	14216		LGP_1191316_00734	798046	798333
3	796799	811015	14216	traG	LGP_1191316_00735	798336	799823
3	796799	811015	14216		LGP_1191316_00736	799826	801919
3	796799	811015	14216		LGP_1191316_00737	801919	803127
3	796799	811015	14216		LGP_1191316_00738	803170	804912
3	796799	811015	14216	dnaK_2	LGP_1191316_00739	804922	806145
3	796799	811015	14216	dnaK_3	LGP_1191316_00740	806199	806960
3	796799	811015	14216	dnaK_4	LGP_1191316_00741	806984	808669
3	796799	811015	14216		LGP_1191316_00742	808670	809461
3	796799	811015	14216		LGP_1191316_00743	809796	810995
3	796799	811015	14216		LGP_1191316_00744	811014	812348
3	796971	809461	12490		LGP_1191316_00732	796971	797135
3	796971	809461	12490		LGP_1191316_00733	797216	797758
3	796971	809461	12490		LGP_1191316_00734	798046	798333
3	796971	809461	12490	traG	LGP_1191316_00735	798336	799823
3	796971	809461	12490		LGP_1191316_00736	799826	801919
3	796971	809461	12490		LGP_1191316_00737	801919	803127
3	796971	809461	12490		LGP_1191316_00738	803170	804912
3	796971	809461	12490	dnaK_2	LGP_1191316_00739	804922	806145
3	796971	809461	12490	dnaK_3	LGP_1191316_00740	806199	806960
3	796971	809461	12490	dnaK_4	LGP_1191316_00741	806984	808669
3	796971	809461	12490		LGP_1191316_00742	808670	809461
3	887822	940133	52311		LGP_1191316_00805	887822	889444
3	887822	940133	52311	yeiH	LGP_1191316_00806	889586	890608
3	887822	940133	52311		LGP_1191316_00807	890618	890941
3	887822	940133	52311	ygaZ	LGP_1191316_00808	890928	891629
3	887822	940133	52311	ebh_1	LGP_1191316_00809	891859	896253
3	887822	940133	52311		LGP_1191316_00810	896362	899124
3	887822	940133	52311		LGP_1191316_00811	900508	900747
3	887822	940133	52311		LGP_1191316_00812	900907	901134
3	887822	940133	52311		LGP_1191316_00813	901294	902250
3	887822	940133	52311	gcp	LGP_1191316_00814	902392	903399
3	887822	940133	52311		LGP_1191316_00815	903389	903829
3	887822	940133	52311	ydiC	LGP_1191316_00816	903826	904509
3	887822	940133	52311	yheH_1	LGP_1191316_00817	904605	906194
3	887822	940133	52311		LGP_1191316_00818	906664	907257
3	887822	940133	52311		LGP_1191316_00819	907250	907438
3	887822	940133	52311		LGP_1191316_00820	907825	907923
3	887822	940133	52311		LGP_1191316_00821	907926	908138
3	887822	940133	52311		LGP_1191316_00822	908413	908523
3	887822	940133	52311		LGP_1191316_00823	908507	909379
3	887822	940133	52311		LGP_1191316_00824	909681	909911
3	887822	940133	52311		LGP_1191316_00825	909915	911594
3	887822	940133	52311	glnA	LGP_1191316_00826	911917	913263
3	887822	940133	52311	glnR	LGP_1191316_00827	913292	913663
3	887822	940133	52311		LGP_1191316_00828	913739	914254
3	887822	940133	52311	pgk	LGP_1191316_00829	915061	916260
3	887822	940133	52311	gap	LGP_1191316_00830	916517	917527
3	887822	940133	52311	fus	LGP_1191316_00831	917734	919815
3	887822	940133	52311	rpsG	LGP_1191316_00832	920405	920875
3	887822	940133	52311	rpsL	LGP_1191316_00833	920892	921305
3	887822	940133	52311	groL	LGP_1191316_00834	921536	923158
3	887822	940133	52311	groS	LGP_1191316_00835	923170	923451
3	887822	940133	52311		LGP_1191316_00836	923649	923816
3	887822	940133	52311	ssb_1	LGP_1191316_00837	924336	924731
3	887822	940133	52311		LGP_1191316_00838	924786	925565
3	887822	940133	52311	pheT_2	LGP_1191316_00839	925597	926220
3	887822	940133	52311		LGP_1191316_00840	926239	927201
3	887822	940133	52311	trxA_2	LGP_1191316_00841	927246	927566
3	887822	940133	52311		LGP_1191316_00842	927563	927847
3	887822	940133	52311	pepA_2	LGP_1191316_00843	928293	929354
3	887822	940133	52311		LGP_1191316_00845	929996	932632
3	887822	940133	52311	fgs_1	LGP_1191316_00846	932772	934028
3	887822	940133	52311	folT	LGP_1191316_00847	934084	934635
3	887822	940133	52311	ackA	LGP_1191316_00848	934950	936137
3	887822	940133	52311		LGP_1191316_00849	936188	937141
3	887822	940133	52311		LGP_1191316_00850	937198	937725
3	887822	940133	52311		LGP_1191316_00851	937703	938137
3	887822	940133	52311		LGP_1191316_00852	938124	938378
3	887822	940133	52311		LGP_1191316_00853	938389	938796
3	887822	940133	52311	comGC	LGP_1191316_00854	938777	939058
3	887822	940133	52311	gspF	LGP_1191316_00855	939060	940133
3	1191934	1195989	4055	rarA	LGP_1191316_01146	1191934	1193214
3	1191934	1195989	4055		LGP_1191316_01147	1193284	1193619
3	1191934	1195989	4055		LGP_1191316_01148	1193622	1194092
3	1191934	1195989	4055		LGP_1191316_01149	1194105	1195004
3	1191934	1195989	4055	prmA	LGP_1191316_01150	1195036	1195989
3	1299132	1308604	9472		LGP_1191316_01255	1299132	1299254
3	1299132	1308604	9472	lagD_1	LGP_1191316_01256	1299271	1301490
3	1299132	1308604	9472		LGP_1191316_01257	1301483	1301950
3	1299132	1308604	9472		LGP_1191316_01258	1301947	1303350
3	1299132	1308604	9472		LGP_1191316_01259	1303480	1303785
3	1299132	1308604	9472		LGP_1191316_01260	1304188	1304529
3	1299132	1308604	9472		LGP_1191316_01261	1304531	1304782
3	1299132	1308604	9472		LGP_1191316_01262	1304933	1306285
3	1299132	1308604	9472		LGP_1191316_01263	1306239	1306445
3	1299132	1308604	9472		LGP_1191316_01264	1306496	1306846
3	1299132	1308604	9472		LGP_1191316_01265	1306827	1307012
3	1299132	1308604	9472		LGP_1191316_01266	1307165	1307515
3	1299132	1308604	9472		LGP_1191316_01267	1307496	1307681
3	1299132	1308604	9472	rluC	LGP_1191316_01268	1307657	1308604
3	1347362	1365377	18015	iga_5	LGP_1191316_01308	1347362	1352983
3	1347362	1365377	18015		LGP_1191316_01309	1353372	1353590
3	1347362	1365377	18015		LGP_1191316_01310	1354042	1354833
3	1347362	1365377	18015		LGP_1191316_01311	1354830	1355321
3	1347362	1365377	18015	ebh_2	LGP_1191316_01312	1356357	1361429
3	1347362	1365377	18015		LGP_1191316_01313	1361713	1361868
3	1347362	1365377	18015		LGP_1191316_01314	1362006	1362206
3	1347362	1365377	18015	uppS	LGP_1191316_01315	1362537	1363292
3	1347362	1365377	18015	cdsA	LGP_1191316_01316	1363302	1364108
3	1347362	1365377	18015		LGP_1191316_01317	1364118	1365377
3	1434625	1443218	8593		LGP_1191316_01390	1434625	1435317
3	1434625	1443218	8593		LGP_1191316_01391	1435314	1435628
3	1434625	1443218	8593		LGP_1191316_01392	1436427	1436939
3	1434625	1443218	8593		LGP_1191316_01393	1436992	1437336
3	1434625	1443218	8593		LGP_1191316_01394	1437467	1440007
3	1434625	1443218	8593		LGP_1191316_01395	1440455	1440730
3	1434625	1443218	8593		LGP_1191316_01396	1440717	1441082
3	1434625	1443218	8593		LGP_1191316_01397	1441657	1442106
3	1434625	1443218	8593		LGP_1191316_01398	1442197	1442538
3	1434625	1443218	8593		LGP_1191316_01399	1442832	1443218
3	1657456	1669721	12265	coaD	LGP_1191316_01614	1656981	1657469
3	1657456	1669721	12265	ylbL	LGP_1191316_01615	1657456	1658505
3	1657456	1669721	12265	yutD	LGP_1191316_01616	1658693	1659334
3	1657456	1669721	12265	rlmN	LGP_1191316_01617	1659343	1660455
3	1657456	1669721	12265		LGP_1191316_01618	1660452	1660976
3	1657456	1669721	12265	ebh_3	LGP_1191316_01619	1661234	1665808
3	1657456	1669721	12265		LGP_1191316_01620	1666280	1666465
3	1657456	1669721	12265		LGP_1191316_01621	1666446	1666796
3	1657456	1669721	12265		LGP_1191316_01622	1666847	1667053
3	1657456	1669721	12265		LGP_1191316_01623	1667007	1668359
3	1657456	1669721	12265		LGP_1191316_01624	1668558	1669721
3	1660911	1665235	4324		LGP_1191316_01618	1660452	1660976
3	1660911	1665235	4324	ebh_3	LGP_1191316_01619	1661234	1665808
3	1879597	1885536	5939	xerC_2	LGP_1191316_01828	1879637	1880731
3	1879597	1885536	5939		LGP_1191316_01829	1880999	1881646
3	1879597	1885536	5939		LGP_1191316_01830	1881719	1882027
3	1879597	1885536	5939		LGP_1191316_01831	1882141	1882563
3	1879597	1885536	5939		LGP_1191316_01832	1882615	1883367
3	1879597	1885536	5939		LGP_1191316_01833	1883531	1883674
3	1879597	1885536	5939		LGP_1191316_01834	1883859	1884089
3	1879597	1885536	5939		LGP_1191316_01835	1884426	1884662
3	1879597	1885536	5939		LGP_1191316_01836	1884655	1885377
3	1879597	1885536	5939		LGP_1191316_01837	1885446	1885589
3	1886103	1891517	5414		LGP_1191316_01839	1885973	1886164
3	1886103	1891517	5414		LGP_1191316_01840	1886246	1886521
3	1886103	1891517	5414		LGP_1191316_01841	1886518	1886793
3	1886103	1891517	5414		LGP_1191316_01842	1886744	1886929
3	1886103	1891517	5414		LGP_1191316_01843	1886939	1887280
3	1886103	1891517	5414		LGP_1191316_01844	1887280	1887513
3	1886103	1891517	5414		LGP_1191316_01845	1887506	1888102
3	1886103	1891517	5414		LGP_1191316_01846	1888086	1888568
3	1886103	1891517	5414		LGP_1191316_01847	1888565	1889029
3	1886103	1891517	5414		LGP_1191316_01848	1888998	1890170
3	1886103	1891517	5414		LGP_1191316_01849	1890194	1890514
3	1886103	1891517	5414		LGP_1191316_01850	1890524	1891222
3	1886103	1891517	5414		LGP_1191316_01851	1891222	1891518
3	1886103	1891517	5414	ssb_3	LGP_1191316_01852	1891515	1891913
3	1897315	1921024	23709		LGP_1191316_01864	1897315	1897776
3	1897315	1921024	23709		LGP_1191316_01866	1898246	1898629
3	1897315	1921024	23709		LGP_1191316_01867	1898616	1899914
3	1897315	1921024	23709		LGP_1191316_01868	1899973	1901412
3	1897315	1921024	23709		LGP_1191316_01869	1901405	1903054
3	1897315	1921024	23709		LGP_1191316_01870	1903041	1903316
3	1897315	1921024	23709		LGP_1191316_01871	1903373	1903618
3	1897315	1921024	23709		LGP_1191316_01872	1903630	1903881
3	1897315	1921024	23709		LGP_1191316_01873	1904043	1904645
3	1897315	1921024	23709		LGP_1191316_01874	1904647	1905459
3	1897315	1921024	23709		LGP_1191316_01875	1905475	1905666
3	1897315	1921024	23709		LGP_1191316_01876	1905690	1906085
3	1897315	1921024	23709		LGP_1191316_01877	1906087	1906428
3	1897315	1921024	23709		LGP_1191316_01878	1906428	1906772
3	1897315	1921024	23709		LGP_1191316_01879	1906772	1907167
3	1897315	1921024	23709		LGP_1191316_01880	1907172	1907627
3	1897315	1921024	23709		LGP_1191316_01881	1907672	1908124
3	1897315	1921024	23709		LGP_1191316_01882	1908133	1908714
3	1897315	1921024	23709		LGP_1191316_01883	1908704	1911979
3	1897315	1921024	23709		LGP_1191316_01884	1911979	1913475
3	1897315	1921024	23709		LGP_1191316_01885	1913476	1916964
3	1897315	1921024	23709		LGP_1191316_01886	1917101	1919062
3	1897315	1921024	23709		LGP_1191316_01887	1919075	1919509
3	1897315	1921024	23709		LGP_1191316_01888	1919532	1919687
3	1897315	1921024	23709		LGP_1191316_01889	1919691	1919969
3	1897315	1921024	23709		LGP_1191316_01890	1919975	1920217
3	1897315	1921024	23709		LGP_1191316_01891	1920305	1921024
3	1915265	1921339	6074		LGP_1191316_01885	1913476	1916964
3	1915265	1921339	6074		LGP_1191316_01886	1917101	1919062
3	1915265	1921339	6074		LGP_1191316_01887	1919075	1919509
3	1915265	1921339	6074		LGP_1191316_01888	1919532	1919687
3	1915265	1921339	6074		LGP_1191316_01889	1919691	1919969
3	1915265	1921339	6074		LGP_1191316_01890	1919975	1920217
3	1915265	1921339	6074		LGP_1191316_01891	1920305	1921024
3	1992992	2014467	21475	malP_2	LGP_1191316_01960	1992992	1995259
3	1992992	2014467	21475		LGP_1191316_01961	1995580	1995957
3	1992992	2014467	21475		LGP_1191316_01962	1995993	1996184
3	1992992	2014467	21475	Int-Tn_3	LGP_1191316_01963	1996611	1997264
3	1992992	2014467	21475	ebh_4	LGP_1191316_01964	1997993	2008879
3	1992992	2014467	21475	hemN	LGP_1191316_01965	2009074	2010210
3	1992992	2014467	21475		LGP_1191316_01966	2010226	2010966
3	1992992	2014467	21475		LGP_1191316_01967	2011310	2012431
3	1992992	2014467	21475		LGP_1191316_01968	2013067	2013684
3	1992992	2014467	21475	yutF	LGP_1191316_01969	2013694	2014467
3	1992992	2014467	21475		LGP_1191316_01970	2014457	2015086
3	1995292	2000321	5029		LGP_1191316_01961	1995580	1995957
3	1995292	2000321	5029		LGP_1191316_01962	1995993	1996184
3	1995292	2000321	5029	Int-Tn_3	LGP_1191316_01963	1996611	1997264
3	1995292	2000321	5029	ebh_4	LGP_1191316_01964	1997993	2008879
3	2193281	2199084	5803		LGP_1191316_02146	2193281	2193646
3	2193281	2199084	5803		LGP_1191316_02147	2193633	2195492
3	2193281	2199084	5803	yycG	LGP_1191316_02148	2195615	2196970
3	2193281	2199084	5803	regX3	LGP_1191316_02149	2196986	2197684
3	2193281	2199084	5803	scnA_1	LGP_1191316_02150	2198039	2198194
3	2193281	2199084	5803	scnA_2	LGP_1191316_02151	2198223	2198378
3	2193281	2199084	5803	mutA	LGP_1191316_02152	2198917	2199084
3	2195615	2208600	12985	yycG	LGP_1191316_02148	2195615	2196970
3	2195615	2208600	12985	regX3	LGP_1191316_02149	2196986	2197684
3	2195615	2208600	12985	scnA_1	LGP_1191316_02150	2198039	2198194
3	2195615	2208600	12985	scnA_2	LGP_1191316_02151	2198223	2198378
3	2195615	2208600	12985	mutA	LGP_1191316_02152	2198917	2199084
3	2195615	2208600	12985		LGP_1191316_02153	2199103	2201883
3	2195615	2208600	12985	lagD_3	LGP_1191316_02154	2201906	2203978
3	2195615	2208600	12985	ybhF	LGP_1191316_02155	2204088	2204996
3	2195615	2208600	12985		LGP_1191316_02156	2204998	2205762
3	2195615	2208600	12985		LGP_1191316_02157	2205746	2206480
3	2195615	2208600	12985	immR_6	LGP_1191316_02158	2206646	2206870
3	2195615	2208600	12985		LGP_1191316_02159	2207148	2207375
3	2195615	2208600	12985	xerD	LGP_1191316_02160	2207398	2208600
3	2312180	2316245	4065		LGP_1191316_02266	2312486	2312596
3	2312180	2316245	4065		LGP_1191316_02267	2312757	2312978
3	2312180	2316245	4065		LGP_1191316_02268	2312953	2313057
3	2312180	2316245	4065		LGP_1191316_02269	2313120	2314547
3	2312180	2316245	4065		LGP_1191316_02270	2314550	2314879
3	2312180	2316245	4065		LGP_1191316_02271	2314890	2315225
3	2312180	2316245	4065		LGP_1191316_02272	2315229	2315474
3	2312180	2316245	4065		LGP_1191316_02273	2315477	2315689
3	2312180	2316245	4065		LGP_1191316_02274	2315698	2316225
4	19003	29669	10666		LGC_684_21B_00018	19003	19473
4	19003	29669	10666		LGC_684_21B_00019	19901	21064
4	19003	29669	10666		LGC_684_21B_00040	28328	29164
4	19003	29669	10666		LGC_684_21B_00041	29154	29669
4	75631	116229	40598		LGC_684_21B_00092	75631	75897
4	75631	116229	40598	yrrK	LGC_684_21B_00093	75897	76316
4	75631	116229	40598		LGC_684_21B_00094	76328	76645
4	75631	116229	40598		LGC_684_21B_00095	76840	77388
4	75631	116229	40598		LGC_684_21B_00096	77478	77948
4	75631	116229	40598	rpsJ	LGC_684_21B_00097	78226	78534
4	75631	116229	40598	rplC	LGC_684_21B_00098	78748	79374
4	75631	116229	40598	rplD	LGC_684_21B_00099	79399	80022
4	75631	116229	40598	rplW	LGC_684_21B_00100	80022	80321
4	75631	116229	40598	rplB	LGC_684_21B_00101	80339	81172
4	75631	116229	40598	rpsS	LGC_684_21B_00102	81277	81558
4	75631	116229	40598	rplV	LGC_684_21B_00103	81576	81920
4	75631	116229	40598	rpsC	LGC_684_21B_00104	81933	82586
4	75631	116229	40598	rplP	LGC_684_21B_00105	82590	83003
4	75631	116229	40598	rpmC	LGC_684_21B_00106	83013	83219
4	75631	116229	40598	rpsQ	LGC_684_21B_00107	83243	83503
4	75631	116229	40598	rplN	LGC_684_21B_00108	83528	83896
4	75631	116229	40598	rplX	LGC_684_21B_00109	83977	84282
4	75631	116229	40598	rplE	LGC_684_21B_00110	84306	84848
4	75631	116229	40598	rpsZ	LGC_684_21B_00111	84863	85048
4	75631	116229	40598	rpsH	LGC_684_21B_00112	85355	85753
4	75631	116229	40598	rplF	LGC_684_21B_00113	86177	86713
4	75631	116229	40598	rplR	LGC_684_21B_00114	86802	87158
4	75631	116229	40598	rpsE	LGC_684_21B_00115	87177	87671
4	75631	116229	40598	rpmD	LGC_684_21B_00116	87686	87868
4	75631	116229	40598	rplO	LGC_684_21B_00117	88004	88444
4	75631	116229	40598	secY_1	LGC_684_21B_00118	88458	89768
4	75631	116229	40598	adk	LGC_684_21B_00119	89862	90503
4	75631	116229	40598	infA	LGC_684_21B_00120	90625	90843
4	75631	116229	40598	rpmJ	LGC_684_21B_00121	90868	90984
4	75631	116229	40598	rpsM	LGC_684_21B_00122	91004	91369
4	75631	116229	40598	rpsK	LGC_684_21B_00123	91387	91770
4	75631	116229	40598	rpoA	LGC_684_21B_00124	91815	92753
4	75631	116229	40598	rplQ	LGC_684_21B_00125	92768	93154
4	75631	116229	40598		LGC_684_21B_00127	93368	94648
4	75631	116229	40598		LGC_684_21B_00144	101496	102644
4	75631	116229	40598		LGC_684_21B_00145	102696	103034
4	75631	116229	40598		LGC_684_21B_00146	103038	103487
4	75631	116229	40598		LGC_684_21B_00147	103560	104795
4	75631	116229	40598		LGC_684_21B_00148	104942	105526
4	75631	116229	40598		LGC_684_21B_00149	105523	106701
4	75631	116229	40598		LGC_684_21B_00150	106704	107060
4	75631	116229	40598		LGC_684_21B_00151	107332	107901
4	75631	116229	40598		LGC_684_21B_00152	107920	108255
4	75631	116229	40598		LGC_684_21B_00153	108406	111030
4	75631	116229	40598		LGC_684_21B_00154	111034	111684
4	75631	116229	40598	adcR	LGC_684_21B_00156	112758	113201
4	75631	116229	40598	yusV_1	LGC_684_21B_00157	113202	113906
4	75631	116229	40598	znuB_1	LGC_684_21B_00158	113899	114711
4	75631	116229	40598	adcA_1	LGC_684_21B_00159	114721	116229
4	101496	108255	6759		LGC_684_21B_00144	101496	102644
4	101496	108255	6759		LGC_684_21B_00145	102696	103034
4	101496	108255	6759		LGC_684_21B_00146	103038	103487
4	101496	108255	6759		LGC_684_21B_00147	103560	104795
4	101496	108255	6759		LGC_684_21B_00148	104942	105526
4	101496	108255	6759		LGC_684_21B_00149	105523	106701
4	101496	108255	6759		LGC_684_21B_00150	106704	107060
4	101496	108255	6759		LGC_684_21B_00151	107332	107901
4	101496	108255	6759		LGC_684_21B_00152	107920	108255
4	141339	148106	6767		LGC_684_21B_00182	141339	141785
4	141339	148106	6767		LGC_684_21B_00183	142174	142500
4	141339	148106	6767		LGC_684_21B_00184	142644	143876
4	141339	148106	6767		LGC_684_21B_00185	144980	146089
4	141339	148106	6767		LGC_684_21B_00186	146334	146909
4	141339	148106	6767		LGC_684_21B_00187	146925	147182
4	141339	148106	6767		LGC_684_21B_00188	147198	147455
4	141339	148106	6767		LGC_684_21B_00189	147645	148106
4	144297	149590	5293		LGC_684_21B_00185	144980	146089
4	144297	149590	5293		LGC_684_21B_00186	146334	146909
4	144297	149590	5293		LGC_684_21B_00187	146925	147182
4	144297	149590	5293		LGC_684_21B_00188	147198	147455
4	144297	149590	5293		LGC_684_21B_00189	147645	148106
4	144297	149590	5293		LGC_684_21B_00190	148110	148571
4	144297	149590	5293	dnaC_1	LGC_684_21B_00191	148568	149191
4	144297	149590	5293		LGC_684_21B_00192	149219	149407
4	144297	149590	5293		LGC_684_21B_00193	149419	150288
4	144980	149407	4427		LGC_684_21B_00185	144980	146089
4	144980	149407	4427		LGC_684_21B_00186	146334	146909
4	144980	149407	4427		LGC_684_21B_00187	146925	147182
4	144980	149407	4427		LGC_684_21B_00188	147198	147455
4	144980	149407	4427		LGC_684_21B_00189	147645	148106
4	144980	149407	4427		LGC_684_21B_00190	148110	148571
4	144980	149407	4427	dnaC_1	LGC_684_21B_00191	148568	149191
4	144980	149407	4427		LGC_684_21B_00192	149219	149407
4	304288	308509	4221		LGC_684_21B_00351	304288	305127
4	304288	308509	4221	cadC_1	LGC_684_21B_00352	305536	305904
4	304288	308509	4221		LGC_684_21B_00353	305886	306500
4	304288	308509	4221	xerC_1	LGC_684_21B_00354	306906	308171
4	304288	308509	4221		LGC_684_21B_00355	308258	308509
4	310044	315196	5152		LGC_684_21B_00357	310044	310565
4	310044	315196	5152		LGC_684_21B_00358	310558	310884
4	310044	315196	5152		LGC_684_21B_00359	311106	312386
4	310044	315196	5152		LGC_684_21B_00360	312940	313347
4	310044	315196	5152		LGC_684_21B_00361	313364	314203
4	310044	315196	5152		LGC_684_21B_00362	314219	315196
4	523386	533024	9638		LGC_684_21B_00561	523386	523493
4	523386	533024	9638		LGC_684_21B_00562	523805	524203
4	523386	533024	9638	copB_1	LGC_684_21B_00563	524463	526592
4	523386	533024	9638	mco	LGC_684_21B_00564	526758	528200
4	523386	533024	9638	copY_2	LGC_684_21B_00565	528218	528667
4	523386	533024	9638	cadC_2	LGC_684_21B_00566	529125	529463
4	523386	533024	9638		LGC_684_21B_00567	529476	530090
4	523386	533024	9638		LGC_684_21B_00568	531552	533024
4	705537	710869	5332		LGC_684_21B_00748	705537	706841
4	705537	710869	5332		LGC_684_21B_00749	706834	707424
4	705537	710869	5332	valS_2	LGC_684_21B_00750	707518	708162
4	705537	710869	5332		LGC_684_21B_00751	708251	709993
4	705537	710869	5332	dpnM_1	LGC_684_21B_00752	710006	710869
4	779890	787810	7920		LGC_684_21B_00821	780203	781435
4	779890	787810	7920		LGC_684_21B_00822	781437	784043
4	779890	787810	7920		LGC_684_21B_00823	784036	784497
4	779890	787810	7920		LGC_684_21B_00824	784617	785528
4	779890	787810	7920	hin_1	LGC_684_21B_00825	785945	786559
4	779890	787810	7920		LGC_684_21B_00826	786646	787746
4	784617	791774	7157		LGC_684_21B_00824	784617	785528
4	784617	791774	7157	hin_1	LGC_684_21B_00825	785945	786559
4	784617	791774	7157		LGC_684_21B_00826	786646	787746
4	784617	791774	7157		LGC_684_21B_00827	787862	788131
4	784617	791774	7157		LGC_684_21B_00828	788141	788371
4	784617	791774	7157		LGC_684_21B_00829	788511	788681
4	784617	791774	7157		LGC_684_21B_00830	788684	790891
4	784617	791774	7157		LGC_684_21B_00831	790974	791774
4	784617	791774	7157		LGC_684_21B_00832	791752	791919
4	880552	888723	8171		LGC_684_21B_00900	880552	880986
4	880552	888723	8171		LGC_684_21B_00901	881372	882019
4	880552	888723	8171		LGC_684_21B_00902	882033	882782
4	880552	888723	8171		LGC_684_21B_00903	882982	883113
4	880552	888723	8171		LGC_684_21B_00904	883298	883498
4	880552	888723	8171		LGC_684_21B_00905	883709	883969
4	880552	888723	8171		LGC_684_21B_00906	883953	884222
4	880552	888723	8171		LGC_684_21B_00907	884296	884517
4	880552	888723	8171		LGC_684_21B_00908	884531	884662
4	880552	888723	8171		LGC_684_21B_00909	884613	885302
4	880552	888723	8171		LGC_684_21B_00910	885356	886066
4	880552	888723	8171		LGC_684_21B_00911	886149	886424
4	880552	888723	8171		LGC_684_21B_00912	886421	886678
4	880552	888723	8171		LGC_684_21B_00913	886659	886853
4	880552	888723	8171		LGC_684_21B_00914	886850	886975
4	880552	888723	8171		LGC_684_21B_00915	886953	887276
4	880552	888723	8171		LGC_684_21B_00916	887452	887547
4	880552	888723	8171		LGC_684_21B_00917	887613	887750
4	880552	888723	8171		LGC_684_21B_00918	888532	888723
4	889045	895668	6623		LGC_684_21B_00920	889009	889449
4	889045	895668	6623		LGC_684_21B_00921	889452	889664
4	889045	895668	6623		LGC_684_21B_00922	889665	890633
4	889045	895668	6623		LGC_684_21B_00923	890626	890826
4	889045	895668	6623		LGC_684_21B_00924	890840	891316
4	889045	895668	6623		LGC_684_21B_00925	891313	891960
4	889045	895668	6623		LGC_684_21B_00926	891957	892355
4	889045	895668	6623		LGC_684_21B_00927	892463	892849
4	889045	895668	6623		LGC_684_21B_00928	892842	893180
4	889045	895668	6623		LGC_684_21B_00929	893180	893386
4	889045	895668	6623		LGC_684_21B_00930	893344	893904
4	889045	895668	6623		LGC_684_21B_00931	893897	894418
4	889045	895668	6623		LGC_684_21B_00932	894418	894597
4	889045	895668	6623		LGC_684_21B_00933	894581	894958
4	889045	895668	6623		LGC_684_21B_00934	894939	895118
4	889045	895668	6623		LGC_684_21B_00935	895188	895595
4	896522	920843	24321		LGC_684_21B_00937	896023	897120
4	896522	920843	24321		LGC_684_21B_00938	897123	897494
4	896522	920843	24321		LGC_684_21B_00939	897549	897995
4	896522	920843	24321		LGC_684_21B_00940	897985	899217
4	896522	920843	24321		LGC_684_21B_00941	899229	900698
4	896522	920843	24321		LGC_684_21B_00942	900640	902310
4	896522	920843	24321		LGC_684_21B_00943	902301	902489
4	896522	920843	24321		LGC_684_21B_00944	902511	902690
4	896522	920843	24321		LGC_684_21B_00945	902751	902984
4	896522	920843	24321		LGC_684_21B_00946	902995	903234
4	896522	920843	24321		LGC_684_21B_00947	903393	903938
4	896522	920843	24321		LGC_684_21B_00948	903956	904972
4	896522	920843	24321		LGC_684_21B_00949	904983	905171
4	896522	920843	24321		LGC_684_21B_00950	905181	905510
4	896522	920843	24321		LGC_684_21B_00951	905778	906290
4	896522	920843	24321		LGC_684_21B_00952	906287	906655
4	896522	920843	24321		LGC_684_21B_00953	906659	907075
4	896522	920843	24321		LGC_684_21B_00954	907086	907460
4	896522	920843	24321		LGC_684_21B_00955	907865	911368
4	896522	920843	24321		LGC_684_21B_00956	911377	911727
4	896522	920843	24321		LGC_684_21B_00957	911729	915406
4	896522	920843	24321		LGC_684_21B_00958	915415	917607
4	896522	920843	24321		LGC_684_21B_00959	917619	918026
4	896522	920843	24321		LGC_684_21B_00960	918048	918260
4	896522	920843	24321		LGC_684_21B_00961	918264	918689
4	896522	920843	24321		LGC_684_21B_00962	918691	919041
4	896522	920843	24321		LGC_684_21B_00963	919025	919705
4	896522	920843	24321		LGC_684_21B_00964	919751	920035
4	896522	920843	24321		LGC_684_21B_00965	920040	920225
4	896522	920843	24321		LGC_684_21B_00966	920285	920689
4	902511	906290	3779		LGC_684_21B_00944	902511	902690
4	902511	906290	3779		LGC_684_21B_00945	902751	902984
4	902511	906290	3779		LGC_684_21B_00946	902995	903234
4	902511	906290	3779		LGC_684_21B_00947	903393	903938
4	902511	906290	3779		LGC_684_21B_00948	903956	904972
4	902511	906290	3779		LGC_684_21B_00949	904983	905171
4	902511	906290	3779		LGC_684_21B_00950	905181	905510
4	902511	906290	3779		LGC_684_21B_00951	905778	906290
4	902511	906290	3779		LGC_684_21B_00952	906287	906655
4	942211	948054	5843		LGC_684_21B_00987	942211	942789
4	942211	948054	5843		LGC_684_21B_00988	943000	943200
4	942211	948054	5843		LGC_684_21B_00989	943216	943413
4	942211	948054	5843		LGC_684_21B_00990	943428	944030
4	942211	948054	5843		LGC_684_21B_00991	944266	944442
4	942211	948054	5843		LGC_684_21B_00992	944644	945672
4	942211	948054	5843		LGC_684_21B_00993	945725	946168
4	942211	948054	5843		LGC_684_21B_00994	946170	946373
4	942211	948054	5843		LGC_684_21B_00995	946324	946719
4	942211	948054	5843		LGC_684_21B_00996	946712	946981
4	942211	948054	5843		LGC_684_21B_00997	947085	947195
4	942211	948054	5843		LGC_684_21B_00998	947179	948054
4	945553	950070	4517		LGC_684_21B_00992	944644	945672
4	945553	950070	4517		LGC_684_21B_00993	945725	946168
4	945553	950070	4517		LGC_684_21B_00994	946170	946373
4	945553	950070	4517		LGC_684_21B_00995	946324	946719
4	945553	950070	4517		LGC_684_21B_00996	946712	946981
4	945553	950070	4517		LGC_684_21B_00997	947085	947195
4	945553	950070	4517		LGC_684_21B_00998	947179	948054
4	945553	950070	4517		LGC_684_21B_00999	948117	949553
4	945553	950070	4517		LGC_684_21B_01000	949863	950036
4	945553	950070	4517		LGC_684_21B_01001	950057	950515
4	946170	952381	6211		LGC_684_21B_00994	946170	946373
4	946170	952381	6211		LGC_684_21B_00995	946324	946719
4	946170	952381	6211		LGC_684_21B_00996	946712	946981
4	946170	952381	6211		LGC_684_21B_00997	947085	947195
4	946170	952381	6211		LGC_684_21B_00998	947179	948054
4	946170	952381	6211		LGC_684_21B_00999	948117	949553
4	946170	952381	6211		LGC_684_21B_01000	949863	950036
4	946170	952381	6211		LGC_684_21B_01001	950057	950515
4	946170	952381	6211		LGC_684_21B_01002	950530	950694
4	946170	952381	6211		LGC_684_21B_01003	950783	951019
4	946170	952381	6211		LGC_684_21B_01004	951024	952016
4	946170	952381	6211		LGC_684_21B_01005	952013	952381
4	968873	1021178	52305		LGC_684_21B_01023	968873	969475
4	968873	1021178	52305		LGC_684_21B_01024	969728	970093
4	968873	1021178	52305		LGC_684_21B_01025	970937	971353
4	968873	1021178	52305		LGC_684_21B_01026	971940	972584
4	968873	1021178	52305		LGC_684_21B_01027	973367	977992
4	968873	1021178	52305	kfoC_1	LGC_684_21B_01028	978730	981564
4	968873	1021178	52305		LGC_684_21B_01029	981953	982957
4	968873	1021178	52305		LGC_684_21B_01030	983008	984297
4	968873	1021178	52305	tagE_1	LGC_684_21B_01031	984294	985817
4	968873	1021178	52305	hyaD_2	LGC_684_21B_01032	986081	988390
4	968873	1021178	52305		LGC_684_21B_01033	988383	988823
4	968873	1021178	52305	secY_2	LGC_684_21B_01034	989212	990441
4	968873	1021178	52305		LGC_684_21B_01035	990450	991988
4	968873	1021178	52305	asp2	LGC_684_21B_01036	991988	993688
4	968873	1021178	52305	asp3	LGC_684_21B_01037	993694	994650
4	968873	1021178	52305	secA_1	LGC_684_21B_01038	994647	997031
4	968873	1021178	52305	tagE_2	LGC_684_21B_01039	997047	998552
4	968873	1021178	52305		LGC_684_21B_01040	998549	999874
4	968873	1021178	52305		LGC_684_21B_01041	999883	1000062
4	968873	1021178	52305		LGC_684_21B_01042	1000978	1002099
4	968873	1021178	52305		LGC_684_21B_01043	1010043	1017380
4	968873	1021178	52305		LGC_684_21B_01044	1017825	1017998
4	968873	1021178	52305		LGC_684_21B_01045	1017998	1018267
4	968873	1021178	52305		LGC_684_21B_01046	1018617	1019624
4	968873	1021178	52305		LGC_684_21B_01047	1019672	1020454
4	968873	1021178	52305	ecsA_4	LGC_684_21B_01048	1020471	1021178
4	968873	1021178	52305	yvoA_2	LGC_684_21B_01049	1021171	1021545
4	970288	978515	8227		LGC_684_21B_01025	970937	971353
4	970288	978515	8227		LGC_684_21B_01026	971940	972584
4	970288	978515	8227		LGC_684_21B_01027	973367	977992
4	1009291	1017738	8447		LGC_684_21B_01043	1010043	1017380
4	1155262	1159388	4126		LGC_684_21B_01170	1155262	1156173
4	1155262	1159388	4126		LGC_684_21B_01171	1156239	1157417
4	1155262	1159388	4126		LGC_684_21B_01172	1157493	1158404
4	1155262	1159388	4126		LGC_684_21B_01173	1158474	1159388
4	1163214	1168527	5313		LGC_684_21B_01180	1163715	1167146
4	1163214	1168527	5313		LGC_684_21B_01181	1167121	1167579
4	1163214	1168527	5313		LGC_684_21B_01182	1167560	1168756
4	1169271	1174674	5403		LGC_684_21B_01183	1169271	1169537
4	1169271	1174674	5403		LGC_684_21B_01184	1170145	1170507
4	1169271	1174674	5403		LGC_684_21B_01185	1170510	1170875
4	1169271	1174674	5403		LGC_684_21B_01186	1170862	1172736
4	1169271	1174674	5403		LGC_684_21B_01187	1172843	1173706
4	1169271	1174674	5403		LGC_684_21B_01188	1173896	1174075
4	1169271	1174674	5403		LGC_684_21B_01189	1174171	1174674
4	1175751	1189459	13708		LGC_684_21B_01193	1175751	1178651
4	1175751	1189459	13708	hlyB_2	LGC_684_21B_01194	1178657	1180807
4	1175751	1189459	13708		LGC_684_21B_01195	1180910	1181401
4	1175751	1189459	13708		LGC_684_21B_01196	1182136	1184877
4	1175751	1189459	13708	ssuB	LGC_684_21B_01197	1184901	1185746
4	1175751	1189459	13708		LGC_684_21B_01198	1185764	1186492
4	1175751	1189459	13708		LGC_684_21B_01199	1186718	1187122
4	1175751	1189459	13708		LGC_684_21B_01200	1187627	1189459
4	1216678	1224713	8035	yvoA_3	LGC_684_21B_01234	1216678	1217376
4	1216678	1224713	8035	guaA	LGC_684_21B_01235	1217652	1219202
4	1216678	1224713	8035		LGC_684_21B_01236	1219157	1219246
4	1216678	1224713	8035		LGC_684_21B_01237	1219352	1220644
4	1216678	1224713	8035		LGC_684_21B_01238	1220836	1223268
4	1216678	1224713	8035		LGC_684_21B_01239	1223436	1223753
4	1216678	1224713	8035		LGC_684_21B_01240	1223925	1224713
4	1343501	1354315	10814	gla_2	LGC_684_21B_01353	1343149	1343871
4	1343501	1354315	10814		LGC_684_21B_01354	1343893	1344393
4	1343501	1354315	10814		LGC_684_21B_01355	1344417	1344803
4	1343501	1354315	10814	ddrA	LGC_684_21B_01356	1344778	1346631
4	1343501	1354315	10814	pduE	LGC_684_21B_01357	1346659	1347165
4	1343501	1354315	10814	pduD	LGC_684_21B_01358	1347190	1347855
4	1343501	1354315	10814	pduC	LGC_684_21B_01359	1347868	1349529
4	1343501	1354315	10814	eutL_1	LGC_684_21B_01360	1349548	1350249
4	1343501	1354315	10814	eutQ	LGC_684_21B_01361	1350326	1350778
4	1343501	1354315	10814		LGC_684_21B_01362	1350795	1351889
4	1343501	1354315	10814	eutN	LGC_684_21B_01363	1351917	1352195
4	1343501	1354315	10814		LGC_684_21B_01364	1352208	1352825
4	1343501	1354315	10814	pduL	LGC_684_21B_01365	1352849	1353478
4	1343501	1354315	10814		LGC_684_21B_01366	1353498	1354142
4	1343501	1354315	10814	pduA_1	LGC_684_21B_01367	1354225	1354500
4	1358483	1382445	23962	eutC	LGC_684_21B_01372	1357718	1358611
4	1358483	1382445	23962	eutB	LGC_684_21B_01373	1358624	1359997
4	1358483	1382445	23962		LGC_684_21B_01374	1360028	1361461
4	1358483	1382445	23962	pdtaR	LGC_684_21B_01375	1361636	1362211
4	1358483	1382445	23962	pduU	LGC_684_21B_01376	1362231	1362575
4	1358483	1382445	23962	adhE_3	LGC_684_21B_01377	1362661	1363797
4	1358483	1382445	23962	flr	LGC_684_21B_01379	1364622	1365203
4	1358483	1382445	23962		LGC_684_21B_01380	1365258	1366361
4	1358483	1382445	23962	cobC_1	LGC_684_21B_01381	1366342	1366947
4	1358483	1382445	23962		LGC_684_21B_01382	1366944	1367666
4	1358483	1382445	23962	cobU	LGC_684_21B_01383	1367663	1368247
4	1358483	1382445	23962	hemL	LGC_684_21B_01384	1368240	1369526
4	1358483	1382445	23962	hemB	LGC_684_21B_01385	1369531	1370505
4	1358483	1382445	23962		LGC_684_21B_01386	1370492	1371211
4	1358483	1382445	23962	hemC	LGC_684_21B_01387	1371208	1372116
4	1358483	1382445	23962	hemA	LGC_684_21B_01388	1372103	1373362
4	1358483	1382445	23962	sirC	LGC_684_21B_01389	1373378	1373812
4	1358483	1382445	23962	yvqK_1	LGC_684_21B_01390	1373815	1374399
4	1358483	1382445	23962	cobQ_1	LGC_684_21B_01391	1374419	1375906
4	1358483	1382445	23962	cbiO	LGC_684_21B_01392	1375860	1376708
4	1358483	1382445	23962	cbiQ	LGC_684_21B_01393	1376718	1377383
4	1358483	1382445	23962	cbiN	LGC_684_21B_01394	1377370	1377651
4	1358483	1382445	23962	cbiM	LGC_684_21B_01395	1377653	1378375
4	1358483	1382445	23962	cbiL	LGC_684_21B_01396	1378395	1379090
4	1358483	1382445	23962	cbiK	LGC_684_21B_01397	1379100	1379867
4	1358483	1382445	23962	cysG	LGC_684_21B_01398	1379864	1381318
4	1358483	1382445	23962	cobK	LGC_684_21B_01399	1381336	1382115
4	1358483	1382445	23962	cbiH	LGC_684_21B_01400	1382112	1382837
4	1382764	1391280	8516	cbiH	LGC_684_21B_01400	1382112	1382837
4	1382764	1391280	8516		LGC_684_21B_01401	1382858	1383946
4	1382764	1391280	8516	cbiF	LGC_684_21B_01402	1383894	1384667
4	1382764	1391280	8516	cbiT	LGC_684_21B_01403	1384673	1385236
4	1382764	1391280	8516	cbiE	LGC_684_21B_01404	1385226	1385834
4	1382764	1391280	8516		LGC_684_21B_01405	1385831	1386955
4	1382764	1391280	8516	cbiC_1	LGC_684_21B_01406	1386957	1387652
4	1382764	1391280	8516	cbiC_2	LGC_684_21B_01407	1387662	1388345
4	1382764	1391280	8516		LGC_684_21B_01408	1388355	1389302
4	1382764	1391280	8516	cobB	LGC_684_21B_01409	1389306	1390661
4	1382764	1391280	8516	yvqK_2	LGC_684_21B_01410	1390844	1391449
4	1384673	1418225	33552	cbiT	LGC_684_21B_01403	1384673	1385236
4	1384673	1418225	33552	cbiE	LGC_684_21B_01404	1385226	1385834
4	1384673	1418225	33552		LGC_684_21B_01405	1385831	1386955
4	1384673	1418225	33552	cbiC_1	LGC_684_21B_01406	1386957	1387652
4	1384673	1418225	33552	cbiC_2	LGC_684_21B_01407	1387662	1388345
4	1384673	1418225	33552		LGC_684_21B_01408	1388355	1389302
4	1384673	1418225	33552	cobB	LGC_684_21B_01409	1389306	1390661
4	1384673	1418225	33552	yvqK_2	LGC_684_21B_01410	1390844	1391449
4	1384673	1418225	33552	cobT	LGC_684_21B_01411	1391474	1392529
4	1384673	1418225	33552		LGC_684_21B_01412	1392531	1393397
4	1384673	1418225	33552	cobD	LGC_684_21B_01413	1393390	1394484
4	1384673	1418225	33552		LGC_684_21B_01414	1394494	1394943
4	1384673	1418225	33552		LGC_684_21B_01415	1395139	1395495
4	1384673	1418225	33552		LGC_684_21B_01416	1395593	1397029
4	1384673	1418225	33552		LGC_684_21B_01417	1397022	1398638
4	1384673	1418225	33552		LGC_684_21B_01418	1398638	1400212
4	1384673	1418225	33552		LGC_684_21B_01419	1400313	1400453
4	1384673	1418225	33552		LGC_684_21B_01420	1400721	1400924
4	1384673	1418225	33552		LGC_684_21B_01421	1401102	1401767
4	1384673	1418225	33552	yfdH_1	LGC_684_21B_01422	1402329	1403264
4	1384673	1418225	33552		LGC_684_21B_01423	1403266	1404972
4	1384673	1418225	33552		LGC_684_21B_01424	1405207	1405401
4	1384673	1418225	33552		LGC_684_21B_01425	1405594	1406976
4	1384673	1418225	33552	lagD_2	LGC_684_21B_01426	1406973	1409096
4	1384673	1418225	33552		LGC_684_21B_01427	1409098	1409898
4	1384673	1418225	33552		LGC_684_21B_01428	1410038	1411918
4	1384673	1418225	33552		LGC_684_21B_01429	1411905	1412270
4	1384673	1418225	33552		LGC_684_21B_01430	1412273	1412635
4	1384673	1418225	33552		LGC_684_21B_01431	1412993	1414588
4	1384673	1418225	33552		LGC_684_21B_01432	1414590	1415636
4	1384673	1418225	33552		LGC_684_21B_01433	1415618	1417207
4	1384673	1418225	33552		LGC_684_21B_01434	1417396	1418088
4	1384673	1418225	33552		LGC_684_21B_01435	1418091	1418225
4	1400313	1404972	4659		LGC_684_21B_01419	1400313	1400453
4	1400313	1404972	4659		LGC_684_21B_01420	1400721	1400924
4	1400313	1404972	4659		LGC_684_21B_01421	1401102	1401767
4	1400313	1404972	4659	yfdH_1	LGC_684_21B_01422	1402329	1403264
4	1400313	1404972	4659		LGC_684_21B_01423	1403266	1404972
4	1405594	1409898	4304		LGC_684_21B_01425	1405594	1406976
4	1405594	1409898	4304	lagD_2	LGC_684_21B_01426	1406973	1409096
4	1405594	1409898	4304		LGC_684_21B_01427	1409098	1409898
4	1412273	1418225	5952		LGC_684_21B_01430	1412273	1412635
4	1412273	1418225	5952		LGC_684_21B_01431	1412993	1414588
4	1412273	1418225	5952		LGC_684_21B_01432	1414590	1415636
4	1412273	1418225	5952		LGC_684_21B_01433	1415618	1417207
4	1412273	1418225	5952		LGC_684_21B_01434	1417396	1418088
4	1412273	1418225	5952		LGC_684_21B_01435	1418091	1418225
4	1465795	1491426	25631		LGC_684_21B_01483	1465664	1465849
4	1465795	1491426	25631		LGC_684_21B_01484	1465854	1466138
4	1465795	1491426	25631		LGC_684_21B_01485	1466184	1466864
4	1465795	1491426	25631		LGC_684_21B_01486	1466848	1467198
4	1465795	1491426	25631		LGC_684_21B_01487	1467200	1467625
4	1465795	1491426	25631		LGC_684_21B_01488	1467629	1467841
4	1465795	1491426	25631		LGC_684_21B_01489	1467863	1468270
4	1465795	1491426	25631		LGC_684_21B_01490	1468282	1470474
4	1465795	1491426	25631		LGC_684_21B_01491	1470483	1474160
4	1465795	1491426	25631		LGC_684_21B_01492	1474162	1474512
4	1465795	1491426	25631		LGC_684_21B_01493	1474521	1478024
4	1465795	1491426	25631		LGC_684_21B_01494	1478429	1478803
4	1465795	1491426	25631		LGC_684_21B_01495	1478814	1479230
4	1465795	1491426	25631		LGC_684_21B_01496	1479234	1479602
4	1465795	1491426	25631		LGC_684_21B_01497	1479599	1480111
4	1465795	1491426	25631		LGC_684_21B_01498	1480379	1480708
4	1465795	1491426	25631		LGC_684_21B_01499	1480718	1480906
4	1465795	1491426	25631		LGC_684_21B_01500	1480917	1481933
4	1465795	1491426	25631		LGC_684_21B_01501	1481951	1482472
4	1465795	1491426	25631		LGC_684_21B_01502	1482635	1482826
4	1465795	1491426	25631		LGC_684_21B_01503	1482839	1483087
4	1465795	1491426	25631		LGC_684_21B_01504	1483147	1483332
4	1465795	1491426	25631		LGC_684_21B_01505	1483325	1484884
4	1465795	1491426	25631		LGC_684_21B_01506	1484826	1485293
4	1465795	1491426	25631		LGC_684_21B_01507	1485590	1486594
4	1465795	1491426	25631		LGC_684_21B_01508	1486606	1487838
4	1465795	1491426	25631		LGC_684_21B_01509	1487828	1488361
4	1465795	1491426	25631		LGC_684_21B_01510	1488462	1488650
4	1465795	1491426	25631		LGC_684_21B_01511	1488695	1489078
4	1465795	1491426	25631		LGC_684_21B_01512	1489565	1489993
4	1465795	1491426	25631		LGC_684_21B_01513	1490067	1490333
4	1465795	1491426	25631		LGC_684_21B_01514	1490334	1490990
4	1465795	1491426	25631		LGC_684_21B_01515	1490987	1491901
4	1479599	1483332	3733		LGC_684_21B_01496	1479234	1479602
4	1479599	1483332	3733		LGC_684_21B_01497	1479599	1480111
4	1479599	1483332	3733		LGC_684_21B_01498	1480379	1480708
4	1479599	1483332	3733		LGC_684_21B_01499	1480718	1480906
4	1479599	1483332	3733		LGC_684_21B_01500	1480917	1481933
4	1479599	1483332	3733		LGC_684_21B_01501	1481951	1482472
4	1479599	1483332	3733		LGC_684_21B_01502	1482635	1482826
4	1479599	1483332	3733		LGC_684_21B_01503	1482839	1483087
4	1479599	1483332	3733		LGC_684_21B_01504	1483147	1483332
4	1479599	1483332	3733		LGC_684_21B_01505	1483325	1484884
4	1491604	1496526	4922		LGC_684_21B_01515	1490987	1491901
4	1491604	1496526	4922		LGC_684_21B_01516	1492036	1492251
4	1491604	1496526	4922	mazF	LGC_684_21B_01517	1492241	1492585
4	1491604	1496526	4922		LGC_684_21B_01518	1492607	1492777
4	1491604	1496526	4922		LGC_684_21B_01519	1492777	1493358
4	1491604	1496526	4922		LGC_684_21B_01520	1493355	1493660
4	1491604	1496526	4922		LGC_684_21B_01521	1493657	1493812
4	1491604	1496526	4922		LGC_684_21B_01522	1494191	1495564
4	1491604	1496526	4922		LGC_684_21B_01523	1495554	1496381
4	1491604	1496526	4922	ssb_2	LGC_684_21B_01524	1496392	1496790
4	1496781	1502758	5977	ssb_2	LGC_684_21B_01524	1496392	1496790
4	1496781	1502758	5977		LGC_684_21B_01525	1496780	1496887
4	1496781	1502758	5977		LGC_684_21B_01526	1496884	1497582
4	1496781	1502758	5977		LGC_684_21B_01527	1497592	1498050
4	1496781	1502758	5977		LGC_684_21B_01528	1498043	1498282
4	1496781	1502758	5977		LGC_684_21B_01529	1498459	1498629
4	1496781	1502758	5977		LGC_684_21B_01530	1498629	1498796
4	1496781	1502758	5977		LGC_684_21B_01531	1498876	1498980
4	1496781	1502758	5977		LGC_684_21B_01532	1499150	1499248
4	1496781	1502758	5977		LGC_684_21B_01533	1499270	1500442
4	1496781	1502758	5977		LGC_684_21B_01534	1500411	1500875
4	1496781	1502758	5977		LGC_684_21B_01535	1500872	1501354
4	1496781	1502758	5977		LGC_684_21B_01536	1501338	1501934
4	1496781	1502758	5977		LGC_684_21B_01537	1501938	1502162
4	1496781	1502758	5977		LGC_684_21B_01538	1502155	1502424
4	1496781	1502758	5977		LGC_684_21B_01539	1502378	1502650
4	1496781	1502758	5977		LGC_684_21B_01540	1502647	1502982
4	1530889	1534962	4073		LGC_684_21B_01575	1530918	1531235
4	1530889	1534962	4073	hssR	LGC_684_21B_01576	1531395	1532069
4	1530889	1534962	4073	phoR	LGC_684_21B_01577	1532062	1533105
4	1530889	1534962	4073		LGC_684_21B_01578	1533133	1533387
4	1530889	1534962	4073		LGC_684_21B_01579	1533543	1534580
4	1647096	1662278	15182		LGC_684_21B_01674	1647037	1647858
4	1647096	1662278	15182		LGC_684_21B_01675	1647855	1648085
4	1647096	1662278	15182		LGC_684_21B_01676	1648175	1648414
4	1647096	1662278	15182	nanK	LGC_684_21B_01677	1648739	1649632
4	1647096	1662278	15182		LGC_684_21B_01678	1649634	1651511
4	1647096	1662278	15182		LGC_684_21B_01679	1651501	1652835
4	1647096	1662278	15182	ycjP_2	LGC_684_21B_01680	1652832	1653671
4	1647096	1662278	15182	ycjO_1	LGC_684_21B_01681	1653682	1654602
4	1647096	1662278	15182	mdxE_2	LGC_684_21B_01682	1654657	1655955
4	1647096	1662278	15182	fucA	LGC_684_21B_01683	1655972	1656616
4	1647096	1662278	15182	fucI	LGC_684_21B_01684	1656631	1658418
4	1647096	1662278	15182	rhaB	LGC_684_21B_01685	1658402	1659829
4	1647096	1662278	15182	glcR	LGC_684_21B_01686	1659988	1660755
4	1647096	1662278	15182		LGC_684_21B_01687	1660932	1661189
4	1647096	1662278	15182		LGC_684_21B_01688	1661332	1662036
4	1669121	1684831	15710	rmlA1	LGC_684_21B_01696	1669121	1669990
4	1669121	1684831	15710		LGC_684_21B_01697	1670158	1670547
4	1669121	1684831	15710		LGC_684_21B_01698	1670496	1671287
4	1669121	1684831	15710		LGC_684_21B_01699	1671368	1671721
4	1669121	1684831	15710		LGC_684_21B_01700	1671702	1671887
4	1669121	1684831	15710		LGC_684_21B_01701	1672076	1673452
4	1669121	1684831	15710		LGC_684_21B_01702	1673725	1681611
4	1669121	1684831	15710		LGC_684_21B_01703	1681638	1682072
4	1669121	1684831	15710		LGC_684_21B_01704	1682082	1682657
4	1669121	1684831	15710		LGC_684_21B_01705	1682934	1683218
4	1669121	1684831	15710		LGC_684_21B_01706	1683261	1683584
4	1669121	1684831	15710	sigA	LGC_684_21B_01707	1683713	1684831
4	1671884	1683225	11341		LGC_684_21B_01700	1671702	1671887
4	1671884	1683225	11341		LGC_684_21B_01701	1672076	1673452
4	1671884	1683225	11341		LGC_684_21B_01702	1673725	1681611
4	1671884	1683225	11341		LGC_684_21B_01703	1681638	1682072
4	1671884	1683225	11341		LGC_684_21B_01704	1682082	1682657
4	1671884	1683225	11341		LGC_684_21B_01705	1682934	1683218
4	1694983	1700195	5212	ebh_2	LGC_684_21B_01719	1694995	1698492
4	1694983	1700195	5212		LGC_684_21B_01720	1698756	1699919
4	1758587	1776432	17845	ydjZ	LGC_684_21B_01772	1758016	1758609
4	1758587	1776432	17845		LGC_684_21B_01773	1758657	1759571
4	1758587	1776432	17845		LGC_684_21B_01774	1759568	1760377
4	1758587	1776432	17845		LGC_684_21B_01775	1760384	1761169
4	1758587	1776432	17845		LGC_684_21B_01776	1761339	1762214
4	1758587	1776432	17845		LGC_684_21B_01777	1762755	1767191
4	1758587	1776432	17845		LGC_684_21B_01778	1767318	1775255
4	1758587	1776432	17845		LGC_684_21B_01779	1775282	1775716
4	1758587	1776432	17845		LGC_684_21B_01780	1775726	1776301
4	1777306	1781823	4517		LGC_684_21B_01781	1777372	1777959
4	1777306	1781823	4517	arlS	LGC_684_21B_01782	1778614	1780026
4	1777306	1781823	4517	arlR_3	LGC_684_21B_01783	1780533	1781246
4	1777306	1781823	4517		LGC_684_21B_01784	1781426	1781821
4	1777306	1781823	4517		LGC_684_21B_01785	1781818	1782330
4	2252261	2256840	4579		LGC_684_21B_02227	2252261	2253352
4	2252261	2256840	4579		LGC_684_21B_02228	2253349	2254578
4	2252261	2256840	4579		LGC_684_21B_02229	2254553	2254669
4	2252261	2256840	4579		LGC_684_21B_02230	2254909	2255772
4	2252261	2256840	4579		LGC_684_21B_02231	2256331	2256840
4	2266292	2272135	5843		LGC_684_21B_02241	2266292	2266870
4	2266292	2272135	5843		LGC_684_21B_02242	2267081	2267281
4	2266292	2272135	5843		LGC_684_21B_02243	2267297	2267494
4	2266292	2272135	5843		LGC_684_21B_02244	2267509	2268111
4	2266292	2272135	5843		LGC_684_21B_02245	2268347	2268523
4	2266292	2272135	5843		LGC_684_21B_02246	2268725	2269753
4	2266292	2272135	5843		LGC_684_21B_02247	2269806	2270249
4	2266292	2272135	5843		LGC_684_21B_02248	2270251	2270454
4	2266292	2272135	5843		LGC_684_21B_02249	2270405	2270800
4	2266292	2272135	5843		LGC_684_21B_02250	2270793	2271062
4	2266292	2272135	5843		LGC_684_21B_02251	2271166	2271276
4	2266292	2272135	5843		LGC_684_21B_02252	2271260	2272135
4	2268539	2274151	5612		LGC_684_21B_02246	2268725	2269753
4	2268539	2274151	5612		LGC_684_21B_02247	2269806	2270249
4	2268539	2274151	5612		LGC_684_21B_02248	2270251	2270454
4	2268539	2274151	5612		LGC_684_21B_02249	2270405	2270800
4	2268539	2274151	5612		LGC_684_21B_02250	2270793	2271062
4	2268539	2274151	5612		LGC_684_21B_02251	2271166	2271276
4	2268539	2274151	5612		LGC_684_21B_02252	2271260	2272135
4	2268539	2274151	5612		LGC_684_21B_02253	2272198	2273634
4	2268539	2274151	5612		LGC_684_21B_02254	2273944	2274117
4	2268539	2274151	5612		LGC_684_21B_02255	2274138	2274596
4	2270251	2276097	5846		LGC_684_21B_02248	2270251	2270454
4	2270251	2276097	5846		LGC_684_21B_02249	2270405	2270800
4	2270251	2276097	5846		LGC_684_21B_02250	2270793	2271062
4	2270251	2276097	5846		LGC_684_21B_02251	2271166	2271276
4	2270251	2276097	5846		LGC_684_21B_02252	2271260	2272135
4	2270251	2276097	5846		LGC_684_21B_02253	2272198	2273634
4	2270251	2276097	5846		LGC_684_21B_02254	2273944	2274117
4	2270251	2276097	5846		LGC_684_21B_02255	2274138	2274596
4	2270251	2276097	5846		LGC_684_21B_02256	2274611	2274775
4	2270251	2276097	5846		LGC_684_21B_02257	2274864	2275100
4	2270251	2276097	5846		LGC_684_21B_02258	2275105	2276097
4	2270251	2276097	5846		LGC_684_21B_02259	2276094	2276462
4	2406326	2424268	17942		LGC_684_21B_02395	2406326	2406664
4	2406326	2424268	17942		LGC_684_21B_02396	2406664	2407365
4	2406326	2424268	17942	tsf	LGC_684_21B_02397	2407684	2408724
4	2406326	2424268	17942	rpsB	LGC_684_21B_02398	2408864	2409640
4	2406326	2424268	17942		LGC_684_21B_02399	2409924	2410688
4	2406326	2424268	17942		LGC_684_21B_02400	2410990	2411388
4	2406326	2424268	17942		LGC_684_21B_02402	2411877	2411981
4	2406326	2424268	17942		LGC_684_21B_02403	2412149	2412340
4	2406326	2424268	17942		LGC_684_21B_02404	2412829	2413509
4	2406326	2424268	17942		LGC_684_21B_02405	2413596	2413850
4	2406326	2424268	17942		LGC_684_21B_02406	2413852	2414130
4	2406326	2424268	17942		LGC_684_21B_02407	2414134	2414484
4	2406326	2424268	17942		LGC_684_21B_02408	2414477	2414695
4	2406326	2424268	17942		LGC_684_21B_02409	2414705	2418952
4	2406326	2424268	17942		LGC_684_21B_02410	2418949	2419698
4	2406326	2424268	17942		LGC_684_21B_02411	2419652	2422996
4	2406326	2424268	17942		LGC_684_21B_02412	2422996	2423238
4	2406326	2424268	17942		LGC_684_21B_02413	2423385	2423663
4	2406326	2424268	17942		LGC_684_21B_02414	2423663	2424268
4	2418771	2425178	6407		LGC_684_21B_02409	2414705	2418952
4	2418771	2425178	6407		LGC_684_21B_02410	2418949	2419698
4	2418771	2425178	6407		LGC_684_21B_02411	2419652	2422996
4	2418771	2425178	6407		LGC_684_21B_02412	2422996	2423238
4	2418771	2425178	6407		LGC_684_21B_02413	2423385	2423663
4	2418771	2425178	6407		LGC_684_21B_02414	2423663	2424268
4	2418771	2425178	6407		LGC_684_21B_02415	2424278	2424613
4	2418771	2425178	6407		LGC_684_21B_02416	2424610	2424849
4	2418771	2425178	6407		LGC_684_21B_02417	2424842	2425180
4	2418771	2425178	6407		LGC_684_21B_02418	2425167	2425562
4	2432883	2436892	4009		LGC_684_21B_02430	2432883	2433449
4	2432883	2436892	4009		LGC_684_21B_02431	2433550	2434008
4	2432883	2436892	4009		LGC_684_21B_02432	2433971	2434219
4	2432883	2436892	4009		LGC_684_21B_02433	2434188	2434337
4	2432883	2436892	4009		LGC_684_21B_02434	2434351	2434743
4	2432883	2436892	4009		LGC_684_21B_02435	2434845	2435012
4	2432883	2436892	4009		LGC_684_21B_02436	2435003	2435251
4	2432883	2436892	4009	ssb_4	LGC_684_21B_02437	2435260	2435676
4	2432883	2436892	4009		LGC_684_21B_02438	2435680	2435943
4	2432883	2436892	4009		LGC_684_21B_02439	2435940	2436158
4	2432883	2436892	4009		LGC_684_21B_02440	2436151	2436534
4	2432883	2436892	4009		LGC_684_21B_02441	2436536	2436892
4	2538125	2543318	5193		LGC_684_21B_02562	2538251	2538616
4	2538125	2543318	5193		LGC_684_21B_02563	2538721	2539140
4	2538125	2543318	5193		LGC_684_21B_02564	2539245	2540873
4	2538125	2543318	5193		LGC_684_21B_02565	2541110	2541463
4	2538125	2543318	5193		LGC_684_21B_02566	2541507	2541818
4	2538125	2543318	5193		LGC_684_21B_02567	2542123	2542710
4	2538125	2543318	5193		LGC_684_21B_02568	2542725	2544479
4	2562281	2568641	6360		LGC_684_21B_02594	2562281	2562439
4	2562281	2568641	6360	dpiB	LGC_684_21B_02595	2562601	2563932
4	2562281	2568641	6360	agrA_2	LGC_684_21B_02596	2563932	2564669
4	2562281	2568641	6360		LGC_684_21B_02598	2565748	2565933
4	2562281	2568641	6360	dtd	LGC_684_21B_02599	2565995	2566438
4	2562281	2568641	6360	relA	LGC_684_21B_02600	2566440	2568641
4	2590369	2595992	5623		LGC_684_21B_02624	2590369	2590893
4	2590369	2595992	5623		LGC_684_21B_02625	2591137	2591952
4	2590369	2595992	5623		LGC_684_21B_02626	2592000	2592797
4	2590369	2595992	5623	dpnB	LGC_684_21B_02627	2592958	2593824
4	2590369	2595992	5623	dpnA	LGC_684_21B_02628	2593811	2594581
4	2590369	2595992	5623	dpnM_2	LGC_684_21B_02629	2594607	2595461
4	2590369	2595992	5623		LGC_684_21B_02630	2595507	2595992
