# Supplementary material for: Mutation rate dynamics reflect ecological change in an emerging zoonotic pathogen
Source: PLoS Genet. 2021 Nov 8;17(11):e1009864. doi: 10.1371/journal.pgen.1009864 (PMC8601623; doi:10.1371/journal.pgen.1009864)
Supplement: S13 Table — The output of Panaroo for the eight strains used in our MA experiments. (XLSX) [file pgen.1009864.s026.xlsx]

## Sheet: Table S13
Gene name	No. isolates	No. sequences	Min group size (nuc)	Max group size (nuc)	MA1	MA2	MA3	MA4	MA5	MA6	MA7	MA8
group_2500	8	8	279	279	1619952_01334	DB1V3-4A_00571	1191316_01893	684_21B_00968	MA5_01353	MA6_00559	MA7_00811	MZ1B34E_00798
pyrP	8	8	1278	1278	1619952_01710	DB1V3-4A_01882	1191316_01364	684_21B_02345	MA5_01720	MA6_01821	MA7_01969	MZ1B34E_01878
mfd_2~~~mfd~~~mfd_1	8	9	1167	3495	1619952_00008	DB1V3-4A_00009;DB1V3-4A_00008	1191316_01020	684_21B_00009	MA5_00008	MA6_00008	MA7_00009	MZ1B34E_00009
licT_1	8	8	834	834	1619952_00900	DB1V3-4A_01155	1191316_00694	684_21B_00342	MA5_00904	MA6_01106	MA7_00849	MZ1B34E_01177
rsmH	8	8	951	951	1619952_01533	DB1V3-4A_01681	1191316_01554	684_21B_00620	MA5_01546	MA6_01624	MA7_01784	MZ1B34E_01694
group_2494	8	8	648	648	1619952_00755	DB1V3-4A_01000	1191316_02251	684_21B_01654	MA5_00747	MA6_00955	MA7_01095	MZ1B34E_00931
argH	8	8	1194	1395	1619952_01791	DB1V3-4A_01960	1191316_01227	684_21B_02501	MA5_01801	MA6_01899	MA7_02075	MZ1B34E_01986
group_2489	8	8	2496	2505	1619952_01102	DB1V3-4A_01349	1191316_00098	684_21B_01340	MA5_01106	MA6_01302	MA7_01237	MZ1B34E_00853
dhaL	8	8	576	576	1619952_01730	DB1V3-4A_01901	1191316_01320	684_21B_02381	MA5_01740	MA6_01840	MA7_01995	MZ1B34E_01904
group_2486	8	9	222	888	1619952_00520;1619952_00521	DB1V3-4A_01492	1191316_01676	684_21B_00596	MA5_00516	MA6_01441	MA7_00745	MZ1B34E_00732
group_2485	8	8	2685	2688	1619952_01244	DB1V3-4A_01489	1191316_01679	684_21B_00599	MA5_01246	MA6_01439	MA7_00747	MZ1B34E_00734
recA	8	8	1152	1152	1619952_00077	DB1V3-4A_00077	1191316_00936	684_21B_00090	MA5_00077	MA6_00072	MA7_00078	MZ1B34E_00079
manZ_1	8	8	819	819	1619952_00442	DB1V3-4A_01568	1191316_00465	684_21B_00579	MA5_00438	MA6_01514	MA7_00663	MZ1B34E_00652
proC	8	8	786	786	1619952_00543	DB1V3-4A_00770	1191316_00300	684_21B_00843	MA5_00538	MA6_00733	MA7_00495	MZ1B34E_00484
group_2484	8	8	954	954	1619952_00160	DB1V3-4A_00154	1191316_00849	684_21B_00207	MA5_00156	MA6_00152	MA7_00159	MZ1B34E_00160
group_2483	8	8	537	537	1619952_01400	DB1V3-4A_00508	1191316_00358	684_21B_01986	MA5_01416	MA6_00497	MA7_01650	MZ1B34E_01559
group_2482	8	8	321	333	1619952_00081	DB1V3-4A_00081	1191316_00932	684_21B_00094	MA5_00081	MA6_00076	MA7_00082	MZ1B34E_00083
group_2481	8	8	267	267	1619952_00079	DB1V3-4A_00079	1191316_00934	684_21B_00092	MA5_00079	MA6_00074	MA7_00080	MZ1B34E_00081
lacR_2~~~lacR_1	8	8	768	768	1619952_00906	DB1V3-4A_01160	1191316_00699	684_21B_00337	MA5_00910	MA6_01111	MA7_00844	MZ1B34E_01182
group_2480	8	8	219	279	1619952_00958	DB1V3-4A_01211	1191316_02019	684_21B_01086	MA5_00962	MA6_01163	MA7_01311	MZ1B34E_01234
kcsA~~~kcsA_1	8	8	738	747	1619952_00960	DB1V3-4A_01213	1191316_02017	684_21B_01084	MA5_00964	MA6_01165	MA7_01313	MZ1B34E_01236
group_2479	8	8	957	957	1619952_01541	DB1V3-4A_01689	1191316_01546	684_21B_00613	MA5_01554	MA6_01632	MA7_01793	MZ1B34E_01703
mutS	8	8	2541	2541	1619952_01890	DB1V3-4A_02058	1191316_01100	684_21B_02620	MA5_01897	MA6_01994	MA7_02160	MZ1B34E_02071
group_2475	8	8	504	504	1619952_00885	DB1V3-4A_01140	1191316_02073	684_21B_01142	MA5_00889	MA6_01092	MA7_00866	MZ1B34E_01161
rnr	8	8	2370	2370	1619952_01218	DB1V3-4A_01464	1191316_01718	684_21B_02099	MA5_01220	MA6_01414	MA7_00773	MZ1B34E_00760
mvaA	8	8	1260	1281	1619952_01437	DB1V3-4A_00469	1191316_00403	684_21B_00736	MA5_01453	MA6_00458	MA7_01691	MZ1B34E_01600
hup	8	8	276	276	1619952_01441	DB1V3-4A_00467	1191316_00405	684_21B_02057	MA5_01457	MA6_00456	MA7_01694	MZ1B34E_01603
metK	8	8	1200	1200	1619952_01417	DB1V3-4A_00488	1191316_00384	684_21B_02002	MA5_01433	MA6_00476	MA7_01670	MZ1B34E_01579
yncA	8	8	525	528	1619952_01637	DB1V3-4A_01785	1191316_01428	684_21B_02269	MA5_01648	MA6_01725	MA7_01907	MZ1B34E_01816
group_2472	8	8	843	843	1619952_00506	DB1V3-4A_01506	1191316_01662	684_21B_02024	MA5_00503	MA6_01454	MA7_00732	MZ1B34E_00719
group_2471	8	8	741	741	1619952_01505	DB1V3-4A_00402	1191316_01581	684_21B_00654	MA5_01519	MA6_00394	MA7_01755	MZ1B34E_01664
misCB	8	8	912	915	1619952_01507	DB1V3-4A_00400	1191316_01579	684_21B_00652	MA5_01521	MA6_00392	MA7_01757	MZ1B34E_01666
yceG	8	8	1818	1818	1619952_01509	DB1V3-4A_00398	1191316_01577	684_21B_00650	MA5_01523	MA6_00390	MA7_01759	MZ1B34E_01668
group_2470	8	8	678	678	1619952_00991	DB1V3-4A_01243	1191316_00153	684_21B_01811	MA5_00995	MA6_01197	MA7_01343	MZ1B34E_01266
maf	8	8	438	648	1619952_00867	DB1V3-4A_01121	1191316_02091	684_21B_01581	MA5_00871	MA6_01074	MA7_00884	MZ1B34E_01143
group_2469	8	8	417	429	1619952_01242	DB1V3-4A_01487	1191316_01681	684_21B_00601	MA5_01244	MA6_01437	MA7_00749	MZ1B34E_00736
group_2468	8	8	1152	1152	1619952_01520	DB1V3-4A_00387	1191316_01567	684_21B_00640	MA5_01533	MA6_00379	MA7_01769	MZ1B34E_01679
group_2467	8	10	225	1260	1619952_00969	DB1V3-4A_01221	1191316_02011	684_21B_01079	MA5_00973	MA6_01174;MA6_01175;MA6_01173	MA7_01320	MZ1B34E_01243
topA	8	8	2094	2094	1619952_00855	DB1V3-4A_01096	1191316_02102	684_21B_01664	MA5_00858	MA6_01049	MA7_00896	MZ1B34E_01131
gmuD_2~~~gmuD~~~gmuD_1	8	8	288	1401	1619952_00202	DB1V3-4A_00197	1191316_00801	684_21B_00255	MA5_00198	MA6_00195	MA7_00199	MZ1B34E_00200
folB	8	8	363	363	1619952_00987	DB1V3-4A_01239	1191316_00149	684_21B_01807	MA5_00991	MA6_01193	MA7_01339	MZ1B34E_01262
ybbH~~~ybbH_1	8	8	813	813	1619952_01226	DB1V3-4A_01472	1191316_01708	684_21B_02107	MA5_01228	MA6_01422	MA7_00765	MZ1B34E_00752
cmk	8	8	678	678	1619952_01107	DB1V3-4A_01354	1191316_00103	684_21B_01345	MA5_01110	MA6_01306	MA7_01241	MZ1B34E_00849
rpmI	8	8	201	201	1619952_01104	DB1V3-4A_01351	1191316_00100	684_21B_01342	MA5_01108	MA6_01304	MA7_01239	MZ1B34E_00851
hrcA	8	8	1035	1035	1619952_00294	DB1V3-4A_00295	1191316_00628	684_21B_00403	MA5_00297	MA6_00292	MA7_00336	MZ1B34E_00323
norM_3~~~norM_2	8	10	414	1350	1619952_00781;1619952_00782	DB1V3-4A_01027	1191316_02225	684_21B_01628	MA5_00772;MA5_00773	MA6_00981	MA7_01069	MZ1B34E_00958
lptB_3~~~lptB_1~~~ybhF~~~btuD_5	8	8	879	879	1619952_01480	DB1V3-4A_00428	1191316_01606	684_21B_00680	MA5_01496	MA6_00418	MA7_01733	MZ1B34E_01642
recX	8	8	777	777	1619952_00434	DB1V3-4A_01576	1191316_00473	684_21B_00570	MA5_00430	MA6_01522	MA7_00655	MZ1B34E_00644
dhaK	8	8	990	990	1619952_01729	DB1V3-4A_01900	1191316_01321	684_21B_02380	MA5_01739	MA6_01839	MA7_01994	MZ1B34E_01903
glmU	8	8	1383	1383	1619952_01379	DB1V3-4A_00528	1191316_00342	684_21B_01966	MA5_01398	MA6_00517	MA7_01632	MZ1B34E_01541
group_2460	8	8	210	216	1619952_01070	DB1V3-4A_01317	1191316_00206	684_21B_01881	MA5_01075	MA6_01271	MA7_01417	MZ1B34E_01341
group_2459	8	8	393	393	1619952_01605	DB1V3-4A_01754	1191316_01467	684_21B_02190	MA5_01616	MA6_01694	MA7_01858	MZ1B34E_01767
group_2458	8	8	1062	1062	1619952_01607	DB1V3-4A_01756	1191316_01465	684_21B_02192	MA5_01618	MA6_01696	MA7_01860	MZ1B34E_01769
folP	8	8	813	813	1619952_00988	DB1V3-4A_01240	1191316_00150	684_21B_01808	MA5_00992	MA6_01194	MA7_01340	MZ1B34E_01263
tag	8	8	570	570	1619952_00075	DB1V3-4A_00075	1191316_00938	684_21B_00088	MA5_00075	MA6_00070	MA7_00076	MZ1B34E_00077
ymfD_2	8	8	1164	1170	1619952_01715	DB1V3-4A_01886	1191316_01342	684_21B_02355	MA5_01725	MA6_01825	MA7_01975	MZ1B34E_01884
rnhC	8	8	891	891	1619952_00233	DB1V3-4A_00227	1191316_00768	684_21B_00275	MA5_00234	MA6_00225	MA7_00237	MZ1B34E_00238
recD	8	8	2490	2493	1619952_00231	DB1V3-4A_00225	1191316_00770	684_21B_00273	MA5_00232	MA6_00223	MA7_00235	MZ1B34E_00236
yvaA	8	10	159	987	1619952_01429;1619952_01428	DB1V3-4A_00477	1191316_00396	684_21B_02014	MA5_01444;MA5_01445	MA6_00465	MA7_01684	MZ1B34E_01593
group_2451	8	8	462	474	1619952_01580	DB1V3-4A_01729	1191316_01492	684_21B_02164	MA5_01591	MA6_01669	MA7_01832	MZ1B34E_01742
ppa	8	8	327	327	1619952_00873	DB1V3-4A_01128	1191316_02085	684_21B_01589	MA5_00877	MA6_01080	MA7_00878	MZ1B34E_01149
fliY	8	8	843	843	1619952_00538	DB1V3-4A_00764	1191316_02001	684_21B_01063	MA5_00533	MA6_00727	MA7_01443	MZ1B34E_01367
group_2449	8	8	1983	1986	1619952_00248	DB1V3-4A_00243	1191316_00747	684_21B_00310	MA5_00249	MA6_00241	MA7_00270	MZ1B34E_00271
group_2448	8	8	1335	1335	1619952_00251	DB1V3-4A_00246	1191316_00744	684_21B_00313	MA5_00251	MA6_00243	MA7_00272	MZ1B34E_00273
group_2447	8	8	588	594	1619952_00361	DB1V3-4A_00369	1191316_00546	684_21B_00487	MA5_00361	MA6_00361	MA7_00407	MZ1B34E_00396
ylbL	8	8	1050	1050	1619952_01471	DB1V3-4A_00437	1191316_01615	684_21B_00689	MA5_01487	MA6_00427	MA7_01724	MZ1B34E_01633
group_2444	8	8	1461	1461	1619952_01465	DB1V3-4A_00443	1191316_01628	684_21B_00696	MA5_01482	MA6_00432	MA7_01719	MZ1B34E_01628
ribU	8	8	558	558	1619952_01487	DB1V3-4A_00420	1191316_01599	684_21B_00672	MA5_01503	MA6_00410	MA7_01740	MZ1B34E_01649
group_2439	8	8	1068	1161	1619952_01622	DB1V3-4A_01770	1191316_01443	684_21B_02226	MA5_01633	MA6_01710	MA7_01892	MZ1B34E_01801
group_2438	8	8	264	276	1619952_01855	DB1V3-4A_02024	1191316_01158	684_21B_02579	MA5_01864	MA6_01962	MA7_02135	MZ1B34E_02046
group_2437	8	9	645	3093	1619952_01513;1619952_01514	DB1V3-4A_00394	1191316_01573	684_21B_00646	MA5_01527	MA6_00386	MA7_01763	MZ1B34E_01672
norM_2~~~mdtK	8	8	1338	1338	1619952_01549	DB1V3-4A_01697	1191316_01538	684_21B_02122	MA5_01562	MA6_01640	MA7_01801	MZ1B34E_01712
yckB	8	8	876	879	1619952_00300	DB1V3-4A_00302	1191316_00616	684_21B_00409	MA5_00303	MA6_00298	MA7_00342	MZ1B34E_00329
sdhA	8	8	873	873	1619952_01930	DB1V3-4A_02098	1191316_01055	684_21B_02670	MA5_01937	MA6_02034	MA7_02193	MZ1B34E_02104
arlS~~~srrB	8	8	1380	1380	1619952_00946	DB1V3-4A_01199	1191316_02030	684_21B_01097	MA5_00950	MA6_01151	MA7_01299	MZ1B34E_01222
trmK	8	8	684	684	1619952_01135	DB1V3-4A_01382	1191316_00131	684_21B_01790	MA5_01138	MA6_01334	MA7_01269	MZ1B34E_00821
vanT	8	8	990	1008	1619952_01034	DB1V3-4A_01285	1191316_00185	684_21B_01861	MA5_01037	MA6_01239	MA7_01385	MZ1B34E_01309
smc	8	8	3534	3540	1619952_01032	DB1V3-4A_01283	1191316_00183	684_21B_01859	MA5_01035	MA6_01237	MA7_01383	MZ1B34E_01307
bltD_1~~~bltD_3~~~~~~bltD_2	8	8	441	444	1619952_00476	DB1V3-4A_01537	1191316_00433	684_21B_02040	MA5_00472	MA6_01485	MA7_00696	MZ1B34E_00685
thlA	8	8	1185	1185	1619952_01435	DB1V3-4A_00471	1191316_00401	684_21B_00738	MA5_01451	MA6_00460	MA7_01689	MZ1B34E_01598
gloA	8	8	384	384	1619952_01432	DB1V3-4A_00473	1191316_00399	684_21B_00740	MA5_01448	MA6_00462	MA7_01687	MZ1B34E_01596
murF~~~murF_2	8	8	1362	1362	1619952_01179	DB1V3-4A_01427	1191316_01769	684_21B_00782	MA5_01182	MA6_01378	MA7_01583	MZ1B34E_01492
group_2428	8	8	1128	1128	1619952_01815	DB1V3-4A_01984	1191316_01188	684_21B_02547	MA5_01825	MA6_01923	MA7_02097	MZ1B34E_02008
yvoA_1~~~mngR	8	8	732	732	1619952_00437	DB1V3-4A_01573	1191316_00470	684_21B_00573	MA5_00433	MA6_01519	MA7_00658	MZ1B34E_00647
bga	8	8	1773	1773	1619952_00439	DB1V3-4A_01571	1191316_00468	684_21B_00576	MA5_00435	MA6_01517	MA7_00660	MZ1B34E_00649
malP_2	8	8	2268	2268	1619952_01264	DB1V3-4A_00669	1191316_01960	684_21B_01740	MA5_01266	MA6_00693	MA7_01478	MZ1B34E_01402
treB	8	8	1995	1995	1619952_00237	DB1V3-4A_00231	1191316_00761	684_21B_00282	MA5_00238	MA6_00229	MA7_00241	MZ1B34E_00242
atpF	8	8	507	507	1619952_01018	DB1V3-4A_01269	1191316_00169	684_21B_01838	MA5_01021	MA6_01223	MA7_01369	MZ1B34E_01293
yibN	8	8	387	387	1619952_01475	DB1V3-4A_00433	1191316_01611	684_21B_00685	MA5_01491	MA6_00423	MA7_01728	MZ1B34E_01637
group_2422	8	8	438	522	1619952_01677	DB1V3-4A_01848	1191316_01380	684_21B_02324	MA5_01687	MA6_01787	MA7_01951	MZ1B34E_01860
ykuL	8	8	459	459	1619952_01496	DB1V3-4A_00411	1191316_01590	684_21B_00663	MA5_01510	MA6_00403	MA7_01746	MZ1B34E_01655
scpA_1	8	8	720	720	1619952_01494	DB1V3-4A_00413	1191316_01592	684_21B_00665	MA5_01508	MA6_00405	MA7_01744	MZ1B34E_01653
scpB_2~~~scpB_1	8	8	570	570	1619952_01493	DB1V3-4A_00414	1191316_01593	684_21B_00666	MA5_01507	MA6_00406	MA7_01743	MZ1B34E_01652
group_2421	8	8	1041	1041	1619952_01632	DB1V3-4A_01780	1191316_01433	684_21B_02264	MA5_01643	MA6_01720	MA7_01902	MZ1B34E_01811
rsmB	8	8	1311	1311	1619952_00407	DB1V3-4A_01641	1191316_00502	684_21B_00532	MA5_00406	MA6_01584	MA7_00449	MZ1B34E_00438
prkC	8	8	1995	1995	1619952_00409	DB1V3-4A_01639	1191316_00500	684_21B_00534	MA5_00408	MA6_01582	MA7_00451	MZ1B34E_00440
uvrC	8	8	1770	1869	1619952_00720	DB1V3-4A_00965	1191316_00030	684_21B_01267	MA5_00712	MA6_00920	MA7_01193	MZ1B34E_00897
comEA	8	8	663	675	1619952_00631	DB1V3-4A_00878	1191316_01821	684_21B_00892	MA5_00624	MA6_00836	MA7_00580	MZ1B34E_00571
group_2416	8	8	126	354	1619952_00819	DB1V3-4A_01063	1191316_02186	684_21B_01242	MA5_00810	MA6_01017	MA7_01033	MZ1B34E_00994
group_2415	8	8	810	810	1619952_00518	DB1V3-4A_01494	1191316_01674	684_21B_00593	MA5_00514	MA6_01443	MA7_00743	MZ1B34E_00730
pcp	8	8	648	648	1619952_00762	DB1V3-4A_01007	1191316_02244	684_21B_01647	MA5_00753	MA6_00961	MA7_01089	MZ1B34E_00937
cdsA	8	8	807	807	1619952_01735	DB1V3-4A_01906	1191316_01316	684_21B_02385	MA5_01745	MA6_01845	MA7_02000	MZ1B34E_01909
group_2413	8	8	327	327	1619952_00265	DB1V3-4A_00260	1191316_00707	684_21B_00332	MA5_00265	MA6_00257	MA7_00304	MZ1B34E_00289
group_2411	8	8	453	453	1619952_00983	DB1V3-4A_01235	1191316_02003	684_21B_01065	MA5_00987	MA6_01189	MA7_01335	MZ1B34E_01258
proX	8	8	486	486	1619952_01298	DB1V3-4A_00632	1191316_01926	684_21B_01019	MA5_01303	MA6_00600	MA7_01513	MZ1B34E_01438
lsrC_2	8	8	867	867	1619952_01300	DB1V3-4A_00630	1191316_01924	684_21B_01016	MA5_01305	MA6_00598	MA7_01515	MZ1B34E_01440
group_2410	8	8	435	435	1619952_01407	DB1V3-4A_00501	1191316_00375	684_21B_01993	MA5_01423	MA6_00490	MA7_01657	MZ1B34E_01566
htrA	8	8	1179	1179	1619952_01951	DB1V3-4A_02119	1191316_01030	684_21B_02704	MA5_01957	MA6_02054	MA7_02231	MZ1B34E_02142
yfnB	8	8	684	684	1619952_00713	DB1V3-4A_00957	1191316_00036	684_21B_01273	MA5_00705	MA6_00912	MA7_01201	MZ1B34E_00889
degV	8	8	852	852	1619952_00790	DB1V3-4A_01035	1191316_02215	684_21B_01618	MA5_00781	MA6_00989	MA7_01061	MZ1B34E_00966
cca	8	8	1212	1212	1619952_00792	DB1V3-4A_01037	1191316_02213	684_21B_01616	MA5_00783	MA6_00991	MA7_01059	MZ1B34E_00968
potD	8	8	1071	1071	1619952_00775	DB1V3-4A_01020	1191316_02231	684_21B_01634	MA5_00766	MA6_00974	MA7_01075	MZ1B34E_00952
group_2407	8	8	630	630	1619952_01259	DB1V3-4A_00736	1191316_01970	684_21B_01712	MA5_01261	MA6_00699	MA7_01472	MZ1B34E_01396
group_2406	8	8	318	618	1619952_01261	DB1V3-4A_00734	1191316_01968	684_21B_01714	MA5_01263	MA6_00697	MA7_01474	MZ1B34E_01398
group_2405	8	8	1263	1263	1619952_01652	DB1V3-4A_01800	1191316_01415	684_21B_02282	MA5_01663	MA6_01740	MA7_01921	MZ1B34E_01830
adcR	8	8	444	444	1619952_00139	DB1V3-4A_00133	1191316_00878	684_21B_00156	MA5_00136	MA6_00132	MA7_00139	MZ1B34E_00140
rnmV	8	8	570	591	1619952_01785	DB1V3-4A_01954	1191316_01233	684_21B_02495	MA5_01795	MA6_01893	MA7_02069	MZ1B34E_01980
rdgB	8	8	1011	1011	1619952_01498	DB1V3-4A_00409	1191316_01588	684_21B_00661	MA5_01512	MA6_00401	MA7_01748	MZ1B34E_01657
group_2403	8	8	237	243	1619952_01500	DB1V3-4A_00407	1191316_01586	684_21B_00659	MA5_01514	MA6_00399	MA7_01750	MZ1B34E_01659
lytE~~~xlyA	8	8	549	555	1619952_01931	DB1V3-4A_02099	1191316_01051	684_21B_02674	MA5_01938	MA6_02035	MA7_02194	MZ1B34E_02105
murE	8	8	1446	1446	1619952_00629	DB1V3-4A_00876	1191316_01819	684_21B_00890	MA5_00622	MA6_00834	MA7_00578	MZ1B34E_00569
aroB	8	8	1068	1068	1619952_01089	DB1V3-4A_01336	1191316_00083	684_21B_01319	MA5_01093	MA6_01289	MA7_01435	MZ1B34E_01359
adhR~~~adhR_2	8	8	411	411	1619952_00490	DB1V3-4A_01522	1191316_01646	684_21B_00714	MA5_00486	MA6_01470	MA7_00712	MZ1B34E_00700
pstB3_2~~~pstB3_1	8	8	759	759	1619952_00951	DB1V3-4A_01204	1191316_02026	684_21B_01093	MA5_00955	MA6_01156	MA7_01304	MZ1B34E_01227
group_2400	8	8	1314	1422	1619952_00519	DB1V3-4A_01493	1191316_01675	684_21B_00594	MA5_00515	MA6_01442	MA7_00744	MZ1B34E_00731
fhs1	8	8	1671	1671	1619952_00664	DB1V3-4A_00909	1191316_00061	684_21B_01304	MA5_00657	MA6_00867	MA7_00615	MZ1B34E_00606
pbuG~~~adeP	8	9	297	1518	1619952_01564	DB1V3-4A_01712	1191316_01509	684_21B_02147	MA5_01576	MA6_01654	MA7_01816;MA7_01815	MZ1B34E_01726
manX_3~~~manX_4	8	8	993	993	1619952_01566	DB1V3-4A_01715	1191316_01507	684_21B_02149	MA5_01578	MA6_01656	MA7_01818	MZ1B34E_01728
group_2399	8	8	795	795	1619952_01134	DB1V3-4A_01381	1191316_00130	684_21B_01789	MA5_01137	MA6_01333	MA7_01268	MZ1B34E_00822
ftsY	8	8	1275	1275	1619952_01029	DB1V3-4A_01280	1191316_00180	684_21B_01851	MA5_01032	MA6_01234	MA7_01380	MZ1B34E_01304
group_2398	8	8	747	747	1619952_00846	DB1V3-4A_01087	1191316_02164	684_21B_01217	MA5_00850	MA6_01041	MA7_01008	MZ1B34E_01019
aroK	8	8	492	492	1619952_00582	DB1V3-4A_00797	1191316_00078	684_21B_01314	MA5_00576	MA6_00759	MA7_00533	MZ1B34E_00523
dhfR	8	8	513	513	1619952_00799	DB1V3-4A_01044	1191316_02206	684_21B_01260	MA5_00790	MA6_00998	MA7_01052	MZ1B34E_00975
ecfA1	8	8	837	837	1619952_01934	DB1V3-4A_02102	1191316_01048	684_21B_02678	MA5_01941	MA6_02038	MA7_02197	MZ1B34E_02108
group_2396	8	8	375	375	1619952_00789	DB1V3-4A_01034	1191316_02216	684_21B_01619	MA5_00780	MA6_00988	MA7_01062	MZ1B34E_00965
group_2395	8	8	420	504	1619952_00510	DB1V3-4A_01502	1191316_01666	684_21B_02020	MA5_00506	MA6_01451	MA7_00735	MZ1B34E_00722
murF_1	8	8	1344	1344	1619952_01288	DB1V3-4A_00642	1191316_01937	684_21B_01765	MA5_01293	MA6_00610	MA7_01503	MZ1B34E_01428
metE	8	8	2250	2250	1619952_01562	DB1V3-4A_01710	1191316_01512	684_21B_02144	MA5_01574	MA6_01652	MA7_01813	MZ1B34E_01724
serC	8	8	1092	1092	1619952_00642	DB1V3-4A_00889	1191316_00236	684_21B_01925	MA5_00635	MA6_00847	MA7_00591	MZ1B34E_00582
group_2394	8	8	1002	1002	1619952_01301	DB1V3-4A_00629	1191316_01923	684_21B_01015	MA5_01306	MA6_00597	MA7_01516	MZ1B34E_01441
group_2393	8	8	1272	1272	1619952_00636	DB1V3-4A_00883	1191316_00242	684_21B_01931	MA5_00629	MA6_00841	MA7_00585	MZ1B34E_00576
rfbC	8	8	594	594	1619952_01131	DB1V3-4A_01378	1191316_00127	684_21B_01695	MA5_01134	MA6_01330	MA7_01265	MZ1B34E_00825
group_2390	8	8	771	774	1619952_00061	DB1V3-4A_00062	1191316_00955	684_21B_00070	MA5_00061	MA6_00057	MA7_00064	MZ1B34E_00064
lipO~~~lipO_1	8	8	1611	1611	1619952_01167	DB1V3-4A_01415	1191316_00329	684_21B_01950	MA5_01170	MA6_01366	MA7_01571	MZ1B34E_01480
braC	8	8	1170	1170	1619952_01346	DB1V3-4A_00559	1191316_00251	684_21B_00816	MA5_01365	MA6_00547	MA7_00799	MZ1B34E_00786
frp	8	10	105	714	1619952_01518	DB1V3-4A_00389;DB1V3-4A_00390	1191316_01569	684_21B_00642	MA5_01531	MA6_00382;MA6_00381	MA7_01767	MZ1B34E_01677
dgkA	8	8	402	402	1619952_01224	DB1V3-4A_01470	1191316_01710	684_21B_02105	MA5_01226	MA6_01420	MA7_00767	MZ1B34E_00754
gsiC	8	8	957	957	1619952_01644	DB1V3-4A_01792	1191316_01423	684_21B_02274	MA5_01655	MA6_01732	MA7_01913	MZ1B34E_01822
lacR_3~~~lacR_1	8	8	786	786	1619952_00786	DB1V3-4A_01031	1191316_02220	684_21B_01623	MA5_00777	MA6_00985	MA7_01065	MZ1B34E_00962
fruA	8	8	1956	1956	1619952_00788	DB1V3-4A_01033	1191316_02218	684_21B_01621	MA5_00779	MA6_00987	MA7_01063	MZ1B34E_00964
lspA	8	8	465	465	1619952_00752	DB1V3-4A_00997	1191316_02254	684_21B_01657	MA5_00744	MA6_00952	MA7_01098	MZ1B34E_00928
group_2384	8	8	546	549	1619952_00386	DB1V3-4A_01662	1191316_00523	684_21B_00510	MA5_00385	MA6_01605	MA7_00428	MZ1B34E_00417
rbsR_1	8	8	987	990	1619952_01170	DB1V3-4A_01418	1191316_00332	684_21B_01953	MA5_01173	MA6_01369	MA7_01574	MZ1B34E_01483
group_2383	8	9	165	462	1619952_01153	DB1V3-4A_01401	1191316_00311;1191316_00310	684_21B_01936	MA5_01156	MA6_01352	MA7_01557	MZ1B34E_01466
group_2381	8	8	438	438	1619952_01411	DB1V3-4A_00497	1191316_00379	684_21B_01997	MA5_01427	MA6_00485	MA7_01664	MZ1B34E_01573
group_2379	8	8	312	315	1619952_00491	DB1V3-4A_01521	1191316_01647	684_21B_00715	MA5_00487	MA6_01469	MA7_00713	MZ1B34E_00701
group_2378	8	8	150	807	1619952_01121	DB1V3-4A_01368	1191316_00118	684_21B_01567	MA5_01124	MA6_01320	MA7_01255	MZ1B34E_00835
yvyI	8	8	942	942	1619952_01404	DB1V3-4A_00504	1191316_00362	684_21B_01990	MA5_01420	MA6_00493	MA7_01654	MZ1B34E_01563
pyrK	8	8	774	774	1619952_00876	DB1V3-4A_01131	1191316_02082	684_21B_01592	MA5_00880	MA6_01083	MA7_00875	MZ1B34E_01152
pyrF	8	8	696	696	1619952_00874	DB1V3-4A_01129	1191316_02084	684_21B_01590	MA5_00878	MA6_01081	MA7_00877	MZ1B34E_01150
pulA~~~glgX	8	8	6306	6342	1619952_01834	DB1V3-4A_02003	1191316_01170	684_21B_02557	MA5_01843	MA6_01941	MA7_02114	MZ1B34E_02025
tcyC~~~tcyN_2	8	8	204	747	1619952_01836	DB1V3-4A_02005	1191316_01168	684_21B_02559	MA5_01845	MA6_01943	MA7_02116	MZ1B34E_02027
group_2377	8	8	657	657	1619952_01610	DB1V3-4A_01759	1191316_01453	684_21B_02196	MA5_01621	MA6_01699	MA7_01863	MZ1B34E_01772
group_2376	8	8	189	189	1619952_01534	DB1V3-4A_01682	1191316_01553	684_21B_00619	MA5_01547	MA6_01625	MA7_01785	MZ1B34E_01695
group_2375	8	8	336	336	1619952_00794	DB1V3-4A_01039	1191316_02211	684_21B_01614	MA5_00785	MA6_00993	MA7_01057	MZ1B34E_00970
nrdE2	8	8	2160	2160	1619952_01045	DB1V3-4A_01295	1191316_00197	684_21B_01873	MA5_01050	MA6_01249	MA7_01395	MZ1B34E_01319
fabD	8	8	921	921	1619952_01588	DB1V3-4A_01737	1191316_01484	684_21B_02173	MA5_01599	MA6_01677	MA7_01840	MZ1B34E_01750
scrB~~~scrB_2	8	8	1455	1599	1619952_01602	DB1V3-4A_01751	1191316_01470	684_21B_02187	MA5_01613	MA6_01691	MA7_01855	MZ1B34E_01764
nusB	8	8	420	420	1619952_01604	DB1V3-4A_01753	1191316_01468	684_21B_02189	MA5_01615	MA6_01693	MA7_01857	MZ1B34E_01766
group_2374	8	8	390	390	1619952_01680	DB1V3-4A_01851	1191316_01378	684_21B_02327	MA5_01690	MA6_01790	MA7_01953	MZ1B34E_01862
group_2372	8	8	1242	1257	1619952_00039	DB1V3-4A_00041	1191316_00989	684_21B_00042	MA5_00036	MA6_00036	MA7_00037	MZ1B34E_00037
bmrA_2	8	8	1737	1740	1619952_00916	DB1V3-4A_01170	1191316_02057	684_21B_01126	MA5_00920	MA6_01121	MA7_00834	MZ1B34E_01192
rluC_1~~~rluD_1	8	8	894	894	1619952_00918	DB1V3-4A_01172	1191316_02055	684_21B_01124	MA5_00922	MA6_01123	MA7_00832	MZ1B34E_01194
yjbK	8	8	567	567	1619952_00921	DB1V3-4A_01175	1191316_02052	684_21B_01121	MA5_00925	MA6_01126	MA7_00829	MZ1B34E_01197
queG	8	8	1098	1137	1619952_01240	DB1V3-4A_01485	1191316_01683	684_21B_00603	MA5_01242	MA6_01435	MA7_00751	MZ1B34E_00738
pdg	8	8	675	675	1619952_00779	DB1V3-4A_01025	1191316_02227	684_21B_01630	MA5_00770	MA6_00979	MA7_01071	MZ1B34E_00956
group_2371	8	8	546	546	1619952_01171	DB1V3-4A_01419	1191316_00333	684_21B_01954	MA5_01174	MA6_01370	MA7_01575	MZ1B34E_01484
group_2370	8	8	1050	1065	1619952_00454	DB1V3-4A_01552	1191316_00449	684_21B_00755	MA5_00451	MA6_01499	MA7_00676	MZ1B34E_00665
pbpX	8	8	2250	2250	1619952_01531	DB1V3-4A_01679	1191316_01556	684_21B_00622	MA5_01544	MA6_01622	MA7_01782	MZ1B34E_01692
gsiA_2~~~gsiA_1	8	8	942	942	1619952_01645	DB1V3-4A_01793	1191316_01422	684_21B_02275	MA5_01656	MA6_01733	MA7_01914	MZ1B34E_01823
appA_1~~~appA_2~~~~~~appA	8	8	1791	1791	1619952_01647	DB1V3-4A_01795	1191316_01420	684_21B_02277	MA5_01658	MA6_01735	MA7_01916	MZ1B34E_01825
group_2368	8	8	186	186	1619952_01311	DB1V3-4A_00612	1191316_01912	684_21B_01008	MA5_01315	MA6_00581	MA7_01525	MZ1B34E_01450
hslO	8	8	867	957	1619952_01742	DB1V3-4A_01912	1191316_01285	684_21B_02390	MA5_01752	MA6_01851	MA7_02006	MZ1B34E_01915
recO	8	8	783	783	1619952_00042	DB1V3-4A_00044	1191316_00984	684_21B_00045	MA5_00039	MA6_00039	MA7_00040	MZ1B34E_00040
acpP	8	8	249	249	1619952_00044	DB1V3-4A_00046	1191316_00982	684_21B_00047	MA5_00041	MA6_00041	MA7_00042	MZ1B34E_00042
group_2366	8	8	441	441	1619952_00186	DB1V3-4A_00180	1191316_00815	684_21B_00240	MA5_00182	MA6_00178	MA7_00185	MZ1B34E_00186
aroE	8	8	870	870	1619952_01088	DB1V3-4A_01335	1191316_00082	684_21B_01318	MA5_01092	MA6_01288	MA7_01434	MZ1B34E_01358
nagB~~~nagB_2	8	8	705	705	1619952_00611	DB1V3-4A_00858	1191316_00256	684_21B_00874	MA5_00604	MA6_00816	MA7_00561	MZ1B34E_00551
birA	8	8	957	957	1619952_01421	DB1V3-4A_00484	1191316_00388	684_21B_02006	MA5_01437	MA6_00472	MA7_01676	MZ1B34E_01585
group_2359	8	8	738	738	1619952_01419	DB1V3-4A_00486	1191316_00386	684_21B_02004	MA5_01435	MA6_00474	MA7_01674	MZ1B34E_01583
group_2358	8	8	795	795	1619952_01631	DB1V3-4A_01779	1191316_01434	684_21B_02263	MA5_01642	MA6_01719	MA7_01901	MZ1B34E_01810
ligA	8	8	1959	1959	1619952_01022	DB1V3-4A_01273	1191316_00173	684_21B_01842	MA5_01025	MA6_01227	MA7_01373	MZ1B34E_01297
paiA	8	8	522	522	1619952_00996	DB1V3-4A_01248	1191316_00158	684_21B_01816	MA5_01000	MA6_01202	MA7_01348	MZ1B34E_01271
group_2357	8	8	486	486	1619952_01130	DB1V3-4A_01377	1191316_00126	684_21B_01694	MA5_01133	MA6_01329	MA7_01264	MZ1B34E_00826
strL	8	8	852	852	1619952_01128	DB1V3-4A_01375	1191316_00124	684_21B_01692	MA5_01131	MA6_01327	MA7_01262	MZ1B34E_00828
dapE	8	8	1368	1368	1619952_01559	DB1V3-4A_01707	1191316_01520	684_21B_02135	MA5_01571	MA6_01649	MA7_01810	MZ1B34E_01721
murD	8	8	1344	1356	1619952_00465	DB1V3-4A_01548	1191316_00444	684_21B_02051	MA5_00462	MA6_01495	MA7_00686	MZ1B34E_00675
cdd	8	8	390	390	1619952_00938	DB1V3-4A_01192	1191316_02037	684_21B_01105	MA5_00942	MA6_01144	MA7_01292	MZ1B34E_01215
group_2356	8	8	381	381	1619952_01180	DB1V3-4A_01428	1191316_01766	684_21B_00779	MA5_01183	MA6_01379	MA7_01586	MZ1B34E_01495
pyrB	8	8	924	924	1619952_00758	DB1V3-4A_01003	1191316_02248	684_21B_01651	MA5_00749	MA6_00957	MA7_01093	MZ1B34E_00933
tdk	8	8	576	582	1619952_00809	DB1V3-4A_01053	1191316_02196	684_21B_01252	MA5_00800	MA6_01007	MA7_01043	MZ1B34E_00984
prmC	8	8	834	834	1619952_00811	DB1V3-4A_01055	1191316_02194	684_21B_01250	MA5_00802	MA6_01009	MA7_01041	MZ1B34E_00986
group_2354	8	8	528	528	1619952_00357	DB1V3-4A_00365	1191316_00550	684_21B_00483	MA5_00357	MA6_00357	MA7_00403	MZ1B34E_00392
group_2353	8	8	522	528	1619952_01468	DB1V3-4A_00440	1191316_01618	684_21B_00692	MA5_01484	MA6_00430	MA7_01721	MZ1B34E_01630
pth	8	8	570	570	1619952_00007	DB1V3-4A_00007	1191316_01021	684_21B_00008	MA5_00007	MA6_00007	MA7_00008	MZ1B34E_00008
icd_2~~~icd_1~~~icd	8	9	390	1194	1619952_01041	DB1V3-4A_01292	1191316_00193	684_21B_01869	MA5_01046;MA5_01045	MA6_01246	MA7_01391	MZ1B34E_01315
group_2352	8	8	171	231	1619952_01317	DB1V3-4A_00587	1191316_01908	684_21B_00983	MA5_01321	MA6_00575	MA7_01547	MZ1B34E_01456
group_2351	8	8	741	741	1619952_01262	DB1V3-4A_00672	1191316_01966	684_21B_01717	MA5_01264	MA6_00696	MA7_01475	MZ1B34E_01399
dnaA_1~~~dnaA	8	8	1374	1374	1619952_00001	DB1V3-4A_00001	1191316_01028	684_21B_00001	MA5_00001	MA6_00001	MA7_00001	MZ1B34E_00001
group_2350	8	8	843	843	1619952_01204	DB1V3-4A_01450	1191316_01743	684_21B_02072	MA5_01206	MA6_01400	MA7_01609	MZ1B34E_01518
mdeA	8	8	1281	1281	1619952_00893	DB1V3-4A_01149	1191316_02065	684_21B_01134	MA5_00897	MA6_01100	MA7_00856	MZ1B34E_01171
murB	8	8	906	909	1619952_00771	DB1V3-4A_01016	1191316_02235	684_21B_01638	MA5_00762	MA6_00970	MA7_01079	MZ1B34E_00948
ltaS1	8	8	2175	2181	1619952_01101	DB1V3-4A_01348	1191316_00096	684_21B_01338	MA5_01105	MA6_01301	MA7_01236	MZ1B34E_00854
group_2348	8	8	1230	1230	1619952_01308	DB1V3-4A_00615	1191316_01915	684_21B_01011	MA5_01312	MA6_00584	MA7_01522	MZ1B34E_01447
group_2347	8	8	171	171	1619952_01148	DB1V3-4A_01395	1191316_00144	684_21B_01802	MA5_01151	MA6_01347	MA7_01282	MZ1B34E_00808
aroD	8	8	675	675	1619952_01099	DB1V3-4A_01346	1191316_00094	684_21B_01336	MA5_01103	MA6_01299	MA7_01234	MZ1B34E_00856
lplJ~~~lplJ_2	8	8	990	990	1619952_01615	DB1V3-4A_01763	1191316_01449	684_21B_02201	MA5_01626	MA6_01703	MA7_01867	MZ1B34E_01776
arsC	8	8	357	357	1619952_01267	DB1V3-4A_00666	1191316_01957	684_21B_01743	MA5_01269	MA6_00690	MA7_01481	MZ1B34E_01405
rpiA	8	8	675	675	1619952_01269	DB1V3-4A_00664	1191316_01955	684_21B_01746	MA5_01271	MA6_00688	MA7_01483	MZ1B34E_01407
iscS_2	8	8	1143	1143	1619952_00745	DB1V3-4A_00990	1191316_02262	684_21B_01474	MA5_00737	MA6_00945	MA7_01169	MZ1B34E_00921
brnQ	8	8	1326	1344	1619952_00747	DB1V3-4A_00992	1191316_02260	684_21B_01472	MA5_00739	MA6_00947	MA7_01167	MZ1B34E_00923
yidA_3~~~yidA_1	8	8	816	816	1619952_00972	DB1V3-4A_01224	1191316_02007	684_21B_01076	MA5_00976	MA6_01178	MA7_01323	MZ1B34E_01246
aldC	8	8	717	717	1619952_01307	DB1V3-4A_00616	1191316_01916	684_21B_01012	MA5_01311	MA6_00585	MA7_01521	MZ1B34E_01446
yhaM	8	8	942	942	1619952_01764	DB1V3-4A_01934	1191316_01251	684_21B_02474	MA5_01774	MA6_01873	MA7_02054	MZ1B34E_01965
thiN	8	8	633	633	1619952_01766	DB1V3-4A_01936	1191316_01249	684_21B_02476	MA5_01776	MA6_01875	MA7_02056	MZ1B34E_01967
group_2344	8	8	144	234	1619952_01722	DB1V3-4A_01893	1191316_01327	684_21B_02369	MA5_01732	MA6_01832	MA7_01987	MZ1B34E_01896
group_2343	8	8	603	603	1619952_01724	DB1V3-4A_01895	1191316_01325	684_21B_02371	MA5_01734	MA6_01834	MA7_01989	MZ1B34E_01898
miaA	8	8	885	885	1619952_01147	DB1V3-4A_01394	1191316_00143	684_21B_01801	MA5_01150	MA6_01346	MA7_01281	MZ1B34E_00809
group_2342	8	8	630	630	1619952_01145	DB1V3-4A_01392	1191316_00141	684_21B_01799	MA5_01148	MA6_01344	MA7_01279	MZ1B34E_00811
group_2341	8	8	432	456	1619952_00813	DB1V3-4A_01057	1191316_02192	684_21B_01248	MA5_00804	MA6_01011	MA7_01039	MZ1B34E_00988
yaaA	8	8	735	735	1619952_00547	DB1V3-4A_00774	1191316_00296	684_21B_00847	MA5_00542	MA6_00737	MA7_00499	MZ1B34E_00488
sufS~~~csd	8	8	1224	1227	1619952_01651	DB1V3-4A_01799	1191316_01416	684_21B_02281	MA5_01662	MA6_01739	MA7_01920	MZ1B34E_01829
yhcR_2~~~yfkN_1~~~yfkN_2~~~ushA	8	10	660	2166	1619952_00868	DB1V3-4A_01122;DB1V3-4A_01123	1191316_02090	684_21B_01582;684_21B_01583	MA5_00872	MA6_01075	MA7_00883	MZ1B34E_01144
ung	8	8	654	654	1619952_00870	DB1V3-4A_01125	1191316_02088	684_21B_01585	MA5_00874	MA6_01077	MA7_00881	MZ1B34E_01146
group_2337	8	8	828	828	1619952_00635	DB1V3-4A_00882	1191316_00243	684_21B_01932	MA5_00628	MA6_00840	MA7_00584	MZ1B34E_00575
rsmC	8	8	582	582	1619952_00941	DB1V3-4A_01195	1191316_02034	684_21B_01102	MA5_00945	MA6_01147	MA7_01295	MZ1B34E_01218
btuD_3~~~ykoD_2	8	8	714	1428	1619952_00283	DB1V3-4A_00284	1191316_00656	684_21B_00386	MA5_00285	MA6_00281	MA7_00325	MZ1B34E_00312
group_2336	8	8	936	936	1619952_00285	DB1V3-4A_00286	1191316_00654	684_21B_00388	MA5_00287	MA6_00283	MA7_00327	MZ1B34E_00314
group_2333	8	8	324	324	1619952_00494	DB1V3-4A_01518	1191316_01650	684_21B_00720	MA5_00490	MA6_01466	MA7_00716	MZ1B34E_00704
malX	8	8	1260	1260	1619952_01897	DB1V3-4A_02065	1191316_01088	684_21B_02640	MA5_01904	MA6_02001	MA7_02167	MZ1B34E_02078
group_2332	8	8	309	324	1619952_01737	DB1V3-4A_01908	1191316_01296	684_21B_02387	MA5_01747	MA6_01847	MA7_02002	MZ1B34E_01911
gshAB	8	8	2232	2238	1619952_01739	DB1V3-4A_01910	1191316_01294	684_21B_02389	MA5_01749	MA6_01849	MA7_02004	MZ1B34E_01913
pstS	8	8	870	870	1619952_00955	DB1V3-4A_01208	1191316_02022	684_21B_01089	MA5_00959	MA6_01160	MA7_01308	MZ1B34E_01231
suhB	8	8	759	759	1619952_00957	DB1V3-4A_01210	1191316_02020	684_21B_01087	MA5_00961	MA6_01162	MA7_01310	MZ1B34E_01233
group_2330	8	8	339	339	1619952_01516	DB1V3-4A_00392	1191316_01571	684_21B_00644	MA5_01529	MA6_00384	MA7_01765	MZ1B34E_01675
group_2329	8	8	366	375	1619952_01197	DB1V3-4A_01443	1191316_01750	684_21B_00762	MA5_01199	MA6_01393	MA7_01602	MZ1B34E_01511
group_2328	8	8	129	129	1619952_00721	DB1V3-4A_00966	1191316_00028	684_21B_01612	MA5_00713	MA6_00921	MA7_01192	MZ1B34E_00898
lysA	8	8	1248	1248	1619952_01501	DB1V3-4A_00406	1191316_01585	684_21B_00658	MA5_01515	MA6_00398	MA7_01751	MZ1B34E_01660
group_2327	8	8	486	486	1619952_01510	DB1V3-4A_00397	1191316_01576	684_21B_00649	MA5_01524	MA6_00389	MA7_01760	MZ1B34E_01669
gpmA_2~~~gpmA_1	8	8	696	696	1619952_00293	DB1V3-4A_00294	1191316_00635	684_21B_00396	MA5_00296	MA6_00291	MA7_00335	MZ1B34E_00322
hmuV	8	8	780	780	1619952_01462	DB1V3-4A_00446	1191316_01633	684_21B_00701	MA5_01479	MA6_00435	MA7_01716	MZ1B34E_01625
cobQ	8	8	789	789	1619952_01289	DB1V3-4A_00641	1191316_01936	684_21B_01766	MA5_01294	MA6_00609	MA7_01504	MZ1B34E_01429
mrnC	8	8	399	399	1619952_01698	DB1V3-4A_01868	1191316_01373	684_21B_02332	MA5_01708	MA6_01807	MA7_01957	MZ1B34E_01866
group_2326	8	8	585	588	1619952_00253	DB1V3-4A_00248	1191316_00726	684_21B_00315	MA5_00253	MA6_00245	MA7_00290	MZ1B34E_00275
pyrDA	8	8	939	939	1619952_00255	DB1V3-4A_00250	1191316_00724	684_21B_00317	MA5_00255	MA6_00247	MA7_00292	MZ1B34E_00277
group_2325	8	8	1182	1182	1619952_00592	DB1V3-4A_00838	1191316_00273	684_21B_00856	MA5_00585	MA6_00796	MA7_00542	MZ1B34E_00532
group_2324	8	8	645	738	1619952_00497	DB1V3-4A_01515	1191316_01653	684_21B_00724	MA5_00493	MA6_01463	MA7_00719	MZ1B34E_00707
pphA	8	8	729	741	1619952_01819	DB1V3-4A_01988	1191316_01185	684_21B_02551	MA5_01829	MA6_01927	MA7_02100	MZ1B34E_02011
group_2323	8	8	543	543	1619952_01821	DB1V3-4A_01990	1191316_01183	684_21B_02553	MA5_01831	MA6_01929	MA7_02102	MZ1B34E_02013
dapA	8	8	936	936	1619952_00689	DB1V3-4A_00932	1191316_00052	684_21B_01285	MA5_00681	MA6_00889	MA7_00636	MZ1B34E_00626
group_2322	8	8	642	642	1619952_01594	DB1V3-4A_01743	1191316_01478	684_21B_02179	MA5_01605	MA6_01683	MA7_01846	MZ1B34E_01756
group_2321	8	8	252	252	1619952_01918	DB1V3-4A_02086	1191316_01069	684_21B_02658	MA5_01925	MA6_02022	MA7_02183	MZ1B34E_02094
leuS	8	8	2502	2502	1619952_01848	DB1V3-4A_02017	1191316_01165	684_21B_02561	MA5_01857	MA6_01955	MA7_02128	MZ1B34E_02039
pcrA	8	8	2280	2280	1619952_00701	DB1V3-4A_00944	1191316_00039	684_21B_01275	MA5_00694	MA6_00901	MA7_01203	MZ1B34E_00887
group_2320	8	8	495	495	1619952_01804	DB1V3-4A_01973	1191316_01211	684_21B_02521	MA5_01814	MA6_01912	MA7_02086	MZ1B34E_01997
accD	8	8	867	867	1619952_01582	DB1V3-4A_01731	1191316_01490	684_21B_02167	MA5_01593	MA6_01671	MA7_01834	MZ1B34E_01744
fabZ	8	8	423	423	1619952_01584	DB1V3-4A_01733	1191316_01488	684_21B_02169	MA5_01595	MA6_01673	MA7_01836	MZ1B34E_01746
divIB	8	8	1083	1095	1619952_00467	DB1V3-4A_01546	1191316_00442	684_21B_02049	MA5_00464	MA6_01493	MA7_00688	MZ1B34E_00677
leuD	8	8	594	594	1619952_01718	DB1V3-4A_01889	1191316_01331	684_21B_02365	MA5_01728	MA6_01828	MA7_01978	MZ1B34E_01887
sstT	8	8	1176	1176	1619952_01280	DB1V3-4A_00650	1191316_01942	684_21B_01760	MA5_01285	MA6_00618	MA7_01497	MZ1B34E_01422
group_2317	8	8	459	459	1619952_01278	DB1V3-4A_00652	1191316_01944	684_21B_01758	MA5_01283	MA6_00620	MA7_01495	MZ1B34E_01420
lacX	8	8	864	894	1619952_00896	DB1V3-4A_01151	1191316_00690	684_21B_00346	MA5_00900	MA6_01102	MA7_00853	MZ1B34E_01173
dacA	8	8	1242	1242	1619952_01648	DB1V3-4A_01796	1191316_01419	684_21B_02278	MA5_01659	MA6_01736	MA7_01917	MZ1B34E_01826
nifU~~~iscU	8	8	441	441	1619952_01650	DB1V3-4A_01798	1191316_01417	684_21B_02280	MA5_01661	MA6_01738	MA7_01919	MZ1B34E_01828
group_2315	8	8	540	540	1619952_01525	DB1V3-4A_00382	1191316_01562	684_21B_00630	MA5_01538	MA6_00374	MA7_01774	MZ1B34E_01684
dexB	8	8	1617	1617	1619952_01350	DB1V3-4A_00555	1191316_01800	684_21B_00812	MA5_01369	MA6_00543	MA7_00795	MZ1B34E_00782
ycjP_1~~~ycjP_4	8	8	831	831	1619952_01352	DB1V3-4A_00553	1191316_01798	684_21B_00810	MA5_01371	MA6_00541	MA7_00793	MZ1B34E_00780
trpS2	8	8	1026	1026	1619952_01942	DB1V3-4A_02110	1191316_01040	684_21B_02686	MA5_01949	MA6_02046	MA7_02223	MZ1B34E_02134
cobC~~~cobC_2	8	8	627	627	1619952_00504	DB1V3-4A_01508	1191316_01660	684_21B_02026	MA5_00501	MA6_01456	MA7_00730	MZ1B34E_00717
luxA	8	9	390	1074	1619952_00502	DB1V3-4A_01510	1191316_01658	684_21B_00732	MA5_00498;MA5_00499	MA6_01458	MA7_00726	MZ1B34E_00714
copY~~~copY_1	8	8	447	471	1619952_00143	DB1V3-4A_00137	1191316_00874	684_21B_00160	MA5_00140	MA6_00136	MA7_00143	MZ1B34E_00144
cpdA	8	8	1347	1365	1619952_01914	DB1V3-4A_02082	1191316_01076	684_21B_02652	MA5_01921	MA6_02018	MA7_02179	MZ1B34E_02090
group_2311	8	8	312	450	1619952_01916	DB1V3-4A_02084	1191316_01074	684_21B_02654	MA5_01923	MA6_02020	MA7_02181	MZ1B34E_02092
scpA_2	8	10	570	4758	1619952_00777	DB1V3-4A_01022;DB1V3-4A_01023	1191316_02229	684_21B_01632	MA5_00768	MA6_00977;MA6_00976	MA7_01073	MZ1B34E_00954
glmM	8	8	1350	1353	1619952_01285	DB1V3-4A_00645	1191316_01940	684_21B_01762	MA5_01290	MA6_00613	MA7_01500	MZ1B34E_01425
leuB	8	8	1047	1053	1619952_01720	DB1V3-4A_01891	1191316_01329	684_21B_02367	MA5_01730	MA6_01830	MA7_01980	MZ1B34E_01889
group_2308	8	8	276	678	1619952_00827	DB1V3-4A_01072	1191316_02178	684_21B_01231	MA5_00832	MA6_01026	MA7_01024	MZ1B34E_01003
serS	8	8	1275	1275	1619952_01571	DB1V3-4A_01720	1191316_01502	684_21B_02154	MA5_01582	MA6_01660	MA7_01822	MZ1B34E_01732
gmk	8	8	621	627	1619952_00403	DB1V3-4A_01645	1191316_00506	684_21B_00528	MA5_00402	MA6_01588	MA7_00445	MZ1B34E_00434
group_2307	8	8	2580	2580	1619952_01946	DB1V3-4A_02114	1191316_01036	684_21B_02690	MA5_01952	MA6_02049	MA7_02226	MZ1B34E_02137
groS	8	8	282	282	1619952_00172	DB1V3-4A_00166	1191316_00835	684_21B_00221	MA5_00168	MA6_00164	MA7_00171	MZ1B34E_00172
frmB~~~xynZ	8	8	777	777	1619952_01295	DB1V3-4A_00635	1191316_01929	684_21B_01022	MA5_01300	MA6_00603	MA7_01510	MZ1B34E_01435
argR_2	8	8	426	426	1619952_01446	DB1V3-4A_00462	1191316_00410	684_21B_02063	MA5_01462	MA6_00451	MA7_01699	MZ1B34E_01608
exoA	8	8	828	828	1619952_00648	DB1V3-4A_00895	1191316_00226	684_21B_01911	MA5_00641	MA6_00853	MA7_00597	MZ1B34E_00588
lysP_1	8	8	1389	1389	1619952_00650	DB1V3-4A_00897	1191316_00224	684_21B_01909	MA5_00643	MA6_00855	MA7_00599	MZ1B34E_00590
group_2306	8	8	222	276	1619952_00389	DB1V3-4A_01659	1191316_00520	684_21B_00513	MA5_00388	MA6_01602	MA7_00431	MZ1B34E_00420
glnA	8	8	1347	1347	1619952_00182	DB1V3-4A_00176	1191316_00826	684_21B_00231	MA5_00178	MA6_00174	MA7_00181	MZ1B34E_00182
group_2305	8	8	231	231	1619952_00184	DB1V3-4A_00178	1191316_00824	684_21B_00233	MA5_00180	MA6_00176	MA7_00183	MZ1B34E_00184
group_2304	8	8	744	939	1619952_01667	DB1V3-4A_01815	1191316_01401	684_21B_02296	MA5_01678	MA6_01755	MA7_01936	MZ1B34E_01845
serB	8	8	636	636	1619952_01322	DB1V3-4A_00583	1191316_01905	684_21B_00980	MA5_01326	MA6_00571	MA7_01550	MZ1B34E_01459
yheH_3	8	8	1740	1740	1619952_01231	DB1V3-4A_01477	1191316_01695	684_21B_02112	MA5_01233	MA6_01427	MA7_00760	MZ1B34E_00747
rsmA	8	8	873	873	1619952_01777	DB1V3-4A_01946	1191316_01240	684_21B_02489	MA5_01787	MA6_01885	MA7_02063	MZ1B34E_01974
group_2303	8	8	243	243	1619952_00765	DB1V3-4A_01010	1191316_02241	684_21B_01644	MA5_00756	MA6_00964	MA7_01086	MZ1B34E_00940
yheH_4	8	8	1770	1809	1619952_00767	DB1V3-4A_01012	1191316_02239	684_21B_01642	MA5_00758	MA6_00966	MA7_01084	MZ1B34E_00942
yjjG_1	8	8	696	711	1619952_01230	DB1V3-4A_01476	1191316_01696	684_21B_02111	MA5_01232	MA6_01426	MA7_00761	MZ1B34E_00748
group_2302	8	8	267	267	1619952_00291	DB1V3-4A_00292	1191316_00637	684_21B_00394	MA5_00294	MA6_00289	MA7_00333	MZ1B34E_00320
group_2301	8	8	891	933	1619952_01904	DB1V3-4A_02072	1191316_01081	684_21B_02647	MA5_01911	MA6_02008	MA7_02174	MZ1B34E_02085
group_2300	8	8	453	453	1619952_01906	DB1V3-4A_02074	1191316_01079	684_21B_02649	MA5_01913	MA6_02010	MA7_02176	MZ1B34E_02087
group_2299	8	8	300	300	1619952_00210	DB1V3-4A_00205	1191316_00792	684_21B_00259	MA5_00206	MA6_00203	MA7_00207	MZ1B34E_00208
pdhC	8	8	1383	1389	1619952_01618	DB1V3-4A_01766	1191316_01447	684_21B_02222	MA5_01629	MA6_01706	MA7_01888	MZ1B34E_01797
icaB	8	8	924	924	1619952_00768	DB1V3-4A_01013	1191316_02238	684_21B_01641	MA5_00759	MA6_00967	MA7_01083	MZ1B34E_00943
manX_2~~~manX_3	8	8	486	486	1619952_00440	DB1V3-4A_01570	1191316_00467	684_21B_00577	MA5_00436	MA6_01516	MA7_00661	MZ1B34E_00650
group_2297	8	8	1707	1710	1619952_01809	DB1V3-4A_01978	1191316_01194	684_21B_02541	MA5_01819	MA6_01917	MA7_02091	MZ1B34E_02002
dut	8	8	444	444	1619952_01807	DB1V3-4A_01976	1191316_01208	684_21B_02524	MA5_01817	MA6_01915	MA7_02089	MZ1B34E_02000
mscL	8	8	366	384	1619952_01256	DB1V3-4A_00739	1191316_01973	684_21B_01709	MA5_01258	MA6_00702	MA7_01469	MZ1B34E_01393
group_2295	8	8	360	444	1619952_01081	DB1V3-4A_01328	1191316_00216	684_21B_01892	MA5_01085	MA6_01281	MA7_01427	MZ1B34E_01351
dnaJ	8	8	1137	1137	1619952_00297	DB1V3-4A_00298	1191316_00625	684_21B_00407	MA5_00300	MA6_00295	MA7_00339	MZ1B34E_00326
group_2294	8	8	249	291	1619952_00457	DB1V3-4A_01549	1191316_00446	684_21B_02052	MA5_00454	MA6_01496	MA7_00679	MZ1B34E_00668
group_2293	8	8	1260	1260	1619952_01734	DB1V3-4A_01905	1191316_01317	684_21B_02384	MA5_01744	MA6_01844	MA7_01999	MZ1B34E_01908
hepT	8	8	990	990	1619952_01544	DB1V3-4A_01692	1191316_01543	684_21B_00610	MA5_01557	MA6_01635	MA7_01796	MZ1B34E_01706
nrnA_1~~~nrnA_2	8	8	1962	1962	1619952_01921	DB1V3-4A_02089	1191316_01066	684_21B_02661	MA5_01928	MA6_02025	MA7_02186	MZ1B34E_02097
group_2292	8	8	462	462	1619952_01923	DB1V3-4A_02091	1191316_01064	684_21B_02663	MA5_01930	MA6_02027	MA7_02188	MZ1B34E_02099
group_2288	8	8	147	147	1619952_01023	DB1V3-4A_01274	1191316_00174	684_21B_01843	MA5_01026	MA6_01228	MA7_01374	MZ1B34E_01298
tadA_2	8	8	489	522	1619952_01823	DB1V3-4A_01992	1191316_01181	684_21B_02555	MA5_01832	MA6_01930	MA7_02103	MZ1B34E_02014
hpt	8	8	543	543	1619952_00014	DB1V3-4A_00015	1191316_01014	684_21B_00015	MA5_00014	MA6_00014	MA7_00015	MZ1B34E_00015
glnP	8	8	2196	2199	1619952_00889	DB1V3-4A_01144	1191316_02070	684_21B_01139	MA5_00893	MA6_01096	MA7_00860	MZ1B34E_01167
ynzC	8	8	258	258	1619952_01551	DB1V3-4A_01699	1191316_01531	684_21B_02125	MA5_01564	MA6_01642	MA7_01803	MZ1B34E_01714
def_1~~~def1	8	8	411	411	1619952_00375	DB1V3-4A_01673	1191316_00532	684_21B_00499	MA5_00374	MA6_01616	MA7_00417	MZ1B34E_00406
ftsX	8	8	930	930	1619952_01237	DB1V3-4A_01482	1191316_01686	684_21B_00606	MA5_01239	MA6_01432	MA7_00754	MZ1B34E_00741
group_2285	8	8	1233	1236	1619952_01354	DB1V3-4A_00551	1191316_01796	684_21B_00805	MA5_01373	MA6_00539	MA7_00791	MZ1B34E_00778
araC	8	8	840	840	1619952_01356	DB1V3-4A_00549	1191316_01794	684_21B_00803	MA5_01375	MA6_00537	MA7_00789	MZ1B34E_00776
bdhA	8	8	756	756	1619952_01143	DB1V3-4A_01390	1191316_00139	684_21B_01797	MA5_01146	MA6_01342	MA7_01277	MZ1B34E_00813
cls	8	8	1548	1548	1619952_01141	DB1V3-4A_01388	1191316_00137	684_21B_01795	MA5_01144	MA6_01340	MA7_01275	MZ1B34E_00815
ppaC	8	8	936	936	1619952_01458	DB1V3-4A_00450	1191316_01644	684_21B_00712	MA5_01475	MA6_00439	MA7_01712	MZ1B34E_01621
yumC	8	8	969	969	1619952_01760	DB1V3-4A_01930	1191316_01269	684_21B_02469	MA5_01770	MA6_01869	MA7_02023	MZ1B34E_01933
group_2283	8	8	387	387	1619952_01164	DB1V3-4A_01412	1191316_00326	684_21B_01947	MA5_01167	MA6_01363	MA7_01568	MZ1B34E_01477
sacA~~~sacA_2	8	8	1359	1359	1619952_01166	DB1V3-4A_01414	1191316_00328	684_21B_01949	MA5_01169	MA6_01365	MA7_01570	MZ1B34E_01479
rpoZ	8	8	315	315	1619952_00404	DB1V3-4A_01644	1191316_00505	684_21B_00529	MA5_00403	MA6_01587	MA7_00446	MZ1B34E_00435
fmt	8	8	939	939	1619952_00406	DB1V3-4A_01642	1191316_00503	684_21B_00531	MA5_00405	MA6_01585	MA7_00448	MZ1B34E_00437
group_2281	8	8	750	750	1619952_00929	DB1V3-4A_01183	1191316_02044	684_21B_01113	MA5_00933	MA6_01135	MA7_00821	MZ1B34E_01205
group_2279	8	8	1149	1149	1619952_01123	DB1V3-4A_01370	1191316_00120	684_21B_01569	MA5_01126	MA6_01322	MA7_01257	MZ1B34E_00833
group_2278	8	8	486	486	1619952_01076	DB1V3-4A_01323	1191316_00212	684_21B_01888	MA5_01081	MA6_01277	MA7_01423	MZ1B34E_01347
group_2276	8	8	756	756	1619952_01206	DB1V3-4A_01452	1191316_01741	684_21B_02074	MA5_01208	MA6_01402	MA7_01611	MZ1B34E_01520
group_2275	8	8	1308	1371	1619952_01208	DB1V3-4A_01454	1191316_01739	684_21B_02076	MA5_01210	MA6_01404	MA7_01613	MZ1B34E_01522
thrC	8	8	1485	1485	1619952_00278	DB1V3-4A_00277	1191316_00661	684_21B_00381	MA5_00280	MA6_00274	MA7_00318	MZ1B34E_00305
adh	8	8	1026	1026	1619952_00276	DB1V3-4A_00275	1191316_00673	684_21B_00370	MA5_00278	MA6_00272	MA7_00316	MZ1B34E_00303
sigV	8	8	438	504	1619952_00514	DB1V3-4A_01498	1191316_01670	684_21B_00588	MA5_00510	MA6_01447	MA7_00739	MZ1B34E_00726
pfkA	8	8	1011	1011	1619952_00529	DB1V3-4A_00755	1191316_01987	684_21B_01051	MA5_00524	MA6_00718	MA7_01454	MZ1B34E_01378
adcA_1~~~adcA_2	8	8	921	921	1619952_00324	DB1V3-4A_00330	1191316_00590	684_21B_00440	MA5_00327	MA6_00326	MA7_00365	MZ1B34E_00354
group_2272	8	8	576	579	1619952_01575	DB1V3-4A_01724	1191316_01496	684_21B_02160	MA5_01586	MA6_01664	MA7_01828	MZ1B34E_01738
lolD_1	8	8	702	702	1619952_01210	DB1V3-4A_01456	1191316_01737	684_21B_02078	MA5_01212	MA6_01406	MA7_00781	MZ1B34E_00768
group_2269	8	8	363	366	1619952_00151	DB1V3-4A_00145	1191316_00865	684_21B_00169	MA5_00147	MA6_00143	MA7_00150	MZ1B34E_00151
dhaQ	8	8	990	990	1619952_01727	DB1V3-4A_01898	1191316_01323	684_21B_02378	MA5_01737	MA6_01837	MA7_01992	MZ1B34E_01901
group_2265	8	8	174	789	1619952_01110	DB1V3-4A_01357	1191316_00107	684_21B_01348	MA5_01113	MA6_01309	MA7_01244	MZ1B34E_00846
group_2263	8	8	351	558	1619952_00643	DB1V3-4A_00890	1191316_00235	684_21B_01924	MA5_00636	MA6_00848	MA7_00592	MZ1B34E_00583
ndk_1~~~ndk_2~~~ndk	8	9	153	414	1619952_00803	DB1V3-4A_01048	1191316_02201;1191316_02202	684_21B_01256	MA5_00794	MA6_01002	MA7_01048	MZ1B34E_00979
ytlR	8	10	258	882	1619952_00003	DB1V3-4A_00003	1191316_01026	684_21B_00003	MA5_00003	MA6_00003	MA7_00003;MA7_00004	MZ1B34E_00004;MZ1B34E_00003
group_2253	8	8	756	756	1619952_00716	DB1V3-4A_00961	1191316_00034	684_21B_01271	MA5_00708	MA6_00916	MA7_01198	MZ1B34E_00892
group_2252	8	8	810	948	1619952_00883	DB1V3-4A_01138	1191316_02075	684_21B_01600	MA5_00887	MA6_01090	MA7_00868	MZ1B34E_01159
group_2251	8	8	1524	1524	1619952_00071	DB1V3-4A_00071	1191316_00944	684_21B_00082	MA5_00071	MA6_00066	MA7_00072	MZ1B34E_00073
yccU	8	8	438	438	1619952_01205	DB1V3-4A_01451	1191316_01742	684_21B_02073	MA5_01207	MA6_01401	MA7_01610	MZ1B34E_01519
group_2249	8	8	837	837	1619952_00037	DB1V3-4A_00039	1191316_00991	684_21B_00040	MA5_00034	MA6_00034	MA7_00035	MZ1B34E_00035
group_2244	8	10	150	540	1619952_01426	DB1V3-4A_00479	1191316_00394	684_21B_02012	MA5_01442	MA6_00467	MA7_01682;MA7_01681	MZ1B34E_01591;MZ1B34E_01590
group_2239	8	8	672	672	1619952_01623	DB1V3-4A_01771	1191316_01442	684_21B_02233	MA5_01634	MA6_01711	MA7_01893	MZ1B34E_01802
xynD	8	9	162	1398	1619952_01431	DB1V3-4A_00475;DB1V3-4A_00474	1191316_00398	684_21B_02016	MA5_01447	MA6_00463	MA7_01686	MZ1B34E_01595
azr_1~~~azr	8	8	489	546	1619952_00588	DB1V3-4A_00835	1191316_00276	684_21B_00852	MA5_00582	MA6_00793	MA7_00539	MZ1B34E_00529
group_2233	8	8	213	213	1619952_01482	DB1V3-4A_00426	1191316_01604	684_21B_00678	MA5_01498	MA6_00416	MA7_01735	MZ1B34E_01644
group_2232	8	8	264	327	1619952_00472	DB1V3-4A_01541	1191316_00437	684_21B_02044	MA5_00469	MA6_01488	MA7_00693	MZ1B34E_00682
group_2230	8	8	204	204	1619952_00925	DB1V3-4A_01179	1191316_02048	684_21B_01117	MA5_00929	MA6_01130	MA7_00825	MZ1B34E_01201
puuD	8	8	693	693	1619952_00927	DB1V3-4A_01181	1191316_02046	684_21B_01115	MA5_00931	MA6_01132	MA7_00823	MZ1B34E_01203
group_2229	8	8	309	309	1619952_00763	DB1V3-4A_01008	1191316_02243	684_21B_01646	MA5_00754	MA6_00962	MA7_01088	MZ1B34E_00938
group_2226	8	8	333	342	1619952_00825	DB1V3-4A_01070	1191316_02180	684_21B_01233	MA5_00830	MA6_01024	MA7_01026	MZ1B34E_01001
rsmD	8	8	438	540	1619952_01473	DB1V3-4A_00435	1191316_01613	684_21B_00687	MA5_01489	MA6_00425	MA7_01726	MZ1B34E_01635
ytgP	8	8	1641	1749	1619952_01158	DB1V3-4A_01406	1191316_00316	684_21B_01941	MA5_01161	MA6_01357	MA7_01562	MZ1B34E_01471
hit	8	8	414	414	1619952_01634	DB1V3-4A_01782	1191316_01431	684_21B_02266	MA5_01645	MA6_01722	MA7_01904	MZ1B34E_01813
yecD	8	8	510	552	1619952_00344	DB1V3-4A_00350	1191316_00569	684_21B_00462	MA5_00344	MA6_00343	MA7_00387	MZ1B34E_00376
mutY	8	8	1131	1233	1619952_00913	DB1V3-4A_01167	1191316_02060	684_21B_01129	MA5_00917	MA6_01118	MA7_00837	MZ1B34E_01189
group_2220	8	8	354	354	1619952_01173	DB1V3-4A_01421	1191316_00335	684_21B_01956	MA5_01176	MA6_01372	MA7_01577	MZ1B34E_01486
msrR	8	8	1323	1326	1619952_00584	DB1V3-4A_00799	1191316_00076	684_21B_01312	MA5_00578	MA6_00761	MA7_00535	MZ1B34E_00525
cspC	8	8	204	204	1_refound_8	4_refound_24	1191316_00517	2_refound_16	MA5_00391	MA6_01599	MA7_00434	MZ1B34E_00423
group_2217	8	8	594	597	1619952_01442	DB1V3-4A_00466	1191316_00406	684_21B_02058	MA5_01458	MA6_00455	MA7_01695	MZ1B34E_01604
ansB	8	8	918	960	1619952_00338	DB1V3-4A_00344	1191316_00576	684_21B_00456	MA5_00338	MA6_00337	MA7_00381	MZ1B34E_00370
mntB	8	8	840	840	1619952_01850	DB1V3-4A_02019	1191316_01163	684_21B_02574	MA5_01859	MA6_01957	MA7_02130	MZ1B34E_02041
group_2215	8	8	573	660	1619952_01414	DB1V3-4A_00494	1191316_00382	684_21B_02000	MA5_01430	MA6_00482	MA7_01667	MZ1B34E_01576
cvfB	8	8	855	909	1619952_01155	DB1V3-4A_01403	1191316_00313	684_21B_01938	MA5_01158	MA6_01354	MA7_01559	MZ1B34E_01468
mioC	8	8	462	492	1619952_01332	DB1V3-4A_00573	1191316_01895	684_21B_00970	MA5_01351	MA6_00561	MA7_00813	MZ1B34E_00800
marR	8	8	435	435	1619952_01592	DB1V3-4A_01741	1191316_01480	684_21B_02177	MA5_01603	MA6_01681	MA7_01844	MZ1B34E_01754
iscS_1	8	8	1116	1116	1619952_00923	DB1V3-4A_01177	1191316_02050	684_21B_01119	MA5_00927	MA6_01128	MA7_00827	MZ1B34E_01199
misCA	8	8	738	813	1619952_01789	DB1V3-4A_01958	1191316_01229	684_21B_02499	MA5_01799	MA6_01897	MA7_02073	MZ1B34E_01984
group_2213	8	8	531	834	1619952_01529	DB1V3-4A_01677	1191316_01558	684_21B_00626	MA5_01542	MA6_01620	MA7_01780	MZ1B34E_01690
group_2208	8	8	651	651	1619952_01319	DB1V3-4A_00585	1191316_01906	684_21B_00981	MA5_01323	MA6_00573	MA7_01549	MZ1B34E_01458
group_2206	8	8	297	297	1619952_01627	DB1V3-4A_01775	1191316_01438	684_21B_02237	MA5_01638	MA6_01715	MA7_01897	MZ1B34E_01806
mapZ	8	8	1455	1455	1619952_00400	DB1V3-4A_01648	1191316_00509	684_21B_00524	MA5_00399	MA6_01591	MA7_00442	MZ1B34E_00431
group_2204	8	8	366	366	1619952_00511	DB1V3-4A_01501	1191316_01667	684_21B_02019	MA5_00507	MA6_01450	MA7_00736	MZ1B34E_00723
group_2202	8	8	441	441	1619952_00603	DB1V3-4A_00850	1191316_00263	684_21B_00867	MA5_00596	MA6_00808	MA7_00553	MZ1B34E_00543
group_2201	8	8	384	384	1619952_01939	DB1V3-4A_02107	1191316_01043	684_21B_02683	MA5_01946	MA6_02043	MA7_02219	MZ1B34E_02130
group_2200	8	8	516	516	1619952_00038	DB1V3-4A_00040	1191316_00990	684_21B_00041	MA5_00035	MA6_00035	MA7_00036	MZ1B34E_00036
group_2199	8	8	258	258	1619952_00970	DB1V3-4A_01222	1191316_02010	684_21B_01078	MA5_00974	MA6_01176	MA7_01321	MZ1B34E_01244
group_2197	8	8	858	858	1619952_01936	DB1V3-4A_02104	1191316_01046	684_21B_02680	MA5_01943	MA6_02040	MA7_02199	MZ1B34E_02110
group_2194	8	8	453	453	1619952_01316	DB1V3-4A_00588	1191316_01909	684_21B_00984	MA5_01320	MA6_00576	MA7_01546	MZ1B34E_01455
yihX~~~gph_3~~~nagD	8	8	750	750	1619952_00851	DB1V3-4A_01092	1191316_02161	684_21B_01211	MA5_00855	MA6_01046	MA7_01003	MZ1B34E_01024
recF	8	8	1095	1119	1619952_01940	DB1V3-4A_02108	1191316_01042	684_21B_02684	MA5_01947	MA6_02044	MA7_02220	MZ1B34E_02131
arcC1	8	8	948	996	1619952_00605	DB1V3-4A_00852	1191316_00261	684_21B_00869	MA5_00598	MA6_00810	MA7_00555	MZ1B34E_00545
czrA	8	8	279	279	1619952_01368	DB1V3-4A_00538	1191316_01783	684_21B_00792	MA5_01387	MA6_00526	MA7_01620	MZ1B34E_01529
group_2189	8	8	405	405	1619952_01297	DB1V3-4A_00633	1191316_01927	684_21B_01020	MA5_01302	MA6_00601	MA7_01512	MZ1B34E_01437
coaBC_1	8	8	702	702	1619952_00663	DB1V3-4A_00908	1191316_00062	684_21B_01305	MA5_00656	MA6_00866	MA7_00614	MZ1B34E_00605
group_2187	8	8	423	423	1619952_01484	DB1V3-4A_00424	1191316_01602	684_21B_00676	MA5_01500	MA6_00414	MA7_01737	MZ1B34E_01646
artP_1~~~artP_2	8	8	801	801	1619952_00882	DB1V3-4A_01137	1191316_02076	684_21B_01599	MA5_00886	MA6_01089	MA7_00869	MZ1B34E_01158
group_2186	8	8	138	138	1619952_00072	DB1V3-4A_00072	1191316_00943	684_21B_00083	MA5_00072	MA6_00067	MA7_00073	MZ1B34E_00074
group_2183	8	8	471	471	1619952_01235	DB1V3-4A_01480	1191316_01690	684_21B_02116	MA5_01237	MA6_01430	MA7_00756	MZ1B34E_00743
group_2181	8	8	309	336	1619952_00478	DB1V3-4A_01534	1191316_00430	684_21B_02037	MA5_00474	MA6_01482	MA7_00700	MZ1B34E_00688
group_2180	8	8	309	309	1619952_01626	DB1V3-4A_01774	1191316_01439	684_21B_02236	MA5_01637	MA6_01714	MA7_01896	MZ1B34E_01805
group_2131	8	8	471	471	1619952_00016	DB1V3-4A_00017	1191316_01012	684_21B_00018	MA5_00016	MA6_00016	MA7_00017	MZ1B34E_00017
group_1901	8	8	96	96	1619952_01233	4_refound_20	1191316_01692	2_refound_12	MA5_01235	7_refound_28	MA7_00758	MZ1B34E_00745
group_1878	8	8	114	114	1619952_00011	DB1V3-4A_00012	1191316_01017	684_21B_00012	MA5_00011	MA6_00011	MA7_00012	MZ1B34E_00012
group_1874	8	8	117	117	1_refound_6	4_refound_22	0_refound_2	2_refound_14	MA5_00397	MA6_01593	MA7_00440	MZ1B34E_00429
rpmJ	8	8	117	117	1619952_00107	DB1V3-4A_00108	1191316_00903	684_21B_00121	MA5_00108	MA6_00103	MA7_00109	MZ1B34E_00110
group_1849	8	8	135	135	1619952_01884	DB1V3-4A_02052	1191316_01106	684_21B_02614	MA5_01891	MA6_01988	MA7_02153	MZ1B34E_02064
rpmH	8	8	138	138	1619952_01787	DB1V3-4A_01956	1191316_01231	684_21B_02497	MA5_01797	MA6_01895	MA7_02071	MZ1B34E_01982
rpmGA	8	8	150	150	1619952_00273	DB1V3-4A_00271	1191316_00678	684_21B_00366	MA5_00275	MA6_00268	MA7_00313	MZ1B34E_00300
rpmG2	8	8	153	153	1619952_01758	DB1V3-4A_01928	1191316_01271	684_21B_02467	MA5_01768	MA6_01867	MA7_02021	MZ1B34E_01931
group_1787	8	8	174	174	1619952_00800	DB1V3-4A_01045	1191316_02205	684_21B_01259	MA5_00791	MA6_00999	MA7_01051	MZ1B34E_00976
rpsU	8	8	177	177	1619952_01258	DB1V3-4A_00737	1191316_01971	684_21B_01711	MA5_01260	MA6_00700	MA7_01471	MZ1B34E_01395
group_1781	8	8	177	177	1619952_01757	DB1V3-4A_01927	1191316_01272	684_21B_02466	MA5_01767	MA6_01866	MA7_02020	MZ1B34E_01930
xylH	8	8	183	183	1619952_00806	DB1V3-4A_01051	1191316_02199	684_21B_01254	MA5_00797	MA6_01005	MA7_01046	MZ1B34E_00981
rpmD	8	8	183	183	1619952_00102	DB1V3-4A_00103	1191316_00908	684_21B_00116	MA5_00103	MA6_00098	MA7_00104	MZ1B34E_00105
rpmF	8	8	186	186	1619952_00274	DB1V3-4A_00272	1191316_00677	684_21B_00367	MA5_00276	MA6_00269	MA7_00314	MZ1B34E_00301
rpsZ	8	8	186	186	1619952_00097	DB1V3-4A_00098	1191316_00913	684_21B_00111	MA5_00098	MA6_00093	MA7_00099	MZ1B34E_00100
rpmB	8	8	189	189	1619952_00330	DB1V3-4A_00336	1191316_00584	684_21B_00446	MA5_00333	MA6_00332	MA7_00375	MZ1B34E_00364
group_1747	8	8	189	189	1619952_01422	DB1V3-4A_00483	1191316_00389	684_21B_02007	MA5_01438	MA6_00471	MA7_01677	MZ1B34E_01586
group_1738	8	8	192	192	1619952_01011	DB1V3-4A_01262	1191316_00162	684_21B_01831	MA5_01014	MA6_01216	MA7_01362	MZ1B34E_01286
atpE	8	8	201	201	1619952_01020	DB1V3-4A_01271	1191316_00171	684_21B_01840	MA5_01023	MA6_01225	MA7_01371	MZ1B34E_01295
rpmC	8	8	207	207	1619952_00092	DB1V3-4A_00093	1191316_00918	684_21B_00106	MA5_00093	MA6_00088	MA7_00094	MZ1B34E_00095
group_1688	8	8	210	210	1619952_01659	DB1V3-4A_01807	1191316_01408	684_21B_02289	MA5_01670	MA6_01747	MA7_01928	MZ1B34E_01837
group_1670	8	8	216	216	1619952_00495	DB1V3-4A_01517	1191316_01651	684_21B_00721	MA5_00491	MA6_01465	MA7_00717	MZ1B34E_00705
xseB	8	8	216	216	1619952_01449	DB1V3-4A_00459	1191316_00413	684_21B_02066	MA5_01465	MA6_00448	MA7_01702	MZ1B34E_01611
infA	8	8	219	219	1619952_00106	DB1V3-4A_00107	1191316_00904	684_21B_00120	MA5_00107	MA6_00102	MA7_00108	MZ1B34E_00109
nrdH	8	8	219	219	1619952_01044	DB1V3-4A_01294	1191316_00196	684_21B_01872	MA5_01049	MA6_01248	MA7_01394	MZ1B34E_01318
group_1648	8	8	225	225	1619952_01527	DB1V3-4A_00380	1191316_01560	684_21B_00628	MA5_01540	MA6_00372	MA7_01776	MZ1B34E_01686
acpA	8	8	225	225	1619952_01590	DB1V3-4A_01739	1191316_01482	684_21B_02175	MA5_01601	MA6_01679	MA7_01842	MZ1B34E_01752
ykuJ	8	8	231	231	1619952_00481	DB1V3-4A_01531	1191316_00427	684_21B_02034	MA5_00477	MA6_01479	MA7_00703	MZ1B34E_00691
rpsT	8	8	234	234	1619952_00943	DB1V3-4A_01197	1191316_02032	684_21B_01100	MA5_00947	MA6_01149	MA7_01297	MZ1B34E_01220
group_1619	8	8	234	234	1619952_01219	DB1V3-4A_01465	1191316_01716	684_21B_02100	MA5_01221	MA6_01415	MA7_00772	MZ1B34E_00759
group_1618	8	8	234	234	1619952_00737	DB1V3-4A_00982	1191316_00013	684_21B_01556	MA5_00729	MA6_00937	MA7_01177	MZ1B34E_00913
group_1610	8	8	237	237	1619952_01382	DB1V3-4A_00524	1191316_00347	684_21B_01971	MA5_01401	MA6_00513	MA7_01636	MZ1B34E_01545
rpsR	8	8	240	240	1619952_01611	DB1V3-4A_01760	1191316_01452	684_21B_02198	MA5_01622	MA6_01700	MA7_01864	MZ1B34E_01773
rpmE2	8	8	243	243	1619952_01329	DB1V3-4A_00576	1191316_01898	684_21B_00973	MA5_01348	MA6_00564	MA7_00816	MZ1B34E_00803
rpsQ	8	8	261	261	1619952_00093	DB1V3-4A_00094	1191316_00917	684_21B_00107	MA5_00094	MA6_00089	MA7_00095	MZ1B34E_00096
ptsH	8	8	264	264	1619952_01040	DB1V3-4A_01291	1191316_00192	684_21B_01868	MA5_01044	MA6_01245	MA7_01390	MZ1B34E_01314
rpsN2	8	8	270	270	1619952_01333	DB1V3-4A_00572	1191316_01894	684_21B_00969	MA5_01352	MA6_00560	MA7_00812	MZ1B34E_00799
rpsO	8	8	270	270	1619952_01709	DB1V3-4A_01874	1191316_01365	684_21B_02344	MA5_01719	MA6_01813	MA7_01963	MZ1B34E_01872
rpsP	8	8	273	273	1619952_00764	DB1V3-4A_01009	1191316_02242	684_21B_01645	MA5_00755	MA6_00963	MA7_01087	MZ1B34E_00939
group_1541	8	8	273	273	1619952_00009	DB1V3-4A_00010	1191316_01019	684_21B_00010	MA5_00009	MA6_00009	MA7_00010	MZ1B34E_00010
group_1540	8	8	273	273	1619952_01347	DB1V3-4A_00558	1191316_00253	684_21B_00815	MA5_01366	MA6_00546	MA7_00798	MZ1B34E_00785
rpsS	8	8	282	282	1619952_00088	DB1V3-4A_00089	1191316_00922	684_21B_00102	MA5_00089	MA6_00084	MA7_00090	MZ1B34E_00091
rpsF	8	8	291	291	1619952_01613	DB1V3-4A_01762	1191316_01450	684_21B_02200	MA5_01624	MA6_01702	MA7_01866	MZ1B34E_01775
rpmA	8	8	294	294	1619952_00749	DB1V3-4A_00994	1191316_02257	684_21B_01659	MA5_00741	MA6_00949	MA7_01165	MZ1B34E_00925
rplW	8	8	300	300	1619952_00086	DB1V3-4A_00087	1191316_00924	684_21B_00100	MA5_00087	MA6_00082	MA7_00088	MZ1B34E_00089
gatC_1	8	8	303	303	1619952_00347	DB1V3-4A_00354	1191316_00566	684_21B_00467	MA5_00347	MA6_00347	MA7_00392	MZ1B34E_00381
rplX	8	8	306	306	1619952_00095	DB1V3-4A_00096	1191316_00915	684_21B_00109	MA5_00096	MA6_00091	MA7_00097	MZ1B34E_00098
rpsJ	8	8	309	309	1619952_00083	DB1V3-4A_00084	1191316_00927	684_21B_00097	MA5_00084	MA6_00079	MA7_00085	MZ1B34E_00086
yhbY	8	8	312	312	1619952_00359	DB1V3-4A_00367	1191316_00548	684_21B_00485	MA5_00359	MA6_00359	MA7_00405	MZ1B34E_00394
rplU	8	8	315	315	1619952_00748	DB1V3-4A_00993	1191316_02258	684_21B_01660	MA5_00740	MA6_00948	MA7_01166	MZ1B34E_00924
lacF_1	8	8	318	318	1619952_00899	DB1V3-4A_01154	1191316_00693	684_21B_00343	MA5_00903	MA6_01105	MA7_00850	MZ1B34E_01176
group_1439	8	8	318	318	1619952_00436	DB1V3-4A_01574	1191316_00471	684_21B_00572	MA5_00432	MA6_01520	MA7_00657	MZ1B34E_00646
group_1438	8	8	318	318	1619952_00640	DB1V3-4A_00887	1191316_00238	684_21B_01927	MA5_00633	MA6_00845	MA7_00589	MZ1B34E_00580
group_1435	8	8	321	321	1619952_01377	DB1V3-4A_00530	1191316_00340	684_21B_01964	MA5_01396	MA6_00519	MA7_01630	MZ1B34E_01539
group_1432	8	8	324	324	1619952_01253	DB1V3-4A_00742	1191316_01976	684_21B_01706	MA5_01255	MA6_00705	MA7_01466	MZ1B34E_01390
group_1430	8	8	324	324	1619952_01532	DB1V3-4A_01680	1191316_01555	684_21B_00621	MA5_01545	MA6_01623	MA7_01783	MZ1B34E_01693
ytcD_1	8	8	327	327	1619952_01926	DB1V3-4A_02094	1191316_01059	684_21B_02666	MA5_01933	MA6_02030	MA7_02189	MZ1B34E_02100
gpsB	8	8	336	336	1619952_00397	DB1V3-4A_01651	1191316_00512	684_21B_00521	MA5_00396	MA6_01594	MA7_00439	MZ1B34E_00428
group_1395	8	8	339	339	1619952_00754	DB1V3-4A_00999	1191316_02252	684_21B_01655	MA5_00746	MA6_00954	MA7_01096	MZ1B34E_00930
group_1393	8	8	339	339	1619952_01096	DB1V3-4A_01343	1191316_00091	684_21B_01333	MA5_01100	MA6_01296	MA7_01231	MZ1B34E_00859
nrdD_1	8	8	339	339	1619952_00699	DB1V3-4A_00942	1191316_00042	684_21B_01277	MA5_00692	MA6_00899	MA7_01205	MZ1B34E_00885
rplV	8	8	345	345	1619952_00089	DB1V3-4A_00090	1191316_00921	684_21B_00103	MA5_00090	MA6_00085	MA7_00091	MZ1B34E_00092
rplS	8	8	348	348	1619952_00345	DB1V3-4A_00352	1191316_00568	684_21B_00465	MA5_00345	MA6_00345	MA7_00390	MZ1B34E_00379
rbfA	8	8	354	354	1619952_01624	DB1V3-4A_01772	1191316_01441	684_21B_02234	MA5_01635	MA6_01712	MA7_01894	MZ1B34E_01803
rplR	8	8	357	357	1619952_00100	DB1V3-4A_00101	1191316_00910	684_21B_00114	MA5_00101	MA6_00096	MA7_00102	MZ1B34E_00103
acpS	8	8	360	360	1619952_01597	DB1V3-4A_01746	1191316_01475	684_21B_02182	MA5_01608	MA6_01686	MA7_01850	MZ1B34E_01759
rnpA	8	8	360	360	1619952_01790	DB1V3-4A_01959	1191316_01228	684_21B_02500	MA5_01800	MA6_01898	MA7_02074	MZ1B34E_01985
rplT	8	8	360	360	1619952_01103	DB1V3-4A_01350	1191316_00099	684_21B_01341	MA5_01107	MA6_01303	MA7_01238	MZ1B34E_00852
rplL	8	8	366	366	1619952_00852	DB1V3-4A_01093	0_refound_0	684_21B_01469	MA5_00856	MA6_01047	MA7_00898	MZ1B34E_01129
group_1340	8	8	366	366	1619952_01640	DB1V3-4A_01788	1191316_01425	684_21B_02272	MA5_01651	MA6_01728	MA7_01910	MZ1B34E_01819
rpsM	8	8	366	366	1619952_00108	DB1V3-4A_00109	1191316_00902	684_21B_00122	MA5_00109	MA6_00104	MA7_00110	MZ1B34E_00111
group_1335	8	8	369	369	1619952_00010	DB1V3-4A_00011	1191316_01018	684_21B_00011	MA5_00010	MA6_00010	MA7_00011	MZ1B34E_00011
rplN	8	8	369	369	1619952_00094	DB1V3-4A_00095	1191316_00916	684_21B_00108	MA5_00095	MA6_00090	MA7_00096	MZ1B34E_00097
group_1334	8	8	369	369	1619952_01163	DB1V3-4A_01411	1191316_00325	684_21B_01946	MA5_01166	MA6_01362	MA7_01567	MZ1B34E_01476
yugI	8	8	372	372	1619952_00414	DB1V3-4A_01634	1191316_00493	684_21B_00540	MA5_00413	MA6_01577	MA7_00456	MZ1B34E_00445
yabJ	8	8	378	378	1619952_00597	DB1V3-4A_00844	1191316_00269	684_21B_00861	MA5_00590	MA6_00802	MA7_00547	MZ1B34E_00537
rpsK	8	8	384	384	1619952_00109	DB1V3-4A_00110	1191316_00901	684_21B_00123	MA5_00110	MA6_00105	MA7_00111	MZ1B34E_00112
group_1299	8	8	387	387	1619952_00522	DB1V3-4A_01491	1191316_01677	684_21B_00597	MA5_00517	MA6_01440	MA7_00746	MZ1B34E_00733
rplQ	8	8	387	387	1619952_00111	DB1V3-4A_00112	1191316_00899	684_21B_00125	MA5_00112	MA6_00107	MA7_00113	MZ1B34E_00114
group_1292	8	8	390	390	1619952_01927	DB1V3-4A_02095	1191316_01058	684_21B_02667	MA5_01934	MA6_02031	MA7_02190	MZ1B34E_02101
rpsI	8	8	393	393	1619952_01673	DB1V3-4A_01844	1191316_01385	684_21B_02319	MA5_01684	MA6_01784	MA7_01948	MZ1B34E_01857
dnaC	8	8	1356	1356	1619952_01919	DB1V3-4A_02087	1191316_01068	684_21B_02659	MA5_01926	MA6_02023	MA7_02184	MZ1B34E_02095
xpsE~~~comGA	8	8	645	951	1619952_00153	DB1V3-4A_00147	1191316_00856	684_21B_00171	MA5_00149	MA6_00145	MA7_00152	MZ1B34E_00153
spxA_2	8	8	399	399	1619952_00078	DB1V3-4A_00078	1191316_00935	684_21B_00091	MA5_00078	MA6_00073	MA7_00079	MZ1B34E_00080
rpsH	8	8	399	399	1619952_00098	DB1V3-4A_00099	1191316_00912	684_21B_00112	MA5_00099	MA6_00094	MA7_00100	MZ1B34E_00101
manX_2	8	8	402	402	1619952_00443	DB1V3-4A_01567	1191316_00464	684_21B_00580	MA5_00439	MA6_01513	MA7_00664	MZ1B34E_00653
group_1264	8	8	405	405	1619952_00544	DB1V3-4A_00771	1191316_00299	684_21B_00844	MA5_00539	MA6_00734	MA7_00496	MZ1B34E_00485
rplP	8	8	414	414	1619952_00091	DB1V3-4A_00092	1191316_00919	684_21B_00105	MA5_00092	MA6_00087	MA7_00093	MZ1B34E_00094
rpsL	8	8	414	414	1619952_00174	DB1V3-4A_00168	1191316_00833	684_21B_00223	MA5_00170	MA6_00166	MA7_00173	MZ1B34E_00174
group_1246	8	8	414	414	1619952_01401	DB1V3-4A_00507	1191316_00359	684_21B_01987	MA5_01417	MA6_00496	MA7_01651	MZ1B34E_01560
rsmE	8	8	747	747	1619952_01873	DB1V3-4A_02041	1191316_01151	684_21B_02603	MA5_01881	MA6_01978	MA7_02144	MZ1B34E_02055
atpC	8	8	417	417	1619952_01013	DB1V3-4A_01264	1191316_00164	684_21B_01833	MA5_01016	MA6_01218	MA7_01364	MZ1B34E_01288
group_1235	8	8	423	423	1619952_00905	DB1V3-4A_01159	1191316_00698	684_21B_00338	MA5_00909	MA6_01110	MA7_00845	MZ1B34E_01181
spxA_3	8	8	426	426	1619952_00959	DB1V3-4A_01212	1191316_02018	684_21B_01085	MA5_00963	MA6_01164	MA7_01312	MZ1B34E_01235
rplK	8	8	426	426	1619952_01162	DB1V3-4A_01410	1191316_00324	684_21B_01945	MA5_01165	MA6_01361	MA7_01566	MZ1B34E_01475
group_1223	8	8	174	189	1619952_01887	DB1V3-4A_02055	1191316_01104	684_21B_02616	MA5_01894	MA6_01991	MA7_02159	MZ1B34E_02070
aes	8	8	1020	1020	1619952_00321	DB1V3-4A_00327	1191316_00593	684_21B_00435	MA5_00324	MA6_00323	MA7_00362	MZ1B34E_00351
mdlB	8	8	1578	1578	1619952_01770	DB1V3-4A_01940	1191316_01243	684_21B_02485	MA5_01780	MA6_01879	MA7_02060	MZ1B34E_01971
argR_3	8	8	441	441	1619952_01891	DB1V3-4A_02059	1191316_01099	684_21B_02621	MA5_01898	MA6_01995	MA7_02161	MZ1B34E_02072
rplO	8	8	441	441	1619952_00103	DB1V3-4A_00104	1191316_00907	684_21B_00117	MA5_00104	MA6_00099	MA7_00105	MZ1B34E_00106
ydfK	8	10	123	717	1619952_01872	DB1V3-4A_02040	1191316_01153	684_21B_02602	MA5_01880	MA6_01977	MA7_02142;MA7_02141	MZ1B34E_02053;MZ1B34E_02052
rplM	8	8	447	447	1619952_01674	DB1V3-4A_01845	1191316_01384	684_21B_02320	MA5_01685	MA6_01785	MA7_01949	MZ1B34E_01858
prmA	8	8	954	954	1619952_01874	DB1V3-4A_02042	1191316_01150	684_21B_02604	MA5_01882	MA6_01979	MA7_02145	MZ1B34E_02056
badR	8	8	450	450	1619952_00589	DB1V3-4A_00836	1191316_00275	684_21B_00853	MA5_00583	MA6_00794	MA7_00540	MZ1B34E_00530
nrdI	8	8	453	453	1619952_01903	DB1V3-4A_02071	1191316_01082	684_21B_02646	MA5_01910	MA6_02007	MA7_02173	MZ1B34E_02084
rplI	8	8	453	453	1619952_01920	DB1V3-4A_02088	1191316_01067	684_21B_02660	MA5_01927	MA6_02024	MA7_02185	MZ1B34E_02096
group_1197	8	8	453	453	1619952_00341	DB1V3-4A_00347	1191316_00572	684_21B_00459	MA5_00341	MA6_00340	MA7_00384	MZ1B34E_00373
group_1179	8	8	462	462	1619952_00479	DB1V3-4A_01533	1191316_00429	684_21B_02036	MA5_00475	MA6_01481	MA7_00701	MZ1B34E_00689
smpB	8	8	468	468	1619952_01217	DB1V3-4A_01463	1191316_01719	684_21B_02098	MA5_01219	MA6_01413	MA7_00774	MZ1B34E_00761
tadA_1	8	8	468	468	1619952_01418	DB1V3-4A_00487	1191316_00385	684_21B_02003	MA5_01434	MA6_00475	MA7_01671	MZ1B34E_01580
rimP	8	8	471	471	1619952_01629	DB1V3-4A_01777	1191316_01436	684_21B_02239	MA5_01640	MA6_01717	MA7_01899	MZ1B34E_01808
rpsG	8	8	471	471	1619952_00175	DB1V3-4A_00169	1191316_00832	684_21B_00224	MA5_00171	MA6_00167	MA7_00174	MZ1B34E_00175
argR_1	8	8	474	474	1619952_00609	DB1V3-4A_00856	1191316_00258	684_21B_00872	MA5_00602	MA6_00814	MA7_00559	MZ1B34E_00549
ydiB	8	8	477	477	1619952_01638	DB1V3-4A_01786	1191316_01427	684_21B_02270	MA5_01649	MA6_01726	MA7_01908	MZ1B34E_01817
ilvH	8	8	477	477	1619952_01663	DB1V3-4A_01811	1191316_01404	684_21B_02293	MA5_01674	MA6_01751	MA7_01932	MZ1B34E_01841
rlmH	8	8	480	480	1619952_01950	DB1V3-4A_02118	1191316_01031	684_21B_02703	MA5_01956	MA6_02053	MA7_02230	MZ1B34E_02141
ybaK	8	8	483	483	1619952_00505	DB1V3-4A_01507	1191316_01661	684_21B_02025	MA5_00502	MA6_01455	MA7_00731	MZ1B34E_00718
group_1148	8	8	483	483	1619952_01504	DB1V3-4A_00403	1191316_01582	684_21B_00655	MA5_01518	MA6_00395	MA7_01754	MZ1B34E_01663
greA	8	8	483	483	1619952_01508	DB1V3-4A_00399	1191316_01578	684_21B_00651	MA5_01522	MA6_00391	MA7_01758	MZ1B34E_01667
luxS	8	8	483	483	1619952_00401	DB1V3-4A_01647	1191316_00508	684_21B_00526	MA5_00400	MA6_01590	MA7_00443	MZ1B34E_00432
mutX_1	8	8	483	483	1619952_00990	DB1V3-4A_01242	1191316_00152	684_21B_01810	MA5_00994	MA6_01196	MA7_01342	MZ1B34E_01265
group_1143	8	8	1416	1416	1619952_01649	DB1V3-4A_01797	1191316_01418	684_21B_02279	MA5_01660	MA6_01737	MA7_01918	MZ1B34E_01827
group_1140	8	8	489	489	1619952_00866	DB1V3-4A_01120	1191316_02092	684_21B_01580	MA5_00870	MA6_01073	MA7_00885	MZ1B34E_01142
group_1139	8	8	489	489	1619952_01241	DB1V3-4A_01486	1191316_01682	684_21B_00602	MA5_01243	MA6_01436	MA7_00750	MZ1B34E_00737
coaD	8	8	489	489	1619952_01472	DB1V3-4A_00436	1191316_01614	684_21B_00688	MA5_01488	MA6_00426	MA7_01725	MZ1B34E_01634
nrdR	8	8	492	492	1619952_01521	DB1V3-4A_00386	1191316_01566	684_21B_00639	MA5_01534	MA6_00378	MA7_01770	MZ1B34E_01680
gnd	8	8	1428	1428	1619952_01524	DB1V3-4A_00383	1191316_01563	684_21B_00631	MA5_01537	MA6_00375	MA7_01773	MZ1B34E_01683
rplJ	8	8	495	495	1619952_00853	DB1V3-4A_01094	1191316_02104	684_21B_01470	MA5_00857	MA6_01048	MA7_00897	MZ1B34E_01130
group_1129	8	8	495	495	1619952_01612	DB1V3-4A_01761	1191316_01451	684_21B_02199	MA5_01623	MA6_01701	MA7_01865	MZ1B34E_01774
rpsE	8	8	495	495	1619952_00101	DB1V3-4A_00102	1191316_00909	684_21B_00115	MA5_00102	MA6_00097	MA7_00103	MZ1B34E_00104
group_1128	8	8	495	495	1619952_00203	DB1V3-4A_00198	1191316_00800	684_21B_00256	MA5_00199	MA6_00196	MA7_00200	MZ1B34E_00201
group_1126	8	8	471	471	1619952_01876	DB1V3-4A_02044	1191316_01148	684_21B_02606	MA5_01884	MA6_01981	MA7_02147	MZ1B34E_02058
msrC	8	8	498	498	1619952_01424	DB1V3-4A_00481	1191316_00391	684_21B_02009	MA5_01440	MA6_00469	MA7_01679	MZ1B34E_01588
group_1116	8	8	618	621	1619952_00533	DB1V3-4A_00759	1191316_01991	684_21B_01058	MA5_00528	MA6_00722	MA7_01449	MZ1B34E_01373
infC	8	8	507	507	1619952_01105	DB1V3-4A_01352	1191316_00101	684_21B_01343	MA5_01109	MA6_01305	MA7_01240	MZ1B34E_00850
gatB_1	8	8	1440	1440	1619952_00349	DB1V3-4A_00356	1191316_00564	684_21B_00469	MA5_00349	MA6_00349	MA7_00394	MZ1B34E_00383
bsmA~~~~~~ubiE_1	8	8	744	768	1619952_00366	DB1V3-4A_00373	1191316_00541	684_21B_00491	MA5_00366	MA6_00365	MA7_00412	MZ1B34E_00401
grpE	8	8	513	513	1619952_00295	DB1V3-4A_00296	1191316_00627	684_21B_00404	MA5_00298	MA6_00293	MA7_00337	MZ1B34E_00324
apt	8	8	513	513	1619952_01138	DB1V3-4A_01385	1191316_00134	684_21B_01793	MA5_01141	MA6_01337	MA7_01272	MZ1B34E_00818
queT	8	8	516	516	1_refound_7	4_refound_23	0_refound_3	2_refound_15	MA5_01426	MA6_00486	MA7_01663	MZ1B34E_01572
lacB	8	8	516	516	1619952_00904	DB1V3-4A_01158	1191316_00697	684_21B_00339	MA5_00908	MA6_01109	MA7_00846	MZ1B34E_01180
rimM	8	8	519	519	1619952_00783	DB1V3-4A_01028	1191316_02224	684_21B_01626	MA5_00774	MA6_00982	MA7_01068	MZ1B34E_00959
dps	8	8	519	519	1619952_01481	DB1V3-4A_00427	1191316_01605	684_21B_00679	MA5_01497	MA6_00417	MA7_01734	MZ1B34E_01643
group_1094	8	8	519	519	1619952_00340	DB1V3-4A_00346	1191316_00574	684_21B_00458	MA5_00340	MA6_00339	MA7_00383	MZ1B34E_00372
ecsA_3~~~yxlF_1	8	8	699	699	1619952_00200	DB1V3-4A_00195	1191316_00804	684_21B_00252	MA5_00196	MA6_00193	MA7_00196	MZ1B34E_00197
group_1074	8	8	534	534	1619952_00435	DB1V3-4A_01575	1191316_00472	684_21B_00571	MA5_00431	MA6_01521	MA7_00656	MZ1B34E_00645
atpH	8	8	534	534	1619952_01017	DB1V3-4A_01268	1191316_00168	684_21B_01837	MA5_01020	MA6_01222	MA7_01368	MZ1B34E_01292
rplF	8	8	537	537	1619952_00099	DB1V3-4A_00100	1191316_00911	684_21B_00113	MA5_00100	MA6_00095	MA7_00101	MZ1B34E_00102
yajL	8	8	540	540	1619952_01325	DB1V3-4A_00580	1191316_01902	684_21B_00976	MA5_01329	MA6_00568	MA7_01553	MZ1B34E_01462
group_1068	8	8	540	540	1619952_01546	DB1V3-4A_01694	1191316_01541	684_21B_00608	MA5_01559	MA6_01637	MA7_01798	MZ1B34E_01709
pgsA	8	8	540	540	1619952_01935	DB1V3-4A_02103	1191316_01047	684_21B_02679	MA5_01942	MA6_02039	MA7_02198	MZ1B34E_02109
ypsA	8	8	540	540	1619952_00396	DB1V3-4A_01652	1191316_00513	684_21B_00520	MA5_00395	MA6_01595	MA7_00438	MZ1B34E_00427
rplE	8	8	543	543	1619952_00096	DB1V3-4A_00097	1191316_00914	684_21B_00110	MA5_00097	MA6_00092	MA7_00098	MZ1B34E_00099
group_1063	8	8	543	543	1619952_00419	DB1V3-4A_01591	1191316_00488	684_21B_00545	MA5_00418	MA6_01534	MA7_00642	MZ1B34E_00632
gatA	8	8	1467	1467	1619952_00348	DB1V3-4A_00355	1191316_00565	684_21B_00468	MA5_00348	MA6_00348	MA7_00393	MZ1B34E_00382
group_1060	8	8	546	546	1619952_01489	DB1V3-4A_00418	1191316_01598	684_21B_00671	MA5_01504	MA6_00409	MA7_01741	MZ1B34E_01650
dhaS	8	8	546	546	1619952_01728	DB1V3-4A_01899	1191316_01322	684_21B_02379	MA5_01738	MA6_01838	MA7_01993	MZ1B34E_01902
nudF	8	8	546	546	1619952_01378	DB1V3-4A_00529	1191316_00341	684_21B_01965	MA5_01397	MA6_00518	MA7_01631	MZ1B34E_01540
adhT~~~adh	8	8	1002	1002	1619952_00313	DB1V3-4A_00315	1191316_00604	684_21B_00423	MA5_00316	MA6_00311	MA7_00356	MZ1B34E_00345
bpoC	8	8	846	846	1619952_00314	DB1V3-4A_00316	1191316_00603	684_21B_00424	MA5_00317	MA6_00312	MA7_00357	MZ1B34E_00346
guaB	8	8	1482	1482	1619952_01941	DB1V3-4A_02109	1191316_01041	684_21B_02685	MA5_01948	MA6_02045	MA7_02222	MZ1B34E_02133
efp	8	8	558	558	1619952_01606	DB1V3-4A_01755	1191316_01466	684_21B_02191	MA5_01617	MA6_01695	MA7_01859	MZ1B34E_01768
frr	8	8	558	558	1619952_01156	DB1V3-4A_01404	1191316_00314	684_21B_01939	MA5_01159	MA6_01355	MA7_01560	MZ1B34E_01469
folE	8	8	564	564	1619952_00989	DB1V3-4A_01241	1191316_00151	684_21B_01809	MA5_00993	MA6_01195	MA7_01341	MZ1B34E_01264
group_1040	8	8	1488	1488	1619952_01038	DB1V3-4A_01289	1191316_00188	684_21B_01865	MA5_01042	MA6_01243	MA7_01388	MZ1B34E_01312
sepF	8	8	570	570	1619952_00471	DB1V3-4A_01542	1191316_00438	684_21B_02045	MA5_00468	MA6_01489	MA7_00692	MZ1B34E_00681
zwf	8	8	1488	1488	1619952_01026	DB1V3-4A_01277	1191316_00177	684_21B_01846	MA5_01029	MA6_01231	MA7_01377	MZ1B34E_01301
sdh~~~~~~yciK	8	8	870	870	1619952_00315	DB1V3-4A_00317	1191316_00602	684_21B_00425	MA5_00318	MA6_00313	MA7_00358	MZ1B34E_00347
pdxK	8	8	762	762	1619952_00307	DB1V3-4A_00309	1191316_00609	684_21B_00418	MA5_00310	MA6_00305	MA7_00351	MZ1B34E_00340
yefM	8	8	261	261	1619952_01780	DB1V3-4A_01949	1191316_01238	684_21B_02492	MA5_01790	MA6_01888	MA7_02066	MZ1B34E_01977
ypuA	8	8	957	963	1619952_00167	DB1V3-4A_00161	1191316_00840	684_21B_00216	MA5_00163	MA6_00159	MA7_00166	MZ1B34E_00167
infB	8	8	2823	2823	1619952_01625	DB1V3-4A_01773	1191316_01440	684_21B_02235	MA5_01636	MA6_01713	MA7_01895	MZ1B34E_01804
rpoE	8	8	582	582	1619952_00326	DB1V3-4A_00332	1191316_00588	684_21B_00442	MA5_00329	MA6_00328	MA7_00371	MZ1B34E_00360
atpA	8	8	1503	1503	1619952_01016	DB1V3-4A_01267	1191316_00167	684_21B_01836	MA5_01019	MA6_01221	MA7_01367	MZ1B34E_01291
uvrA	8	8	2826	2826	1619952_01608	DB1V3-4A_01757	1191316_01455	684_21B_02194	MA5_01619	MA6_01697	MA7_01861	MZ1B34E_01770
engB	8	8	588	588	1619952_00802	DB1V3-4A_01047	1191316_02203	684_21B_01257	MA5_00793	MA6_01001	MA7_01049	MZ1B34E_00978
ruvA	8	8	591	591	1619952_00074	DB1V3-4A_00074	1191316_00939	684_21B_00087	MA5_00074	MA6_00069	MA7_00075	MZ1B34E_00076
clpP	8	8	591	591	1619952_01348	DB1V3-4A_00557	1191316_00254	684_21B_00814	MA5_01367	MA6_00545	MA7_00797	MZ1B34E_00784
ydjZ	8	8	594	594	1619952_01249	DB1V3-4A_00746	1191316_01979	684_21B_01772	MA5_01250	MA6_00709	MA7_01462	MZ1B34E_01386
group_1011	8	8	1176	1215	1619952_00316	DB1V3-4A_00318	1191316_00601	684_21B_00426	MA5_00319	MA6_00314	MA7_00359	MZ1B34E_00348
truA	8	8	750	813	1619952_00306	DB1V3-4A_00308	1191316_00610	684_21B_00417	MA5_00309	MA6_00304	MA7_00350	MZ1B34E_00339
group_1003	8	8	600	600	1619952_00816	DB1V3-4A_01060	1191316_02189	684_21B_01245	MA5_00807	MA6_01014	MA7_01036	MZ1B34E_00991
yfkN_1~~~yfkN_2	8	8	2442	2490	1619952_01863	DB1V3-4A_02032	1191316_01154	684_21B_02601	MA5_01871	MA6_01969	MA7_02139	MZ1B34E_02050
rimN	8	8	603	603	1619952_00812	DB1V3-4A_01056	1191316_02193	684_21B_01249	MA5_00803	MA6_01010	MA7_01040	MZ1B34E_00987
group_996	8	8	624	624	1619952_00168	DB1V3-4A_00162	1191316_00839	684_21B_00217	MA5_00164	MA6_00160	MA7_00167	MZ1B34E_00168
fccA	8	8	1518	1518	1619952_01915	DB1V3-4A_02083	1191316_01075	684_21B_02653	MA5_01922	MA6_02019	MA7_02180	MZ1B34E_02091
rpsD	8	8	612	612	1619952_01917	DB1V3-4A_02085	1191316_01073	684_21B_02655	MA5_01924	MA6_02021	MA7_02182	MZ1B34E_02093
def_2	8	8	615	615	1619952_01716	DB1V3-4A_01887	1191316_01341	684_21B_02356	MA5_01726	MA6_01826	MA7_01976	MZ1B34E_01885
recU	8	8	618	618	1619952_00395	DB1V3-4A_01653	1191316_00514	684_21B_00519	MA5_00394	MA6_01596	MA7_00437	MZ1B34E_00426
rplD	8	8	624	624	1619952_00085	DB1V3-4A_00086	1191316_00925	684_21B_00099	MA5_00086	MA6_00081	MA7_00087	MZ1B34E_00088
rplC	8	8	627	627	1619952_00084	DB1V3-4A_00085	1191316_00926	684_21B_00098	MA5_00085	MA6_00080	MA7_00086	MZ1B34E_00087
rarA	8	8	1281	1287	1619952_01878	DB1V3-4A_02046	1191316_01146	684_21B_02608	MA5_01886	MA6_01983	MA7_02148	MZ1B34E_02059
upp	8	8	630	630	1619952_01349	DB1V3-4A_00556	1191316_01801	684_21B_00813	MA5_01368	MA6_00544	MA7_00796	MZ1B34E_00783
spsB_1	8	8	630	630	1619952_00232	DB1V3-4A_00226	1191316_00769	684_21B_00274	MA5_00233	MA6_00224	MA7_00236	MZ1B34E_00237
udk	8	8	630	630	1619952_01427	DB1V3-4A_00478	1191316_00395	684_21B_02013	MA5_01443	MA6_00466	MA7_01683	MZ1B34E_01592
pyrE	8	8	633	633	1619952_00872	DB1V3-4A_01127	1191316_02086	684_21B_01588	MA5_00876	MA6_01079	MA7_00879	MZ1B34E_01148
glnQ_3	8	8	633	633	1619952_00537	DB1V3-4A_00763	1191316_02000	684_21B_01062	MA5_00532	MA6_00726	MA7_01444	MZ1B34E_01368
macB_2	8	8	633	633	1619952_00249	DB1V3-4A_00244	1191316_00746	684_21B_00311	MA5_00250	MA6_00242	MA7_00271	MZ1B34E_00272
nadD	8	8	633	633	1619952_00360	DB1V3-4A_00368	1191316_00547	684_21B_00486	MA5_00360	MA6_00360	MA7_00406	MZ1B34E_00395
yigZ	8	8	633	633	1619952_00416	DB1V3-4A_01592	1191316_00491	684_21B_00542	MA5_00415	MA6_01535	MA7_00639	MZ1B34E_00629
rex	8	8	639	639	1619952_00926	DB1V3-4A_01180	1191316_02047	684_21B_01116	MA5_00930	MA6_01131	MA7_00824	MZ1B34E_01202
trmB	8	8	639	639	1619952_01630	DB1V3-4A_01778	1191316_01435	684_21B_02262	MA5_01641	MA6_01718	MA7_01900	MZ1B34E_01809
tmk	8	8	639	639	1619952_00638	DB1V3-4A_00885	1191316_00240	684_21B_01929	MA5_00631	MA6_00843	MA7_00587	MZ1B34E_00578
relA	8	8	2202	2202	1619952_01862	DB1V3-4A_02031	1191316_01155	684_21B_02600	MA5_01870	MA6_01968	MA7_02138	MZ1B34E_02049
yecS_3	8	8	642	642	1619952_00536	DB1V3-4A_00762	1191316_01999	684_21B_01061	MA5_00531	MA6_00725	MA7_01445	MZ1B34E_01369
yutD	8	8	642	642	1619952_01470	DB1V3-4A_00438	1191316_01616	684_21B_00690	MA5_01486	MA6_00428	MA7_01723	MZ1B34E_01632
adk	8	8	642	642	1619952_00105	DB1V3-4A_00106	1191316_00905	684_21B_00119	MA5_00106	MA6_00101	MA7_00107	MZ1B34E_00108
vraR_1	8	8	642	642	1619952_00412	DB1V3-4A_01636	1191316_00495	684_21B_00538	MA5_00411	MA6_01579	MA7_00454	MZ1B34E_00443
pppA	8	8	645	645	1619952_01464	DB1V3-4A_00444	1191316_01629	684_21B_00697	MA5_01481	MA6_00433	MA7_01718	MZ1B34E_01627
rpsC	8	8	654	654	1619952_00090	DB1V3-4A_00091	1191316_00920	684_21B_00104	MA5_00091	MA6_00086	MA7_00092	MZ1B34E_00093
group_960	8	8	657	657	1619952_00634	DB1V3-4A_00881	1191316_00244	684_21B_01933	MA5_00627	MA6_00839	MA7_00583	MZ1B34E_00574
tcyB	8	8	660	660	1619952_01193	DB1V3-4A_01439	1191316_01755	684_21B_00768	MA5_01196	MA6_01390	MA7_01599	MZ1B34E_01509
yadS	8	8	660	660	1619952_01621	DB1V3-4A_01769	1191316_01444	684_21B_02225	MA5_01632	MA6_01709	MA7_01891	MZ1B34E_01800
ideR	8	8	660	660	1619952_01854	DB1V3-4A_02023	1191316_01159	684_21B_02578	MA5_01863	MA6_01961	MA7_02134	MZ1B34E_02045
deoC1	8	8	663	663	1619952_00939	DB1V3-4A_01193	1191316_02036	684_21B_01104	MA5_00943	MA6_01145	MA7_01293	MZ1B34E_01216
group_954	8	8	663	663	1619952_01512	DB1V3-4A_00395	1191316_01574	684_21B_00647	MA5_01526	MA6_00387	MA7_01762	MZ1B34E_01671
ktrA	8	8	666	666	1619952_01548	DB1V3-4A_01696	1191316_01539	684_21B_02121	MA5_01561	MA6_01639	MA7_01800	MZ1B34E_01711
yjbM	8	8	672	672	1619952_00920	DB1V3-4A_01174	1191316_02053	684_21B_01122	MA5_00924	MA6_01125	MA7_00830	MZ1B34E_01196
yecS_1	8	8	672	672	1619952_00301	DB1V3-4A_00303	1191316_00615	684_21B_00410	MA5_00304	MA6_00299	MA7_00343	MZ1B34E_00330
group_944	8	8	672	672	1619952_00470	DB1V3-4A_01543	1191316_00439	684_21B_02046	MA5_00467	MA6_01490	MA7_00691	MZ1B34E_00680
sdhB	8	8	675	675	1619952_01929	DB1V3-4A_02097	1191316_01056	684_21B_02669	MA5_01936	MA6_02033	MA7_02192	MZ1B34E_02103
group_941	8	8	675	675	1619952_00947	DB1V3-4A_01200	1191316_02029	684_21B_01096	MA5_00951	MA6_01152	MA7_01300	MZ1B34E_01223
group_939	8	8	675	675	1619952_00346	DB1V3-4A_00353	1191316_00567	684_21B_00466	MA5_00346	MA6_00346	MA7_00391	MZ1B34E_00380
dnaD_1	8	8	675	675	1619952_01136	DB1V3-4A_01383	1191316_00132	684_21B_01791	MA5_01139	MA6_01335	MA7_01270	MZ1B34E_00820
gtaB	8	8	900	906	1619952_01812	DB1V3-4A_01981	1191316_01191	684_21B_02544	MA5_01822	MA6_01920	MA7_02094	MZ1B34E_02005
pyrG	8	8	1605	1605	1619952_00327	DB1V3-4A_00333	1191316_00587	684_21B_00443	MA5_00330	MA6_00329	MA7_00372	MZ1B34E_00361
rnc	8	8	687	687	1619952_01033	DB1V3-4A_01284	1191316_00184	684_21B_01860	MA5_01036	MA6_01238	MA7_01384	MZ1B34E_01308
arlR_1	8	8	690	690	1619952_01523	DB1V3-4A_00384	1191316_01564	684_21B_00632	MA5_01536	MA6_00376	MA7_01772	MZ1B34E_01682
artQ_1	8	8	690	690	1619952_00482	DB1V3-4A_01530	1191316_00426	684_21B_02033	MA5_00478	MA6_01478	MA7_00704	MZ1B34E_00692
mtnN	8	8	690	690	1619952_01376	DB1V3-4A_00531	1191316_00339	684_21B_01963	MA5_01395	MA6_00520	MA7_01629	MZ1B34E_01538
rplA	8	8	690	690	1619952_01161	DB1V3-4A_01409	1191316_00323	684_21B_01944	MA5_01164	MA6_01360	MA7_01565	MZ1B34E_01474
ftsE	8	8	693	693	1619952_01238	DB1V3-4A_01483	1191316_01685	684_21B_00605	MA5_01240	MA6_01433	MA7_00753	MZ1B34E_00740
metP	8	8	693	693	1619952_01557	DB1V3-4A_01705	1191316_01522	684_21B_02133	MA5_01569	MA6_01647	MA7_01808	MZ1B34E_01719
gpmA_1	8	8	693	693	1619952_01434	DB1V3-4A_00472	1191316_00400	684_21B_00739	MA5_01450	MA6_00461	MA7_01688	MZ1B34E_01597
group_923	8	8	696	696	1619952_00410	DB1V3-4A_01638	1191316_00497	684_21B_00536	MA5_00409	MA6_01581	MA7_00452	MZ1B34E_00441
arcR	8	8	696	696	1619952_00601	DB1V3-4A_00848	1191316_00265	684_21B_00865	MA5_00594	MA6_00806	MA7_00551	MZ1B34E_00541
pepO~~~pepO_2	8	8	1893	1893	1619952_01849	DB1V3-4A_02018	1191316_01164	684_21B_02573	MA5_01858	MA6_01956	MA7_02129	MZ1B34E_02040
pflA_2	8	8	558	573	1619952_01881	DB1V3-4A_02049	1191316_01109	684_21B_02611	MA5_01888	MA6_01985	MA7_02150	MZ1B34E_02061
yvoA_3	8	8	699	699	1619952_00824	DB1V3-4A_01069	1191316_02181	684_21B_01234	MA5_00829	MA6_01023	MA7_01027	MZ1B34E_01000
group_919	8	8	699	699	1619952_01178	DB1V3-4A_01426	1191316_01770	684_21B_00783	MA5_01181	MA6_01377	MA7_01582	MZ1B34E_01491
artQ_2	8	8	699	699	1619952_01192	DB1V3-4A_01438	1191316_01756	684_21B_00769	MA5_01195	MA6_01389	MA7_01598	MZ1B34E_01508
dapH	8	8	699	699	1619952_01816	DB1V3-4A_01985	1191316_01187	684_21B_02548	MA5_01826	MA6_01924	MA7_02098	MZ1B34E_02009
ybhL	8	8	702	702	1619952_01503	DB1V3-4A_00404	1191316_01583	684_21B_00656	MA5_01517	MA6_00396	MA7_01753	MZ1B34E_01662
folT	8	8	552	597	1619952_00162	DB1V3-4A_00156	1191316_00847	684_21B_00210	MA5_00158	MA6_00154	MA7_00161	MZ1B34E_00162
group_914	8	8	705	705	1619952_01286	DB1V3-4A_00644	1191316_01939	684_21B_01763	MA5_01291	MA6_00612	MA7_01501	MZ1B34E_01426
walR	8	8	705	705	1619952_01189	DB1V3-4A_01435	1191316_01759	684_21B_00772	MA5_01192	MA6_01386	MA7_01595	MZ1B34E_01505
yusV_1	8	8	705	705	1619952_00140	DB1V3-4A_00134	1191316_00877	684_21B_00157	MA5_00137	MA6_00133	MA7_00140	MZ1B34E_00141
frlR	8	8	711	711	1619952_00438	DB1V3-4A_01572	1191316_00469	684_21B_00575	MA5_00434	MA6_01518	MA7_00659	MZ1B34E_00648
livF	8	8	711	711	1619952_01342	DB1V3-4A_00563	1191316_00247	684_21B_00820	MA5_01361	MA6_00551	MA7_00803	MZ1B34E_00790
deoD	8	8	714	714	1619952_01265	DB1V3-4A_00668	1191316_01959	684_21B_01741	MA5_01267	MA6_00692	MA7_01479	MZ1B34E_01403
rsmG	8	8	714	714	1619952_00393	DB1V3-4A_01655	1191316_00516	684_21B_00517	MA5_00392	MA6_01598	MA7_00435	MZ1B34E_00424
yeeN	8	8	717	717	1619952_00384	DB1V3-4A_01664	1191316_00525	684_21B_00508	MA5_00383	MA6_01607	MA7_00426	MZ1B34E_00415
atpB	8	8	717	717	1619952_01019	DB1V3-4A_01270	1191316_00170	684_21B_01839	MA5_01022	MA6_01224	MA7_01370	MZ1B34E_01294
group_898	8	8	723	723	1619952_01474	DB1V3-4A_00434	1191316_01612	684_21B_00686	MA5_01490	MA6_00424	MA7_01727	MZ1B34E_01636
mecA	8	8	723	723	1619952_01655	DB1V3-4A_01803	1191316_01412	684_21B_02285	MA5_01666	MA6_01743	MA7_01924	MZ1B34E_01833
trmD	8	8	726	726	1619952_00784	DB1V3-4A_01029	1191316_02223	684_21B_01625	MA5_00775	MA6_00983	MA7_01067	MZ1B34E_00960
dtd	8	8	303	444	1619952_01861	DB1V3-4A_02030	1191316_01156	684_21B_02599	MA5_01869	MA6_01967	MA7_02137	MZ1B34E_02048
group_892	8	8	729	729	1619952_01678	DB1V3-4A_01849	1191316_01379	684_21B_02325	MA5_01688	MA6_01788	MA7_01952	MZ1B34E_01861
rluB_2	8	8	732	732	1619952_01492	DB1V3-4A_00415	1191316_01594	684_21B_00667	MA5_01506	MA6_00407	MA7_01742	MZ1B34E_01651
pyrH	8	8	732	732	1619952_01157	DB1V3-4A_01405	1191316_00315	684_21B_01940	MA5_01160	MA6_01356	MA7_01561	MZ1B34E_01470
group_880	8	8	1665	1665	1619952_01639	DB1V3-4A_01787	1191316_01426	684_21B_02271	MA5_01650	MA6_01727	MA7_01909	MZ1B34E_01818
ecsA_5	8	8	735	735	1619952_01633	DB1V3-4A_01781	1191316_01432	684_21B_02265	MA5_01644	MA6_01721	MA7_01903	MZ1B34E_01812
artM_1	8	8	735	735	1619952_00483	DB1V3-4A_01529	1191316_00425	684_21B_02032	MA5_00479	MA6_01477	MA7_00705	MZ1B34E_00693
dnaX	8	8	1668	1668	1619952_01423	DB1V3-4A_00482	1191316_00390	684_21B_02008	MA5_01439	MA6_00470	MA7_01678	MZ1B34E_01587
group_876	8	8	738	738	1619952_00408	DB1V3-4A_01640	1191316_00501	684_21B_00533	MA5_00407	MA6_01583	MA7_00450	MZ1B34E_00439
ykoD_1	8	8	1674	1674	1619952_00390	DB1V3-4A_01658	1191316_00519	684_21B_00514	MA5_00389	MA6_01601	MA7_00432	MZ1B34E_00421
artM_3	8	8	741	741	1619952_00890	DB1V3-4A_01145	1191316_02069	684_21B_01138	MA5_00894	MA6_01097	MA7_00859	MZ1B34E_01168
group_873	8	8	3156	3156	1619952_00325	DB1V3-4A_00331	1191316_00589	684_21B_00441	MA5_00328	MA6_00327	MA7_00366	MZ1B34E_00355
artM_2	8	8	744	744	1619952_01658	DB1V3-4A_01806	1191316_01409	684_21B_02288	MA5_01669	MA6_01746	MA7_01927	MZ1B34E_01836
ecsA_1	8	8	744	744	1619952_00719	DB1V3-4A_00964	1191316_00031	684_21B_01268	MA5_00711	MA6_00919	MA7_01194	MZ1B34E_00896
group_871	8	8	1680	1680	1619952_00183	DB1V3-4A_00177	1191316_00825	684_21B_00232	MA5_00179	MA6_00175	MA7_00182	MZ1B34E_00183
argS	8	8	1689	1689	1619952_01892	DB1V3-4A_02060	1191316_01098	684_21B_02622	MA5_01899	MA6_01996	MA7_02162	MZ1B34E_02073
plsC	8	8	750	750	1619952_00630	DB1V3-4A_00877	1191316_01820	684_21B_00891	MA5_00623	MA6_00835	MA7_00579	MZ1B34E_00570
group_862	8	8	753	753	1619952_00818	DB1V3-4A_01062	1191316_02187	684_21B_01243	MA5_00809	MA6_01016	MA7_01034	MZ1B34E_00993
tpiA	8	8	753	753	1619952_00517	DB1V3-4A_01495	1191316_01673	684_21B_00591	MA5_00513	MA6_01444	MA7_00742	MZ1B34E_00729
rsmJ	8	8	756	756	1619952_00761	DB1V3-4A_01006	1191316_02245	684_21B_01648	MA5_00752	MA6_00960	MA7_01090	MZ1B34E_00936
ssb_1	8	8	396	396	1619952_00170	DB1V3-4A_00164	1191316_00837	684_21B_00219	MA5_00166	MA6_00162	MA7_00169	MZ1B34E_00170
uppS	8	8	756	756	1619952_01736	DB1V3-4A_01907	1191316_01315	684_21B_02386	MA5_01746	MA6_01846	MA7_02001	MZ1B34E_01910
ydfG	8	8	759	759	1619952_00817	DB1V3-4A_01061	1191316_02188	684_21B_01244	MA5_00808	MA6_01015	MA7_01035	MZ1B34E_00992
yjjP	8	8	759	759	1619952_00982	DB1V3-4A_01234	1191316_02004	684_21B_01066	MA5_00986	MA6_01188	MA7_01334	MZ1B34E_01257
potA_1	8	8	759	759	1619952_01299	DB1V3-4A_00631	1191316_01925	684_21B_01017	MA5_01304	MA6_00599	MA7_01514	MZ1B34E_01439
group_851	8	8	759	759	1619952_01803	DB1V3-4A_01972	1191316_01212	684_21B_02520	MA5_01813	MA6_01911	MA7_02085	MZ1B34E_01996
glnQ_2	8	8	762	762	1619952_01190	DB1V3-4A_01436	1191316_01758	684_21B_00771	MA5_01193	MA6_01387	MA7_01596	MZ1B34E_01506
parB	8	8	765	765	1619952_01952	DB1V3-4A_02120	1191316_01029	684_21B_02705	MA5_01958	MA6_02055	MA7_02232	MZ1B34E_02143
lptB_1	8	8	765	765	1619952_01343	DB1V3-4A_00562	1191316_00248	684_21B_00819	MA5_01362	MA6_00550	MA7_00802	MZ1B34E_00789
group_839	8	8	765	765	1619952_00714	DB1V3-4A_00958	1191316_00035	684_21B_01272	MA5_00706	MA6_00913	MA7_01200	MZ1B34E_00890
dapB	8	8	768	768	1619952_00791	DB1V3-4A_01036	1191316_02214	684_21B_01617	MA5_00782	MA6_00990	MA7_01060	MZ1B34E_00967
ydcV	8	8	771	771	1619952_00774	DB1V3-4A_01019	1191316_02232	684_21B_01635	MA5_00765	MA6_00973	MA7_01076	MZ1B34E_00951
yusV_2	8	8	771	771	1619952_01852	DB1V3-4A_02021	1191316_01161	684_21B_02576	MA5_01861	MA6_01959	MA7_02132	MZ1B34E_02043
group_836	8	8	774	774	1619952_01653	DB1V3-4A_01801	1191316_01414	684_21B_02283	MA5_01664	MA6_01741	MA7_01922	MZ1B34E_01831
rpsB	8	8	777	777	1619952_01752	DB1V3-4A_01922	1191316_01276	684_21B_02398	MA5_01762	MA6_01861	MA7_02015	MZ1B34E_01925
lgt	8	8	777	777	1619952_01402	DB1V3-4A_00506	1191316_00360	684_21B_01988	MA5_01418	MA6_00495	MA7_01652	MZ1B34E_01561
ycfH	8	8	783	783	1619952_01786	DB1V3-4A_01955	1191316_01232	684_21B_02496	MA5_01796	MA6_01894	MA7_02070	MZ1B34E_01981
group_825	8	8	786	786	1619952_01900	DB1V3-4A_02068	1191316_01085	684_21B_02643	MA5_01907	MA6_02004	MA7_02170	MZ1B34E_02081
group_822	8	8	786	786	1619952_01717	DB1V3-4A_01888	1191316_01332	684_21B_02364	MA5_01727	MA6_01827	MA7_01977	MZ1B34E_01886
codY	8	8	789	789	1619952_00343	DB1V3-4A_00349	1191316_00570	684_21B_00461	MA5_00343	MA6_00342	MA7_00386	MZ1B34E_00375
scpB_1	8	8	792	792	1619952_01593	DB1V3-4A_01742	1191316_01479	684_21B_02178	MA5_01604	MA6_01682	MA7_01845	MZ1B34E_01755
murI	8	8	795	795	1619952_01499	DB1V3-4A_00408	1191316_01587	684_21B_00660	MA5_01513	MA6_00400	MA7_01749	MZ1B34E_01658
ecfT_2	8	8	795	795	1619952_01932	DB1V3-4A_02100	1191316_01050	684_21B_02676	MA5_01939	MA6_02036	MA7_02195	MZ1B34E_02106
yusV	8	8	801	801	1619952_00628	DB1V3-4A_00875	1191316_01818	684_21B_00889	MA5_00621	MA6_00833	MA7_00577	MZ1B34E_00568
potB	8	8	801	801	1619952_00773	DB1V3-4A_01018	1191316_02233	684_21B_01636	MA5_00764	MA6_00972	MA7_01077	MZ1B34E_00950
group_808	8	8	801	801	1619952_00912	DB1V3-4A_01166	1191316_02061	684_21B_01130	MA5_00916	MA6_01117	MA7_00838	MZ1B34E_01188
cmpC	8	8	801	801	1619952_01090	DB1V3-4A_01337	1191316_00085	684_21B_01320	MA5_01094	MA6_01290	MA7_01436	MZ1B34E_01360
kfoC_2~~~kfoC	8	8	1014	1014	1619952_01908	DB1V3-4A_02076	1191316_01077	684_21B_02651	MA5_01915	MA6_02012	MA7_02178	MZ1B34E_02089
pstB3_1	8	8	804	804	1619952_00952	DB1V3-4A_01205	1191316_02025	684_21B_01092	MA5_00956	MA6_01157	MA7_01305	MZ1B34E_01228
group_805	8	8	804	804	1619952_01187	DB1V3-4A_01433	1191316_01761	684_21B_00774	MA5_01190	MA6_01384	MA7_01593	MZ1B34E_01503
group_802	8	8	1761	1761	1619952_01617	DB1V3-4A_01765	1191316_01448	684_21B_02221	MA5_01628	MA6_01705	MA7_01887	MZ1B34E_01796
punA	8	8	810	810	1619952_01266	DB1V3-4A_00667	1191316_01958	684_21B_01742	MA5_01268	MA6_00691	MA7_01480	MZ1B34E_01404
group_801	8	8	810	810	1619952_00665	DB1V3-4A_00910	1191316_00060	684_21B_01303	MA5_00658	MA6_00868	MA7_00616	MZ1B34E_00607
group_798	8	8	813	813	1619952_01565	DB1V3-4A_01713	1191316_01508	684_21B_02148	MA5_01577	MA6_01655	MA7_01817	MZ1B34E_01727
purR	8	8	813	813	1619952_01762	DB1V3-4A_01932	1191316_01253	684_21B_02471	MA5_01772	MA6_01871	MA7_02052	MZ1B34E_01963
znuB_1	8	8	813	813	1619952_00141	DB1V3-4A_00135	1191316_00876	684_21B_00158	MA5_00138	MA6_00134	MA7_00141	MZ1B34E_00142
ptsG~~~ptsG_1	8	8	2169	2169	1619952_00381	DB1V3-4A_01667	1191316_00526	684_21B_00507	MA5_00380	MA6_01610	MA7_00423	MZ1B34E_00412
group_795	8	8	816	816	1619952_01025	DB1V3-4A_01276	1191316_00176	684_21B_01845	MA5_01028	MA6_01230	MA7_01376	MZ1B34E_01300
ppnK1	8	8	819	819	1619952_00919	DB1V3-4A_01173	1191316_02054	684_21B_01123	MA5_00923	MA6_01124	MA7_00831	MZ1B34E_01195
zupT	8	8	825	825	1619952_01133	DB1V3-4A_01380	1191316_00129	684_21B_01788	MA5_01136	MA6_01332	MA7_01267	MZ1B34E_00823
group_787	8	8	159	345	1619952_01538	DB1V3-4A_01686	1191316_01549	684_21B_00616	MA5_01551	MA6_01629	MA7_01790	MZ1B34E_01700
yidA_2	8	8	828	828	1619952_01030	DB1V3-4A_01281	1191316_00181	684_21B_01852	MA5_01033	MA6_01235	MA7_01381	MZ1B34E_01305
pheA	8	8	828	828	1619952_00583	DB1V3-4A_00798	1191316_00077	684_21B_01313	MA5_00577	MA6_00760	MA7_00534	MZ1B34E_00524
rplB	8	8	834	834	1619952_00087	DB1V3-4A_00088	1191316_00923	684_21B_00101	MA5_00088	MA6_00083	MA7_00089	MZ1B34E_00090
ecfT_1	8	8	834	834	1619952_00391	DB1V3-4A_01657	1191316_00518	684_21B_00515	MA5_00390	MA6_01600	MA7_00433	MZ1B34E_00422
group_776	8	8	834	834	1619952_01444	DB1V3-4A_00464	1191316_00408	684_21B_02060	MA5_01460	MA6_00453	MA7_01697	MZ1B34E_01606
group_775	8	8	834	834	1619952_01443	DB1V3-4A_00465	1191316_00407	684_21B_02059	MA5_01459	MA6_00454	MA7_01696	MZ1B34E_01605
uppP	8	8	837	837	1619952_01656	DB1V3-4A_01804	1191316_01411	684_21B_02286	MA5_01667	MA6_01744	MA7_01925	MZ1B34E_01834
peb1A	8	8	840	840	1619952_01191	DB1V3-4A_01437	1191316_01757	684_21B_00770	MA5_01194	MA6_01388	MA7_01597	MZ1B34E_01507
malG	8	8	843	843	1619952_01899	DB1V3-4A_02067	1191316_01086	684_21B_02642	MA5_01906	MA6_02003	MA7_02169	MZ1B34E_02080
ecfA2	8	8	843	843	1619952_01933	DB1V3-4A_02101	1191316_01049	684_21B_02677	MA5_01940	MA6_02037	MA7_02196	MZ1B34E_02107
group_765	8	8	846	846	1619952_00339	DB1V3-4A_00345	1191316_00575	684_21B_00457	MA5_00339	MA6_00338	MA7_00382	MZ1B34E_00371
group_762	8	8	849	849	1619952_00385	DB1V3-4A_01663	1191316_00524	684_21B_00509	MA5_00384	MA6_01606	MA7_00427	MZ1B34E_00416
folD	8	8	849	849	1619952_00484	DB1V3-4A_01528	1191316_00424	684_21B_02031	MA5_00480	MA6_01476	MA7_00706	MZ1B34E_00694
group_758	8	8	852	852	1619952_00545	DB1V3-4A_00772	1191316_00298	684_21B_00845	MA5_00540	MA6_00735	MA7_00497	MZ1B34E_00486
group_753	8	8	855	855	1619952_01287	DB1V3-4A_00643	1191316_01938	684_21B_01764	MA5_01292	MA6_00611	MA7_01502	MZ1B34E_01427
metQ	8	8	858	858	1619952_01560	DB1V3-4A_01708	1191316_01519	684_21B_02136	MA5_01572	MA6_01650	MA7_01811	MZ1B34E_01722
bltD_2~~~bltD_1	8	10	147	456	1619952_00362	DB1V3-4A_00370	1191316_00545	684_21B_00488	MA5_00362	MA6_00362	MA7_00409;MA7_00408	MZ1B34E_00398;MZ1B34E_00397
thrB	8	8	861	861	1619952_00770	DB1V3-4A_01015	1191316_02236	684_21B_01639	MA5_00761	MA6_00969	MA7_01081	MZ1B34E_00945
znuB_2	8	8	861	861	1619952_01851	DB1V3-4A_02020	1191316_01162	684_21B_02575	MA5_01860	MA6_01958	MA7_02131	MZ1B34E_02042
map	8	8	861	861	1619952_01413	DB1V3-4A_00495	1191316_00381	684_21B_01999	MA5_01429	MA6_00483	MA7_01666	MZ1B34E_01575
ackA	8	8	1188	1188	1619952_00161	DB1V3-4A_00155	1191316_00848	684_21B_00208	MA5_00157	MA6_00153	MA7_00160	MZ1B34E_00161
rsmI	8	8	864	864	1619952_00641	DB1V3-4A_00888	1191316_00237	684_21B_01926	MA5_00634	MA6_00846	MA7_00590	MZ1B34E_00581
group_731	8	8	429	429	1619952_01540	DB1V3-4A_01688	1191316_01547	684_21B_00614	MA5_01553	MA6_01631	MA7_01792	MZ1B34E_01702
proS	8	8	1863	1863	1619952_01733	DB1V3-4A_01904	1191316_01318	684_21B_02383	MA5_01743	MA6_01843	MA7_01998	MZ1B34E_01907
group_728	8	8	867	867	1619952_00637	DB1V3-4A_00884	1191316_00241	684_21B_01930	MA5_00630	MA6_00842	MA7_00586	MZ1B34E_00577
rmlA	8	8	870	870	1619952_01132	DB1V3-4A_01379	1191316_00128	684_21B_01696	MA5_01135	MA6_01331	MA7_01266	MZ1B34E_00824
group_721	8	8	873	873	1619952_01944	DB1V3-4A_02112	1191316_01038	684_21B_02688	MA5_01950	MA6_02047	MA7_02224	MZ1B34E_02135
atpG	8	8	879	879	1619952_01015	DB1V3-4A_01266	1191316_00166	684_21B_01835	MA5_01018	MA6_01220	MA7_01366	MZ1B34E_01290
fba	8	8	882	882	1619952_00329	DB1V3-4A_00335	1191316_00585	684_21B_00445	MA5_00332	MA6_00331	MA7_00374	MZ1B34E_00363
holB	8	8	885	885	1619952_00639	DB1V3-4A_00886	1191316_00239	684_21B_01928	MA5_00632	MA6_00844	MA7_00588	MZ1B34E_00579
pstA	8	8	888	888	1619952_00953	DB1V3-4A_01206	1191316_02024	684_21B_01091	MA5_00957	MA6_01158	MA7_01306	MZ1B34E_01229
ycjP_1	8	8	888	888	1619952_01168	DB1V3-4A_01416	1191316_00330	684_21B_01951	MA5_01171	MA6_01367	MA7_01572	MZ1B34E_01481
yvcJ	8	8	888	888	1619952_00598	DB1V3-4A_00845	1191316_00268	684_21B_00862	MA5_00591	MA6_00803	MA7_00548	MZ1B34E_00538
livH_2	8	8	888	888	1619952_01345	DB1V3-4A_00560	1191316_00250	684_21B_00817	MA5_01364	MA6_00548	MA7_00800	MZ1B34E_00787
rluD_2	8	8	894	894	1619952_00753	DB1V3-4A_00998	1191316_02253	684_21B_01656	MA5_00745	MA6_00953	MA7_01097	MZ1B34E_00929
lsrC	8	8	894	894	1619952_01091	DB1V3-4A_01338	1191316_00086	684_21B_01321	MA5_01095	MA6_01291	MA7_01437	MZ1B34E_01361
era	8	8	900	900	1619952_01223	DB1V3-4A_01469	1191316_01711	684_21B_02104	MA5_01225	MA6_01419	MA7_00768	MZ1B34E_00755
oppC	8	8	903	903	1619952_01643	DB1V3-4A_01791	1191316_01424	684_21B_02273	MA5_01654	MA6_01731	MA7_01912	MZ1B34E_01821
qmcA	8	8	903	903	1619952_01660	DB1V3-4A_01808	1191316_01407	684_21B_02290	MA5_01671	MA6_01748	MA7_01929	MZ1B34E_01838
group_698	8	8	906	906	1619952_01024	DB1V3-4A_01275	1191316_00175	684_21B_01844	MA5_01027	MA6_01229	MA7_01375	MZ1B34E_01299
mnmG	8	8	1917	1917	1619952_01922	DB1V3-4A_02090	1191316_01065	684_21B_02662	MA5_01929	MA6_02026	MA7_02187	MZ1B34E_02098
lacC_4	8	8	912	912	1619952_00787	DB1V3-4A_01032	1191316_02219	684_21B_01622	MA5_00778	MA6_00986	MA7_01064	MZ1B34E_00963
gltC	8	8	912	912	1619952_00877	DB1V3-4A_01132	1191316_02081	684_21B_01593	MA5_00881	MA6_01084	MA7_00874	MZ1B34E_01153
oxyR	8	8	915	915	1619952_00751	DB1V3-4A_00996	1191316_02255	684_21B_01658	MA5_00743	MA6_00951	MA7_01099	MZ1B34E_00927
pstC	8	8	918	918	1619952_00954	DB1V3-4A_01207	1191316_02023	684_21B_01090	MA5_00958	MA6_01159	MA7_01307	MZ1B34E_01230
trxB	8	8	918	918	1619952_01526	DB1V3-4A_00381	1191316_01561	684_21B_00629	MA5_01539	MA6_00373	MA7_01775	MZ1B34E_01685
glyQ	8	8	918	918	1619952_01553	DB1V3-4A_01701	1191316_01529	684_21B_02127	MA5_01566	MA6_01644	MA7_01805	MZ1B34E_01716
whiA	8	8	918	918	1619952_00600	DB1V3-4A_00847	1191316_00266	684_21B_00864	MA5_00593	MA6_00805	MA7_00550	MZ1B34E_00540
coaA	8	8	921	921	1619952_00942	DB1V3-4A_01196	1191316_02033	684_21B_01101	MA5_00946	MA6_01148	MA7_01296	MZ1B34E_01219
group_688	8	8	921	921	1619952_00387	DB1V3-4A_01661	1191316_00522	684_21B_00511	MA5_00386	MA6_01604	MA7_00429	MZ1B34E_00418
malF_1	8	8	921	921	1619952_01169	DB1V3-4A_01417	1191316_00331	684_21B_01952	MA5_01172	MA6_01368	MA7_01573	MZ1B34E_01482
panE	8	8	921	921	1619952_01154	DB1V3-4A_01402	1191316_00312	684_21B_01937	MA5_01157	MA6_01353	MA7_01558	MZ1B34E_01467
gltX	8	8	1455	1455	1619952_01799	DB1V3-4A_01968	1191316_01220	684_21B_02512	MA5_01809	MA6_01907	MA7_02081	MZ1B34E_01992
troA	8	8	924	924	1619952_01853	DB1V3-4A_02022	1191316_01160	684_21B_02577	MA5_01862	MA6_01960	MA7_02133	MZ1B34E_02044
group_685	8	8	186	186	1619952_01860	DB1V3-4A_02029	1191316_01157	684_21B_02598	MA5_01868	MA6_01966	MA7_02136	MZ1B34E_02047
yfdH	8	8	927	927	1619952_00871	DB1V3-4A_01126	1191316_02087	684_21B_01586	MA5_00875	MA6_01078	MA7_00880	MZ1B34E_01147
group_684	8	8	927	927	1619952_01576	DB1V3-4A_01725	1191316_01495	684_21B_02161	MA5_01587	MA6_01665	MA7_01829	MZ1B34E_01739
cysK	8	8	927	927	1619952_00415	DB1V3-4A_01633	1191316_00492	684_21B_00541	MA5_00414	MA6_01576	MA7_00457	MZ1B34E_00446
group_681	8	8	930	930	1619952_01412	DB1V3-4A_00496	1191316_00380	684_21B_01998	MA5_01428	MA6_00484	MA7_01665	MZ1B34E_01574
fhuD	8	8	930	930	1619952_00627	DB1V3-4A_00874	1191316_01817	684_21B_00888	MA5_00620	MA6_00832	MA7_00576	MZ1B34E_00567
yhbU_1	8	8	930	930	1619952_00492	DB1V3-4A_01520	1191316_01648	684_21B_00716	MA5_00488	MA6_01468	MA7_00714	MZ1B34E_00702
hprK	8	8	933	933	1619952_01403	DB1V3-4A_00505	1191316_00361	684_21B_01989	MA5_01419	MA6_00494	MA7_01653	MZ1B34E_01562
group_677	8	8	1041	1047	1619952_01035	DB1V3-4A_01286	1191316_00186	684_21B_01862	MA5_01038	MA6_01240	MA7_01386	MZ1B34E_01310
rpoA	8	8	939	939	1619952_00110	DB1V3-4A_00111	1191316_00900	684_21B_00124	MA5_00111	MA6_00106	MA7_00112	MZ1B34E_00113
group_674	8	8	942	942	1619952_01835	DB1V3-4A_02004	1191316_01169	684_21B_02558	MA5_01844	MA6_01942	MA7_02115	MZ1B34E_02026
metA	8	8	942	942	1619952_01137	DB1V3-4A_01384	1191316_00133	684_21B_01792	MA5_01140	MA6_01336	MA7_01271	MZ1B34E_00819
corA	8	8	945	945	1619952_01609	DB1V3-4A_01758	1191316_01454	684_21B_02195	MA5_01620	MA6_01698	MA7_01862	MZ1B34E_01771
livH_1	8	8	948	948	1619952_01344	DB1V3-4A_00561	1191316_00249	684_21B_00818	MA5_01363	MA6_00549	MA7_00801	MZ1B34E_00788
group_667	8	8	954	954	1619952_00934	DB1V3-4A_01188	1191316_02041	684_21B_01109	MA5_00938	MA6_01140	MA7_01288	MZ1B34E_01211
group_662	8	8	960	960	1619952_01093	DB1V3-4A_01340	1191316_00088	684_21B_01323	MA5_01097	MA6_01293	MA7_01439	MZ1B34E_01363
nrdF2	8	8	963	963	1619952_01047	DB1V3-4A_01296	1191316_00199	684_21B_01874	MA5_01052	MA6_01250	MA7_01396	MZ1B34E_01320
group_660	8	8	966	966	1619952_01589	DB1V3-4A_01738	1191316_01483	684_21B_02174	MA5_01600	MA6_01678	MA7_01841	MZ1B34E_01751
rbsR_2	8	8	966	966	1619952_01603	DB1V3-4A_01752	1191316_01469	684_21B_02188	MA5_01614	MA6_01692	MA7_01856	MZ1B34E_01765
acoA	8	8	969	969	1619952_01620	DB1V3-4A_01768	1191316_01445	684_21B_02224	MA5_01631	MA6_01708	MA7_01890	MZ1B34E_01799
prs	8	8	969	969	1619952_00040	DB1V3-4A_00042	1191316_00988	684_21B_00043	MA5_00037	MA6_00037	MA7_00038	MZ1B34E_00038
group_656	8	8	975	975	1619952_00815	DB1V3-4A_01059	1191316_02190	684_21B_01246	MA5_00806	MA6_01013	MA7_01037	MZ1B34E_00990
pta	8	8	975	975	1619952_00917	DB1V3-4A_01171	1191316_02056	684_21B_01125	MA5_00921	MA6_01122	MA7_00833	MZ1B34E_01193
group_655	8	8	975	975	1619952_00599	DB1V3-4A_00846	1191316_00267	684_21B_00863	MA5_00592	MA6_00804	MA7_00549	MZ1B34E_00539
group_654	8	8	975	975	1619952_01092	DB1V3-4A_01339	1191316_00087	684_21B_01322	MA5_01096	MA6_01292	MA7_01438	MZ1B34E_01362
prs2	8	8	978	978	1619952_00922	DB1V3-4A_01176	1191316_02051	684_21B_01120	MA5_00926	MA6_01127	MA7_00828	MZ1B34E_01198
prfB	8	8	978	978	1619952_01239	DB1V3-4A_01484	1191316_01684	684_21B_00604	MA5_01241	MA6_01434	MA7_00752	MZ1B34E_00739
ldh	8	8	984	984	1619952_00931	DB1V3-4A_01185	1191316_02042	684_21B_01111	MA5_00935	MA6_01137	MA7_00819	MZ1B34E_01207
malR	8	8	984	984	1619952_01901	DB1V3-4A_02069	1191316_01084	684_21B_02644	MA5_01908	MA6_02005	MA7_02171	MZ1B34E_02082
group_650	8	8	984	984	1619952_00388	DB1V3-4A_01660	1191316_00521	684_21B_00512	MA5_00387	MA6_01603	MA7_00430	MZ1B34E_00419
recG	8	8	2019	2019	1619952_00337	DB1V3-4A_00343	1191316_00577	684_21B_00454	MA5_00337	MA6_00336	MA7_00379	MZ1B34E_00368
asnA	8	8	993	993	1619952_00455	DB1V3-4A_01551	1191316_00448	684_21B_00756	MA5_00452	MA6_01498	MA7_00677	MZ1B34E_00666
bfmBAB	8	8	996	996	1619952_01619	DB1V3-4A_01767	1191316_01446	684_21B_02223	MA5_01630	MA6_01707	MA7_01889	MZ1B34E_01798
group_645	8	8	996	996	1619952_01788	DB1V3-4A_01957	1191316_01230	684_21B_02498	MA5_01798	MA6_01896	MA7_02072	MZ1B34E_01983
group_643	8	8	999	999	1619952_01199	DB1V3-4A_01445	1191316_01748	684_21B_00760	MA5_01201	MA6_01395	MA7_01604	MZ1B34E_01513
mraY	8	8	999	999	1619952_01530	DB1V3-4A_01678	1191316_01557	684_21B_00623	MA5_01543	MA6_01621	MA7_01781	MZ1B34E_01691
gsiA_1	8	8	999	999	1619952_01646	DB1V3-4A_01794	1191316_01421	684_21B_02276	MA5_01657	MA6_01734	MA7_01915	MZ1B34E_01824
rimL	8	8	558	558	1619952_01028	DB1V3-4A_01279	1191316_00179	684_21B_01850	MA5_01031	MA6_01233	MA7_01379	MZ1B34E_01303
amyX	8	8	2052	2052	1619952_01902	DB1V3-4A_02070	1191316_01083	684_21B_02645	MA5_01909	MA6_02006	MA7_02172	MZ1B34E_02083
feuC	8	8	1002	1002	1619952_00625	DB1V3-4A_00872	1191316_01815	684_21B_00886	MA5_00618	MA6_00830	MA7_00574	MZ1B34E_00565
ruvB	8	8	1002	1002	1619952_00064	DB1V3-4A_00065	1191316_00949	684_21B_00077	MA5_00064	MA6_00060	MA7_00067	MZ1B34E_00067
lacD2	8	8	1002	1002	1619952_01094	DB1V3-4A_01341	1191316_00089	684_21B_01331	MA5_01098	MA6_01294	MA7_01440	MZ1B34E_01364
group_640	8	8	1005	1005	1619952_01310	DB1V3-4A_00613	1191316_01913	684_21B_01009	MA5_01314	MA6_00582	MA7_01524	MZ1B34E_01449
ccpA_3	8	8	1005	1005	1619952_01201	DB1V3-4A_01447	1191316_01746	684_21B_02069	MA5_01203	MA6_01397	MA7_01606	MZ1B34E_01515
dus	8	8	1005	1005	1619952_01743	DB1V3-4A_01913	1191316_01284	684_21B_02391	MA5_01753	MA6_01852	MA7_02007	MZ1B34E_01916
plsX	8	8	1008	1008	1619952_00043	DB1V3-4A_00045	1191316_00983	684_21B_00046	MA5_00040	MA6_00040	MA7_00041	MZ1B34E_00041
gcp	8	8	1008	1008	1619952_00187	DB1V3-4A_00181	1191316_00814	684_21B_00241	MA5_00183	MA6_00179	MA7_00186	MZ1B34E_00187
gap	8	8	1011	1011	1619952_00178	DB1V3-4A_00172	1191316_00830	684_21B_00227	MA5_00174	MA6_00170	MA7_00177	MZ1B34E_00178
arcB	8	8	1014	1014	1619952_00604	DB1V3-4A_00851	1191316_00262	684_21B_00868	MA5_00597	MA6_00809	MA7_00554	MZ1B34E_00544
vraS	8	8	1017	1017	1619952_00411	DB1V3-4A_01637	1191316_00496	684_21B_00537	MA5_00410	MA6_01580	MA7_00453	MZ1B34E_00442
dnaI	8	8	900	900	1619952_01519	DB1V3-4A_00388	1191316_01568	684_21B_00641	MA5_01532	MA6_00380	MA7_01768	MZ1B34E_01678
fus	8	8	2082	2082	1619952_00176	DB1V3-4A_00170	1191316_00831	684_21B_00226	MA5_00172	MA6_00168	MA7_00175	MZ1B34E_00176
ilvC	8	8	1023	1023	1619952_01662	DB1V3-4A_01810	1191316_01405	684_21B_02292	MA5_01673	MA6_01750	MA7_01931	MZ1B34E_01840
ilvE	8	8	1023	1023	1619952_00736	DB1V3-4A_00981	1191316_00014	684_21B_01557	MA5_00728	MA6_00936	MA7_01179	MZ1B34E_00911
feuB	8	8	1026	1026	1619952_00626	DB1V3-4A_00873	1191316_01816	684_21B_00887	MA5_00619	MA6_00831	MA7_00575	MZ1B34E_00566
aroF_2	8	8	1026	1026	1619952_01087	DB1V3-4A_01334	1191316_00081	684_21B_01317	MA5_01091	MA6_01287	MA7_01433	MZ1B34E_01357
ytbE	8	9	399	843	1619952_01409	DB1V3-4A_00499	1191316_00377	684_21B_01995	MA5_01425	MA6_00488;MA6_00487	MA7_01662	MZ1B34E_01571
group_636	8	8	201	201	1619952_01536	DB1V3-4A_01684	1191316_01551	684_21B_00618	MA5_01549	MA6_01627	MA7_01786	MZ1B34E_01696
queA	8	8	1029	1029	1619952_00610	DB1V3-4A_00857	1191316_00257	684_21B_00873	MA5_00603	MA6_00815	MA7_00560	MZ1B34E_00550
aroF_1	8	8	1038	1038	1619952_01086	DB1V3-4A_01333	1191316_00080	684_21B_01316	MA5_01090	MA6_01286	MA7_01432	MZ1B34E_01356
tsf	8	8	1041	1041	1619952_01751	DB1V3-4A_01921	1191316_01277	684_21B_02397	MA5_01761	MA6_01860	MA7_02014	MZ1B34E_01924
dagK	8	8	1044	1044	1619952_01021	DB1V3-4A_01272	1191316_00172	684_21B_01841	MA5_01024	MA6_01226	MA7_01372	MZ1B34E_01296
pheS	8	8	1044	1044	1619952_00997	DB1V3-4A_01249	1191316_00159	684_21B_01817	MA5_01001	MA6_01203	MA7_01349	MZ1B34E_01272
rmlB	8	8	1047	1047	1619952_01129	DB1V3-4A_01376	1191316_00125	684_21B_01693	MA5_01132	MA6_01328	MA7_01263	MZ1B34E_00827
mglC	8	8	1062	1062	1619952_00935	DB1V3-4A_01189	1191316_02040	684_21B_01108	MA5_00939	MA6_01141	MA7_01289	MZ1B34E_01212
metN_2	8	8	1065	1065	1619952_01558	DB1V3-4A_01706	1191316_01521	684_21B_02134	MA5_01570	MA6_01648	MA7_01809	MZ1B34E_01720
murG	8	8	1065	1065	1619952_00466	DB1V3-4A_01547	1191316_00443	684_21B_02050	MA5_00463	MA6_01494	MA7_00687	MZ1B34E_00676
tmpC	8	8	1068	1068	1619952_00937	DB1V3-4A_01191	1191316_02038	684_21B_01106	MA5_00941	MA6_01143	MA7_01291	MZ1B34E_01214
asd	8	8	1077	1077	1619952_00688	DB1V3-4A_00931	1191316_00053	684_21B_01286	MA5_00680	MA6_00888	MA7_00635	MZ1B34E_00625
ydiC~~~tsaB	8	8	684	684	1619952_00185	DB1V3-4A_00179	1191316_00816	684_21B_00239	MA5_00181	MA6_00177	MA7_00184	MZ1B34E_00185
carA	8	8	1080	1080	1619952_00759	DB1V3-4A_01004	1191316_02247	684_21B_01650	MA5_00750	MA6_00958	MA7_01092	MZ1B34E_00934
prfA	8	8	1080	1080	1619952_00810	DB1V3-4A_01054	1191316_02195	684_21B_01251	MA5_00801	MA6_01008	MA7_01042	MZ1B34E_00985
cshA_1	8	8	1083	1083	1619952_01430	DB1V3-4A_00476	1191316_00397	684_21B_02015	MA5_01446	MA6_00464	MA7_01685	MZ1B34E_01594
pepQ	8	8	1086	1086	1619952_01202	DB1V3-4A_01448	1191316_01745	684_21B_02070	MA5_01204	MA6_01398	MA7_01607	MZ1B34E_01516
alr	8	8	1104	1104	1619952_01596	DB1V3-4A_01745	1191316_01476	684_21B_02181	MA5_01607	MA6_01685	MA7_01849	MZ1B34E_01758
tyrC	8	8	1104	1104	1619952_01097	DB1V3-4A_01344	1191316_00092	684_21B_01334	MA5_01101	MA6_01297	MA7_01232	MZ1B34E_00858
yqeH	8	8	1107	1107	1619952_00358	DB1V3-4A_00366	1191316_00549	684_21B_00484	MA5_00358	MA6_00358	MA7_00404	MZ1B34E_00393
rlmN	8	8	1113	1113	1619952_01469	DB1V3-4A_00439	1191316_01617	684_21B_00691	MA5_01485	MA6_00429	MA7_01722	MZ1B34E_01631
group_592	8	8	375	678	1619952_00356	DB1V3-4A_00364	1191316_00551	684_21B_00482	MA5_00356	MA6_00356	MA7_00402	MZ1B34E_00391
glgC_1	8	8	1116	1116	1619952_00879	DB1V3-4A_01134	1191316_02079	684_21B_01596	MA5_00883	MA6_01086	MA7_00872	MZ1B34E_01155
engD	8	8	1116	1116	1619952_00006	DB1V3-4A_00006	1191316_01022	684_21B_00007	MA5_00006	MA6_00006	MA7_00007	MZ1B34E_00007
sigA	8	8	1119	1119	1619952_01254	DB1V3-4A_00741	1191316_01975	684_21B_01707	MA5_01256	MA6_00704	MA7_01467	MZ1B34E_01391
mnmA	8	8	1125	1125	1619952_01928	DB1V3-4A_02096	1191316_01057	684_21B_02668	MA5_01935	MA6_02032	MA7_02191	MZ1B34E_02102
glgC_2	8	8	1128	1128	1619952_00878	DB1V3-4A_01133	1191316_02080	684_21B_01595	MA5_00882	MA6_01085	MA7_00873	MZ1B34E_01154
glxK	8	8	1128	1128	1619952_01318	DB1V3-4A_00586	1191316_01907	684_21B_00982	MA5_01322	MA6_00574	MA7_01548	MZ1B34E_01457
yhhT_1	8	8	1131	1131	1619952_01522	DB1V3-4A_00385	1191316_01565	684_21B_00633	MA5_01535	MA6_00377	MA7_01771	MZ1B34E_01681
dnaN	8	8	1137	1137	1619952_00002	DB1V3-4A_00002	1191316_01027	684_21B_00002	MA5_00002	MA6_00002	MA7_00002	MZ1B34E_00002
tgt	8	8	1143	1143	1619952_01203	DB1V3-4A_01449	1191316_01744	684_21B_02071	MA5_01205	MA6_01399	MA7_01608	MZ1B34E_01517
nagA	8	8	1146	1146	1619952_01095	DB1V3-4A_01342	1191316_00090	684_21B_01332	MA5_01099	MA6_01295	MA7_01441	MZ1B34E_01365
group_581	8	8	1149	1149	1619952_01150	DB1V3-4A_01397	1191316_00146	684_21B_01804	MA5_01153	MA6_01349	MA7_01284	MZ1B34E_00806
rpe	8	8	660	660	1619952_01767	DB1V3-4A_01937	1191316_01248	684_21B_02477	MA5_01777	MA6_01876	MA7_02057	MZ1B34E_01968
potA_2	8	8	1155	1155	1619952_00772	DB1V3-4A_01017	1191316_02234	684_21B_01637	MA5_00763	MA6_00971	MA7_01078	MZ1B34E_00949
nusA	8	8	1155	1155	1619952_01628	DB1V3-4A_01776	1191316_01437	684_21B_02238	MA5_01639	MA6_01716	MA7_01898	MZ1B34E_01807
rlmI	8	8	1164	1164	1619952_01100	DB1V3-4A_01347	1191316_00095	684_21B_01337	MA5_01104	MA6_01300	MA7_01235	MZ1B34E_00855
yhhT_2	8	8	1167	1167	1619952_01309	DB1V3-4A_00614	1191316_01914	684_21B_01010	MA5_01313	MA6_00583	MA7_01523	MZ1B34E_01448
rlmL	8	8	1167	1167	1619952_00399	DB1V3-4A_01649	1191316_00510	684_21B_00523	MA5_00398	MA6_01592	MA7_00441	MZ1B34E_00430
yeaN	8	8	1167	1167	1619952_01149	DB1V3-4A_01396	1191316_00145	684_21B_01803	MA5_01152	MA6_01348	MA7_01283	MZ1B34E_00807
aroC	8	8	1167	1167	1619952_01098	DB1V3-4A_01345	1191316_00093	684_21B_01335	MA5_01102	MA6_01298	MA7_01233	MZ1B34E_00857
wecA	8	8	1173	1173	1619952_01654	DB1V3-4A_01802	1191316_01413	684_21B_02284	MA5_01665	MA6_01742	MA7_01923	MZ1B34E_01832
tuf	8	8	1197	1197	1619952_00516	DB1V3-4A_01496	1191316_01672	684_21B_00590	MA5_00512	MA6_01445	MA7_00741	MZ1B34E_00728
pgk	8	8	1200	1200	1619952_00179	DB1V3-4A_00173	1191316_00829	684_21B_00228	MA5_00175	MA6_00171	MA7_00178	MZ1B34E_00179
ypfD	8	8	1206	1206	1619952_00740	DB1V3-4A_00985	1191316_00010	684_21B_01553	MA5_00732	MA6_00940	MA7_01174	MZ1B34E_00916
deoB	8	8	1212	1212	1619952_01268	DB1V3-4A_00665	1191316_01956	684_21B_01744	MA5_01270	MA6_00689	MA7_01482	MZ1B34E_01406
ftsW	8	8	1215	1215	1619952_00512	DB1V3-4A_01500	1191316_01668	684_21B_02018	MA5_00508	MA6_01449	MA7_00737	MZ1B34E_00724
group_549	8	8	1215	1215	1619952_00342	DB1V3-4A_00348	1191316_00571	684_21B_00460	MA5_00342	MA6_00341	MA7_00385	MZ1B34E_00374
thiI	8	8	1218	1218	1619952_00746	DB1V3-4A_00991	1191316_02261	684_21B_01473	MA5_00738	MA6_00946	MA7_01168	MZ1B34E_00922
rodA	8	8	1218	1218	1619952_01326	DB1V3-4A_00579	1191316_01901	684_21B_00975	MA5_01330	MA6_00567	MA7_01554	MZ1B34E_01463
pepT	8	8	1221	1221	1619952_00973	DB1V3-4A_01225	1191316_02006	684_21B_01075	MA5_00977	MA6_01179	MA7_01324	MZ1B34E_01247
clpX	8	8	1227	1227	1619952_00801	DB1V3-4A_01046	1191316_02204	684_21B_01258	MA5_00792	MA6_01000	MA7_01050	MZ1B34E_00977
ftsZ	8	8	1230	1230	1619952_00469	DB1V3-4A_01544	1191316_00440	684_21B_02047	MA5_00466	MA6_01491	MA7_00690	MZ1B34E_00679
arcA	8	8	1230	1230	1619952_00602	DB1V3-4A_00849	1191316_00264	684_21B_00866	MA5_00595	MA6_00807	MA7_00552	MZ1B34E_00542
group_536	8	8	1239	1239	1619952_01765	DB1V3-4A_01935	1191316_01250	684_21B_02475	MA5_01775	MA6_01874	MA7_02055	MZ1B34E_01966
pepS	8	8	1242	1242	1619952_01723	DB1V3-4A_01894	1191316_01326	684_21B_02370	MA5_01733	MA6_01833	MA7_01988	MZ1B34E_01897
ilvA	8	8	1251	1251	1619952_01661	DB1V3-4A_01809	1191316_01406	684_21B_02291	MA5_01672	MA6_01749	MA7_01930	MZ1B34E_01839
hflX	8	8	1251	1251	1619952_01146	DB1V3-4A_01393	1191316_00142	684_21B_01800	MA5_01149	MA6_01345	MA7_01280	MZ1B34E_00810
group_530	8	8	1254	1254	1619952_01938	DB1V3-4A_02106	1191316_01044	684_21B_02682	MA5_01945	MA6_02042	MA7_02201	MZ1B34E_02112
glnR	8	8	372	372	1619952_00181	DB1V3-4A_00175	1191316_00827	684_21B_00230	MA5_00177	MA6_00173	MA7_00180	MZ1B34E_00181
tyrS	8	8	1257	1257	1619952_00146	DB1V3-4A_00140	1191316_00870	684_21B_00164	MA5_00143	MA6_00139	MA7_00146	MZ1B34E_00147
glyA	8	8	1260	1260	1619952_00814	DB1V3-4A_01058	1191316_02191	684_21B_01247	MA5_00805	MA6_01012	MA7_01038	MZ1B34E_00989
yjiR	8	8	1260	1260	1619952_00546	DB1V3-4A_00773	1191316_00297	684_21B_00846	MA5_00541	MA6_00736	MA7_00498	MZ1B34E_00487
tilS	8	8	1269	1269	1619952_00013	DB1V3-4A_00014	1191316_01015	684_21B_00014	MA5_00013	MA6_00013	MA7_00014	MZ1B34E_00014
ydhF	8	8	912	912	1619952_01907	DB1V3-4A_02075	1191316_01078	684_21B_02650	MA5_01914	MA6_02011	MA7_02177	MZ1B34E_02088
pdp	8	8	1278	1278	1619952_00940	DB1V3-4A_01194	1191316_02035	684_21B_01103	MA5_00944	MA6_01146	MA7_01294	MZ1B34E_01217
mepA	8	8	1278	1278	1619952_00284	DB1V3-4A_00285	1191316_00655	684_21B_00387	MA5_00286	MA6_00282	MA7_00326	MZ1B34E_00313
group_518	8	8	450	450	1619952_01810	DB1V3-4A_01979	1191316_01193	684_21B_02542	MA5_01820	MA6_01918	MA7_02092	MZ1B34E_02003
group_516	8	8	1281	1281	1619952_00012	DB1V3-4A_00013	1191316_01016	684_21B_00013	MA5_00012	MA6_00012	MA7_00013	MZ1B34E_00013
yheH_2~~~yheH_3	8	8	1785	1785	1619952_01808	DB1V3-4A_01977	1191316_01195	684_21B_02540	MA5_01818	MA6_01916	MA7_02090	MZ1B34E_02001
group_514	8	8	1284	1284	1619952_01937	DB1V3-4A_02105	1191316_01045	684_21B_02681	MA5_01944	MA6_02041	MA7_02200	MZ1B34E_02111
group_513	8	8	519	534	1619952_01806	DB1V3-4A_01975	1191316_01209	684_21B_02523	MA5_01816	MA6_01914	MA7_02088	MZ1B34E_01999
hom	8	8	1287	1287	1619952_00769	DB1V3-4A_01014	1191316_02237	684_21B_01640	MA5_00760	MA6_00968	MA7_01082	MZ1B34E_00944
murA1_1	8	8	1290	1290	1619952_01012	DB1V3-4A_01263	1191316_00163	684_21B_01832	MA5_01015	MA6_01217	MA7_01363	MZ1B34E_01287
yhbU_2	8	8	1290	1290	1619952_00493	DB1V3-4A_01519	1191316_01649	684_21B_00717	MA5_00489	MA6_01467	MA7_00715	MZ1B34E_00703
malF_3	8	8	1290	1290	1619952_01898	DB1V3-4A_02066	1191316_01087	684_21B_02641	MA5_01905	MA6_02002	MA7_02168	MZ1B34E_02079
purA	8	8	1293	1293	1619952_01738	DB1V3-4A_01909	1191316_01295	684_21B_02388	MA5_01748	MA6_01848	MA7_02003	MZ1B34E_01912
purB	8	8	1293	1293	1619952_00056	DB1V3-4A_00058	1191316_00965	684_21B_00060	MA5_00053	MA6_00053	MA7_00057	MZ1B34E_00057
eno	8	8	1308	1308	1619952_01315	DB1V3-4A_00589	1191316_01910	684_21B_00985	MA5_01319	MA6_00577	MA7_01545	MZ1B34E_01454
der	8	8	1311	1311	1619952_01517	DB1V3-4A_00391	1191316_01570	684_21B_00643	MA5_01530	MA6_00383	MA7_01766	MZ1B34E_01676
secY	8	8	1311	1311	1619952_00104	DB1V3-4A_00105	1191316_00906	684_21B_00118	MA5_00105	MA6_00100	MA7_00106	MZ1B34E_00107
pimB	8	8	1314	1314	1619952_01198	DB1V3-4A_01444	1191316_01749	684_21B_00761	MA5_01200	MA6_01394	MA7_01603	MZ1B34E_01512
secA	8	8	2526	2526	1619952_01598	DB1V3-4A_01747	1191316_01474	684_21B_02183	MA5_01609	MA6_01687	MA7_01851	MZ1B34E_01760
pepC	8	8	1332	1332	1619952_01502	DB1V3-4A_00405	1191316_01584	684_21B_00657	MA5_01516	MA6_00397	MA7_01752	MZ1B34E_01661
murC	8	8	1332	1332	1619952_01511	DB1V3-4A_00396	1191316_01575	684_21B_00648	MA5_01525	MA6_00388	MA7_01761	MZ1B34E_01670
trmFO	8	8	1335	1335	1619952_00850	DB1V3-4A_01091	1191316_02162	684_21B_01212	MA5_00854	MA6_01045	MA7_01004	MZ1B34E_01023
group_479	8	8	1338	1338	1619952_00292	DB1V3-4A_00293	1191316_00636	684_21B_00395	MA5_00295	MA6_00290	MA7_00334	MZ1B34E_00321
cshB	8	8	1344	1344	1619952_01528	DB1V3-4A_00379	1191316_01559	684_21B_00627	MA5_01541	MA6_00371	MA7_01777	MZ1B34E_01687
asnS	8	8	1347	1347	1619952_00593	DB1V3-4A_00839	1191316_00272	684_21B_00857	MA5_00586	MA6_00797	MA7_00543	MZ1B34E_00533
walK_2	8	8	1350	1350	1619952_01188	DB1V3-4A_01434	1191316_01760	684_21B_00773	MA5_01191	MA6_01385	MA7_01594	MZ1B34E_01504
ktrB	8	8	1350	1350	1619952_01547	DB1V3-4A_01695	1191316_01540	684_21B_02120	MA5_01560	MA6_01638	MA7_01799	MZ1B34E_01710
pgi	8	8	1350	1350	1619952_01820	DB1V3-4A_01989	1191316_01184	684_21B_02552	MA5_01830	MA6_01928	MA7_02101	MZ1B34E_02012
thrA	8	8	1356	1356	1619952_01595	DB1V3-4A_01744	1191316_01477	684_21B_02180	MA5_01606	MA6_01684	MA7_01847	MZ1B34E_01757
msbA~~~msbA_1	8	12	195	1788	1619952_00279	DB1V3-4A_00278	1191316_00660	684_21B_00382	MA5_00281	MA6_00275	MA7_00322;MA7_00323;MA7_00321	MZ1B34E_00308;MZ1B34E_00309;MZ1B34E_00310
ssaA2	8	8	579	612	1619952_01839	DB1V3-4A_02008	1191316_01166	684_21B_02560	MA5_01848	MA6_01946	MA7_02119	MZ1B34E_02030
group_454	8	12	324	1662	1619952_00280	DB1V3-4A_00280;DB1V3-4A_00281;DB1V3-4A_00279	1191316_00659	684_21B_00383	MA5_00282	MA6_00277;MA6_00278;MA6_00276	MA7_00324	MZ1B34E_00311
group_452	8	8	1368	1368	1619952_00700	DB1V3-4A_00943	1191316_00041	684_21B_01276	MA5_00693	MA6_00900	MA7_01204	MZ1B34E_00886
idi	8	8	501	531	1619952_01796	DB1V3-4A_01965	1191316_01225	684_21B_02503	MA5_01806	MA6_01904	MA7_02080	MZ1B34E_01991
plsY	8	8	645	726	1619952_00727	DB1V3-4A_00972	1191316_00022	684_21B_01604	MA5_00719	MA6_00927	MA7_01186	MZ1B34E_00904
ybeZ	8	8	1023	1023	1619952_01151	DB1V3-4A_01398	1191316_00306	684_21B_00837	MA5_01154	MA6_01350	MA7_01285	MZ1B34E_00805
ldcA~~~mccF	8	8	618	969	1619952_00152	DB1V3-4A_00146	1191316_00857	684_21B_00170	MA5_00148	MA6_00144	MA7_00151	MZ1B34E_00152
xerS	8	8	1071	1071	1619952_00832	DB1V3-4A_01076	1191316_02176	684_21B_01228	MA5_00836	MA6_01030	MA7_01021	MZ1B34E_01006
ybjI~~~supH~~~ybjI_1	8	8	828	879	1619952_00257	DB1V3-4A_00252	1191316_00718	684_21B_00319	MA5_00257	MA6_00249	MA7_00294	MZ1B34E_00279
ftsA	8	8	1380	1380	1619952_00468	DB1V3-4A_01545	1191316_00441	684_21B_02048	MA5_00465	MA6_01492	MA7_00689	MZ1B34E_00678
group_429	8	8	783	783	1619952_00258	DB1V3-4A_00253	1191316_00716	684_21B_00320	MA5_00258	MA6_00250	MA7_00295	MZ1B34E_00280
algC	8	8	1509	1509	1619952_00833	DB1V3-4A_01077	1191316_02175	684_21B_01227	MA5_00837	MA6_01031	MA7_01020	MZ1B34E_01007
graS_2~~~graS_1	8	8	942	942	1619952_00834	DB1V3-4A_01078	1191316_02174	684_21B_01226	MA5_00838	MA6_01032	MA7_01019	MZ1B34E_01008
gspF~~~epsF	8	8	966	1074	1619952_00154	DB1V3-4A_00148	1191316_00855	684_21B_00172	MA5_00150	MA6_00146	MA7_00153	MZ1B34E_00154
comGC	8	8	282	282	1619952_00155	DB1V3-4A_00149	1191316_00854	684_21B_00173	MA5_00151	MA6_00147	MA7_00154	MZ1B34E_00155
group_423	8	8	780	780	1619952_00259	DB1V3-4A_00254	1191316_00715	684_21B_00321	MA5_00259	MA6_00251	MA7_00296	MZ1B34E_00281
drrA~~~metN2_1~~~drrA_1	8	8	984	984	1619952_00260	DB1V3-4A_00255	1191316_00714	684_21B_00322	MA5_00260	MA6_00252	MA7_00297	MZ1B34E_00282
group_422	8	8	510	510	1619952_00319	DB1V3-4A_00325	1191316_00595	684_21B_00433	MA5_00322	MA6_00321	MA7_00360	MZ1B34E_00349
graR_2~~~graR_1	8	8	675	720	1619952_00835	DB1V3-4A_01079	1191316_02173	684_21B_01225	MA5_00839	MA6_01033	MA7_01018	MZ1B34E_01009
rbgA	8	8	852	852	1619952_00865	DB1V3-4A_01106	1191316_02093	684_21B_01672	MA5_00869	MA6_01059	MA7_00886	MZ1B34E_01141
group_420	8	8	675	675	1619952_01065	DB1V3-4A_01312	1191316_00200	684_21B_01875	MA5_01070	MA6_01266	MA7_01412	MZ1B34E_01336
addA	8	8	3651	3654	1619952_00726	DB1V3-4A_00971	1191316_00023	684_21B_01607	MA5_00718	MA6_00926	MA7_01187	MZ1B34E_00903
group_416	8	8	255	255	1619952_00157	DB1V3-4A_00151	1191316_00852	684_21B_00175	MA5_00153	MA6_00149	MA7_00156	MZ1B34E_00157
group_415	8	8	375	408	1619952_00156	DB1V3-4A_00150	1191316_00853	684_21B_00174	MA5_00152	MA6_00148	MA7_00155	MZ1B34E_00156
group_413	8	8	1401	1401	1619952_00413	DB1V3-4A_01635	1191316_00494	684_21B_00539	MA5_00412	MA6_01578	MA7_00455	MZ1B34E_00444
atpD	8	8	1407	1407	1619952_01014	DB1V3-4A_01265	1191316_00165	684_21B_01834	MA5_01017	MA6_01219	MA7_01365	MZ1B34E_01289
copA~~~copA_5~~~copA_4	8	8	2451	2490	1619952_01213	DB1V3-4A_01459	1191316_01727	684_21B_02093	MA5_01215	MA6_01409	MA7_00778	MZ1B34E_00765
tpx	8	8	486	486	1619952_01212	DB1V3-4A_01458	1191316_01731	684_21B_02089	MA5_01214	MA6_01408	MA7_00779	MZ1B34E_00766
srpR	8	8	534	534	1619952_00261	DB1V3-4A_00256	1191316_00713	684_21B_00323	MA5_00261	MA6_00253	MA7_00298	MZ1B34E_00283
lacG	8	8	1407	1407	1619952_00897	DB1V3-4A_01152	1191316_00691	684_21B_00345	MA5_00901	MA6_01103	MA7_00852	MZ1B34E_01174
group_411	8	8	1689	2460	1619952_00262	DB1V3-4A_00257	1191316_00712	684_21B_00324	MA5_00262	MA6_00254	MA7_00301	MZ1B34E_00286
lacC_2~~~lacC_1	8	8	711	921	1619952_00220	DB1V3-4A_00215	1191316_00774	684_21B_00271	MA5_00216	MA6_00213	MA7_00219	MZ1B34E_00220
pepDA~~~~~~pepD	8	9	678	1854	1619952_01214	DB1V3-4A_01460	1191316_01726;1191316_01725	684_21B_02094	MA5_01216	MA6_01410	MA7_00777	MZ1B34E_00764
tehB	8	8	861	861	1619952_01215	DB1V3-4A_01461	1191316_01724	684_21B_02095	MA5_01217	MA6_01411	MA7_00776	MZ1B34E_00763
group_405	8	8	240	252	1619952_00837	DB1V3-4A_01081	1191316_02171	684_21B_01223	MA5_00841	MA6_01035	MA7_01016	MZ1B34E_01011
bceB	8	8	1971	1971	1619952_00838	DB1V3-4A_01082	1191316_02170	684_21B_01222	MA5_00842	MA6_01036	MA7_01015	MZ1B34E_01012
group_402	8	8	639	639	1619952_00539	DB1V3-4A_00766	1191316_00304	684_21B_00838	MA5_00534	MA6_00729	MA7_00491	MZ1B34E_00480
rnhB	8	8	774	780	1619952_00864	DB1V3-4A_01105	1191316_02094	684_21B_01671	MA5_00868	MA6_01058	MA7_00887	MZ1B34E_01140
group_399	8	8	1011	1011	1619952_00863	DB1V3-4A_01104	1191316_02095	684_21B_01670	MA5_00867	MA6_01057	MA7_00888	MZ1B34E_01139
group_398	8	9	138	552	1619952_00861	DB1V3-4A_01102	1191316_02098	684_21B_01668	MA5_00865;MA5_00864	MA6_01055	MA7_00890	MZ1B34E_01137
group_396	8	8	1089	1092	1619952_00369	DB1V3-4A_00374	1191316_00539	684_21B_00492	MA5_00368	MA6_00366	MA7_00414	MZ1B34E_00403
group_393	8	8	318	318	1619952_01066	DB1V3-4A_01313	1191316_00201	684_21B_01876	MA5_01071	MA6_01267	MA7_01413	MZ1B34E_01337
group_390	8	8	630	630	1619952_00219	DB1V3-4A_00214	1191316_00775	684_21B_00270	MA5_00215	MA6_00212	MA7_00218	MZ1B34E_00219
group_389	8	8	612	612	1619952_00654	DB1V3-4A_00901	1191316_00221	684_21B_01905	MA5_00647	MA6_00859	MA7_00603	MZ1B34E_00594
group_388	8	8	435	435	1619952_00158	DB1V3-4A_00152	1191316_00851	684_21B_00176	MA5_00154	MA6_00150	MA7_00157	MZ1B34E_00158
group_387	8	8	468	468	1619952_01439	DB1V3-4A_00468	1191316_00404	684_21B_00734	MA5_01455	MA6_00457	MA7_01692	MZ1B34E_01601
glmS	8	8	1812	1815	1619952_00535	DB1V3-4A_00761	1191316_01993	684_21B_01060	MA5_00530	MA6_00724	MA7_01446	MZ1B34E_01370
glgA	8	8	1446	1446	1619952_00880	DB1V3-4A_01135	1191316_02078	684_21B_01597	MA5_00884	MA6_01087	MA7_00871	MZ1B34E_01156
tig	8	8	1284	1284	1619952_00322	DB1V3-4A_00328	1191316_00591	684_21B_00438	MA5_00325	MA6_00324	MA7_00363	MZ1B34E_00352
group_385	8	8	447	447	1619952_01802	DB1V3-4A_01971	1191316_01217	684_21B_02515	MA5_01812	MA6_01910	MA7_02084	MZ1B34E_01995
group_384	8	8	2433	2445	1619952_01775	DB1V3-4A_01944	1191316_01242	684_21B_02487	MA5_01785	MA6_01883	MA7_02061	MZ1B34E_01972
group_383	8	8	1449	1449	1619952_01351	DB1V3-4A_00554	1191316_01799	684_21B_00811	MA5_01370	MA6_00542	MA7_00794	MZ1B34E_00781
glf	8	8	903	1113	1619952_00587	DB1V3-4A_00834	1191316_00277	684_21B_00850	MA5_00581	MA6_00792	MA7_00538	MZ1B34E_00528
ywnA_3~~~ywnA_1	8	8	420	420	1619952_00218	DB1V3-4A_00213	1191316_00776	684_21B_00268	MA5_00214	MA6_00211	MA7_00217	MZ1B34E_00218
galM	8	8	1002	1005	1619952_00444	DB1V3-4A_01566	1191316_00463	684_21B_00582	MA5_00440	MA6_01512	MA7_00665	MZ1B34E_00654
fdm	8	8	1050	1068	1619952_01216	DB1V3-4A_01462	1191316_01723	684_21B_02096	MA5_01218	MA6_01412	MA7_00775	MZ1B34E_00762
purE	8	8	489	489	1619952_00052	DB1V3-4A_00054	1191316_00968	684_21B_00057	MA5_00049	MA6_00049	MA7_00054	MZ1B34E_00054
purD	8	8	1260	1263	1619952_00051	DB1V3-4A_00053	1191316_00969	684_21B_00055	MA5_00048	MA6_00048	MA7_00053	MZ1B34E_00053
spsB_2~~~spsB_3	8	8	543	543	1619952_00534	DB1V3-4A_00760	1191316_01992	684_21B_01059	MA5_00529	MA6_00723	MA7_01448	MZ1B34E_01372
group_375	8	8	690	690	1619952_01067	DB1V3-4A_01314	1191316_00202	684_21B_01877	MA5_01072	MA6_01268	MA7_01414	MZ1B34E_01338
lolD_3~~~macB_4~~~lolD_1	8	8	753	753	1619952_00839	DB1V3-4A_01083	1191316_02169	684_21B_01221	MA5_00843	MA6_01037	MA7_01014	MZ1B34E_01013
dinG	8	8	2469	2514	1619952_00540	DB1V3-4A_00767	1191316_00303	684_21B_00839	MA5_00535	MA6_00730	MA7_00492	MZ1B34E_00481
group_371	8	8	378	390	1619952_00843	DB1V3-4A_01084	1191316_02168	684_21B_01220	MA5_00847	MA6_01038	MA7_01013	MZ1B34E_01014
group_367	8	8	141	141	1619952_00844	DB1V3-4A_01085	1191316_02167	684_21B_01219	MA5_00848	MA6_01039	MA7_01012	MZ1B34E_01015
group_366	8	8	147	174	1619952_00063	DB1V3-4A_00064	1191316_00951	684_21B_00075	MA5_00063	MA6_00059	MA7_00066	MZ1B34E_00066
ppaX~~~mupP	8	8	636	687	1619952_00066	DB1V3-4A_00067	1191316_00948	684_21B_00078	MA5_00066	MA6_00062	MA7_00069	MZ1B34E_00069
yqfA	8	8	651	651	1619952_00862	DB1V3-4A_01103	1191316_02097	684_21B_01669	MA5_00866	MA6_01056	MA7_00889	MZ1B34E_01138
pepX	8	8	2268	2268	1619952_00213	DB1V3-4A_00208	1191316_00789	684_21B_00261	MA5_00209	MA6_00206	MA7_00210	MZ1B34E_00211
purK	8	8	1068	1086	1619952_00053	DB1V3-4A_00055	1191316_00967	684_21B_00058	MA5_00050	MA6_00050	MA7_00055	MZ1B34E_00055
thiO	8	8	1104	1110	1619952_00532	DB1V3-4A_00758	1191316_01990	684_21B_01057	MA5_00527	MA6_00721	MA7_01450	MZ1B34E_01374
purH	8	8	1548	1548	1619952_00050	DB1V3-4A_00052	1191316_00975	684_21B_00054	MA5_00047	MA6_00047	MA7_00048	MZ1B34E_00048
lysS	8	8	1491	1491	1619952_00503	DB1V3-4A_01509	1191316_01659	684_21B_02027	MA5_00500	MA6_01457	MA7_00729	MZ1B34E_00716
mutS2	8	8	2334	2334	1619952_00241	DB1V3-4A_00235	1191316_00757	684_21B_00286	MA5_00242	MA6_00233	MA7_00245	MZ1B34E_00246
rexB	8	8	3267	3267	1619952_00725	DB1V3-4A_00970	1191316_00024	684_21B_01608	MA5_00717	MA6_00925	MA7_01188	MZ1B34E_00902
group_355	8	8	186	207	1619952_01068	DB1V3-4A_01315	1191316_00203	684_21B_01878	MA5_01073	MA6_01269	MA7_01415	MZ1B34E_01339
dinB~~~dinB_1	8	8	1068	1095	1619952_00217	DB1V3-4A_00212	1191316_00777	684_21B_00267	MA5_00213	MA6_00210	MA7_00216	MZ1B34E_00217
nirC_1~~~nirC	8	8	573	801	1619952_00268	DB1V3-4A_00263	1191316_00704	684_21B_00333	MA5_00268	MA6_00260	MA7_00306	MZ1B34E_00292
group_353	8	8	471	474	1619952_01380	DB1V3-4A_00527	1191316_00344	684_21B_01968	MA5_01399	MA6_00516	MA7_01633	MZ1B34E_01542
pflA~~~pflA_1	8	8	792	792	1619952_01460	DB1V3-4A_00448	1191316_01636	684_21B_00703	MA5_01477	MA6_00437	MA7_01714	MZ1B34E_01623
group_352	8	8	876	882	1619952_00653	DB1V3-4A_00900	1191316_00222	684_21B_01907	MA5_00646	MA6_00858	MA7_00602	MZ1B34E_00593
group_351	8	8	390	489	1619952_00448	DB1V3-4A_01562	1191316_00459	684_21B_00745	MA5_00443	MA6_01509	MA7_00668	MZ1B34E_00657
group_346	8	8	942	942	1619952_01083	DB1V3-4A_01330	1191316_00218	684_21B_01895	MA5_01087	MA6_01283	MA7_01429	MZ1B34E_01353
malQ_1	8	8	1509	1509	1619952_00377	DB1V3-4A_01671	1191316_00530	684_21B_00501	MA5_00376	MA6_01614	MA7_00419	MZ1B34E_00408
trxA_2~~~trxA_1	8	8	315	315	1619952_00243	DB1V3-4A_00238	1191316_00751	684_21B_00307	MA5_00244	MA6_00236	MA7_00258	MZ1B34E_00259
ywnA_2	8	8	432	432	1619952_00312	DB1V3-4A_00314	1191316_00605	684_21B_00422	MA5_00315	MA6_00310	MA7_00355	MZ1B34E_00344
adcA_1	8	8	1512	1512	1619952_00142	DB1V3-4A_00136	1191316_00875	684_21B_00159	MA5_00139	MA6_00135	MA7_00142	MZ1B34E_00143
ywlG	8	8	564	567	1619952_00309	DB1V3-4A_00311	1191316_00607	684_21B_00420	MA5_00312	MA6_00307	MA7_00353	MZ1B34E_00342
hmpT	8	8	480	528	1619952_00308	DB1V3-4A_00310	1191316_00608	684_21B_00419	MA5_00311	MA6_00306	MA7_00352	MZ1B34E_00341
ygaZ	8	8	702	702	1619952_00193	DB1V3-4A_00188	1191316_00808	684_21B_00249	MA5_00189	MA6_00186	MA7_00192	MZ1B34E_00193
graS_1~~~graS_2	8	8	981	993	1619952_01392	DB1V3-4A_00517	1191316_00354	684_21B_01978	MA5_01408	MA6_00506	MA7_01642	MZ1B34E_01551
yoeB	8	8	258	258	1619952_01779	DB1V3-4A_01948	1191316_01239	684_21B_02491	MA5_01789	MA6_01887	MA7_02065	MZ1B34E_01976
ccpA_1~~~ascG~~~lacR_1	8	8	999	999	1619952_00351	DB1V3-4A_00358	1191316_00556	684_21B_00477	MA5_00351	MA6_00350	MA7_00396	MZ1B34E_00385
graR_1~~~graR_2	8	8	684	684	1619952_01393	DB1V3-4A_00516	1191316_00355	684_21B_01979	MA5_01409	MA6_00505	MA7_01643	MZ1B34E_01552
yeiH	8	8	1023	1023	1619952_00195	DB1V3-4A_00190	1191316_00806	684_21B_00250	MA5_00191	MA6_00188	MA7_00194	MZ1B34E_00195
macB_1~~~yxdL_2~~~macB_3	8	8	759	759	1619952_01391	DB1V3-4A_00518	1191316_00353	684_21B_01977	MA5_01407	MA6_00507	MA7_01641	MZ1B34E_01550
mglA	8	8	1536	1536	1619952_00936	DB1V3-4A_01190	1191316_02039	684_21B_01107	MA5_00940	MA6_01142	MA7_01290	MZ1B34E_01213
galK	8	8	1173	1173	1619952_00352	DB1V3-4A_00359	1191316_00555	684_21B_00478	MA5_00352	MA6_00351	MA7_00397	MZ1B34E_00386
group_338	8	8	1170	1182	1619952_01394	DB1V3-4A_00515	1191316_00356	684_21B_01980	MA5_01410	MA6_00504	MA7_01644	MZ1B34E_01553
purN	8	8	552	570	1619952_00049	DB1V3-4A_00051	1191316_00977	684_21B_00052	MA5_00046	MA6_00046	MA7_00047	MZ1B34E_00047
yheS_3	8	8	1545	1545	1619952_01284	DB1V3-4A_00646	1191316_01941	684_21B_01761	MA5_01289	MA6_00614	MA7_01499	MZ1B34E_01424
prfC	8	8	1545	1545	1619952_01176	DB1V3-4A_01424	1191316_01773	684_21B_00785	MA5_01179	MA6_01375	MA7_01580	MZ1B34E_01489
guaA	8	8	1551	1551	1619952_00823	DB1V3-4A_01068	1191316_02182	684_21B_01235	MA5_00828	MA6_01022	MA7_01028	MZ1B34E_00999
group_334	8	8	1002	1008	1619952_00524	DB1V3-4A_00750	1191316_01982	684_21B_01046	MA5_00519	MA6_00713	MA7_01459	MZ1B34E_01383
group_333	8	8	270	273	1619952_01363	DB1V3-4A_00542	1191316_01787	684_21B_00796	MA5_01382	MA6_00530	MA7_01616	MZ1B34E_01525
group_332	8	8	192	252	1619952_01361	DB1V3-4A_00544	1191316_01789	684_21B_00798	MA5_01380	MA6_00532	MA7_00784	MZ1B34E_00771
group_329	8	8	2004	2013	1619952_01390	DB1V3-4A_00519	1191316_00352	684_21B_01976	MA5_01406	MA6_00508	MA7_01640	MZ1B34E_01549
ybeB	8	8	354	360	1619952_00365	DB1V3-4A_00372	1191316_00543	684_21B_00490	MA5_00365	MA6_00364	MA7_00411	MZ1B34E_00400
group_327	8	10	279	1326	1619952_00965	DB1V3-4A_01217;DB1V3-4A_01218	1191316_02013	684_21B_01081	MA5_00969	MA6_01169;MA6_01170	MA7_01317	MZ1B34E_01240
yecS_2	8	8	1566	1566	1619952_01657	DB1V3-4A_01805	1191316_01410	684_21B_02287	MA5_01668	MA6_01745	MA7_01926	MZ1B34E_01835
aspC	8	8	1125	1125	1619952_01395	DB1V3-4A_00514	1191316_00357	684_21B_01981	MA5_01411	MA6_00503	MA7_01645	MZ1B34E_01554
group_323	8	8	288	288	1619952_00676	DB1V3-4A_00919	1191316_00055	684_21B_01298	MA5_00669	MA6_00877	MA7_00623	MZ1B34E_00614
mutX_2~~~nudC~~~mutX_3	8	8	456	456	1619952_01781	DB1V3-4A_01950	1191316_01237	684_21B_02493	MA5_01791	MA6_01889	MA7_02067	MZ1B34E_01978
trxA_1~~~trxA_2	8	8	321	321	1619952_00166	DB1V3-4A_00160	1191316_00841	684_21B_00215	MA5_00162	MA6_00158	MA7_00165	MZ1B34E_00166
galT	8	8	1479	1479	1619952_00353	DB1V3-4A_00360	1191316_00554	684_21B_00479	MA5_00353	MA6_00352	MA7_00398	MZ1B34E_00387
purM	8	8	1023	1023	1619952_00048	DB1V3-4A_00050	1191316_00978	684_21B_00051	MA5_00045	MA6_00045	MA7_00046	MZ1B34E_00046
group_316	8	8	1590	1590	1619952_01572	DB1V3-4A_01721	1191316_01501	684_21B_02155	MA5_01583	MA6_01661	MA7_01823	MZ1B34E_01733
group_313	8	8	204	255	1619952_01360	DB1V3-4A_00545	1191316_01790	684_21B_00799	MA5_01379	MA6_00533	MA7_00785	MZ1B34E_00772
group_311	8	8	783	783	1619952_00525	DB1V3-4A_00751	1191316_01983	684_21B_01047	MA5_00520	MA6_00714	MA7_01458	MZ1B34E_01382
group_310	8	8	750	750	1619952_01362	DB1V3-4A_00543	1191316_01788	684_21B_00797	MA5_01381	MA6_00531	MA7_01615	MZ1B34E_01524
rutB~~~~~~sttH	8	10	90	510	1619952_00363;1619952_00364	DB1V3-4A_00371	1191316_00544	684_21B_00489	MA5_00364;MA5_00363	MA6_00363	MA7_00410	MZ1B34E_00399
fgs_1~~~fgs_2~~~fpgS_2	8	8	1257	1257	1619952_00163	DB1V3-4A_00157	1191316_00846	684_21B_00211	MA5_00159	MA6_00155	MA7_00162	MZ1B34E_00163
group_306	8	8	1611	1611	1619952_00718	DB1V3-4A_00963	1191316_00032	684_21B_01269	MA5_00710	MA6_00918	MA7_01195	MZ1B34E_00895
rny	8	8	1614	1614	1619952_00402	DB1V3-4A_01646	1191316_00507	684_21B_00527	MA5_00401	MA6_01589	MA7_00444	MZ1B34E_00433
perR	8	8	456	468	1619952_00305	DB1V3-4A_00307	1191316_00611	684_21B_00416	MA5_00308	MA6_00303	MA7_00349	MZ1B34E_00338
yheS_1	8	8	1623	1623	1619952_01945	DB1V3-4A_02113	1191316_01037	684_21B_02689	MA5_01951	MA6_02048	MA7_02225	MZ1B34E_02136
groL	8	8	1623	1623	1619952_00173	DB1V3-4A_00167	1191316_00834	684_21B_00222	MA5_00169	MA6_00165	MA7_00172	MZ1B34E_00173
murAB	8	8	1260	1296	1619952_01415	DB1V3-4A_00493	1191316_00383	684_21B_02001	MA5_01431	MA6_00481	MA7_01668	MZ1B34E_01577
group_300	8	8	312	654	1619952_00675	DB1V3-4A_00918	1191316_00056	684_21B_01299	MA5_00668	MA6_00876	MA7_00622	MZ1B34E_00613
group_299	8	8	618	618	1619952_00673	DB1V3-4A_00916	1191316_00058	684_21B_01301	MA5_00666	MA6_00874	MA7_00620	MZ1B34E_00611
group_292	8	8	285	285	1619952_00165	DB1V3-4A_00159	1191316_00842	684_21B_00214	MA5_00161	MA6_00157	MA7_00164	MZ1B34E_00165
group_291	8	8	486	780	1619952_00169	DB1V3-4A_00163	1191316_00838	684_21B_00218	MA5_00165	MA6_00161	MA7_00168	MZ1B34E_00169
yicL	8	8	909	909	1619952_00354	DB1V3-4A_00361	1191316_00553	684_21B_00480	MA5_00354	MA6_00353	MA7_00399	MZ1B34E_00388
purF	8	8	1455	1455	1619952_00047	DB1V3-4A_00049	1191316_00979	684_21B_00050	MA5_00044	MA6_00044	MA7_00045	MZ1B34E_00045
clpC_2	8	8	2454	2454	1619952_01747	DB1V3-4A_01915	1191316_01282	684_21B_02393	MA5_01757	MA6_01854	MA7_02009	MZ1B34E_01918
fni	8	8	1092	1098	1619952_00288	DB1V3-4A_00289	1191316_00651	684_21B_00391	MA5_00290	MA6_00286	MA7_00330	MZ1B34E_00317
yheS_4~~~yheS_2~~~yheS_5~~~yheS_1	8	8	1899	1980	1619952_01292	DB1V3-4A_00638	1191316_01933	684_21B_01769	MA5_01297	MA6_00606	MA7_01507	MZ1B34E_01432
lemA	8	8	582	582	1619952_01275	DB1V3-4A_00655	1191316_01947	684_21B_01755	MA5_01280	MA6_00623	MA7_01492	MZ1B34E_01417
fic	8	12	225	603	1619952_00731;1619952_00730	DB1V3-4A_00975;DB1V3-4A_00976	1191316_00020	684_21B_01563	MA5_00723;MA5_00722	MA6_00931;MA6_00930	MA7_01184	MZ1B34E_00906
rnjB	8	8	1662	1662	1619952_01296	DB1V3-4A_00634	1191316_01928	684_21B_01021	MA5_01301	MA6_00602	MA7_01511	MZ1B34E_01436
group_286	8	8	267	267	1619952_01359	DB1V3-4A_00546	1191316_01791	684_21B_00800	MA5_01378	MA6_00534	MA7_00786	MZ1B34E_00773
recN	8	8	1662	1662	1619952_01445	DB1V3-4A_00463	1191316_00409	684_21B_02062	MA5_01461	MA6_00452	MA7_01698	MZ1B34E_01607
ecsA_4~~~ecsA_6~~~ecsA_1	8	8	708	708	1619952_00526	DB1V3-4A_00752	1191316_01984	684_21B_01048	MA5_00521	MA6_00715	MA7_01457	MZ1B34E_01381
group_285	8	8	1662	1662	1619952_00649	DB1V3-4A_00896	1191316_00225	684_21B_01910	MA5_00642	MA6_00854	MA7_00598	MZ1B34E_00589
cysE_2~~~cysE	8	8	618	618	1619952_01701	DB1V3-4A_01871	1191316_01369	684_21B_02336	MA5_01711	MA6_01810	MA7_01960	MZ1B34E_01869
spxA_1~~~spxA_3~~~spxA_2	8	8	354	354	1619952_00646	DB1V3-4A_00893	1191316_00232	684_21B_01921	MA5_00639	MA6_00851	MA7_00595	MZ1B34E_00586
group_284	8	12	222	450	1619952_01672;1619952_01671	DB1V3-4A_01820;DB1V3-4A_01819	1191316_01397	684_21B_02302	MA5_01683;MA5_01682	MA6_01759;MA6_01760	MA7_01940	MZ1B34E_01849
group_283	8	8	387	396	1619952_01669	DB1V3-4A_01817	1191316_01399	684_21B_02300	MA5_01680	MA6_01757	MA7_01938	MZ1B34E_01847
azoR	8	8	612	612	1619952_01365	DB1V3-4A_00541	1191316_01786	684_21B_00795	MA5_01384	MA6_00529	MA7_01617	MZ1B34E_01526
lacE	8	8	1680	1680	1619952_00898	DB1V3-4A_01153	1191316_00692	684_21B_00344	MA5_00902	MA6_01104	MA7_00851	MZ1B34E_01175
zosA	8	8	1869	1869	1619952_00304	DB1V3-4A_00306	1191316_00612	684_21B_00415	MA5_00307	MA6_00302	MA7_00348	MZ1B34E_00337
group_276	8	8	330	444	1619952_00446	DB1V3-4A_01564	1191316_00461	684_21B_00743	MA5_00442	MA6_01510	MA7_00667	MZ1B34E_00656
proB	8	8	1077	1077	1619952_00541	DB1V3-4A_00768	1191316_00302	684_21B_00841	MA5_00536	MA6_00731	MA7_00493	MZ1B34E_00482
group_274	8	8	210	216	1619952_00302	DB1V3-4A_00304	1191316_00614	684_21B_00413	MA5_00305	MA6_00300	MA7_00346	MZ1B34E_00335
truB	8	8	840	855	1619952_00962	DB1V3-4A_01215	1191316_02015	684_21B_01082	MA5_00966	MA6_01167	MA7_01315	MZ1B34E_01238
group_273	8	8	348	348	1619952_01539	DB1V3-4A_01687	1191316_01548	684_21B_00615	MA5_01552	MA6_01630	MA7_01791	MZ1B34E_01701
group_272	8	8	303	303	1619952_00993	DB1V3-4A_01245	1191316_00155	684_21B_01813	MA5_00997	MA6_01199	MA7_01345	MZ1B34E_01268
ilvB	8	8	1704	1704	1619952_01664	DB1V3-4A_01812	1191316_01403	684_21B_02294	MA5_01675	MA6_01752	MA7_01933	MZ1B34E_01842
maa_2~~~maa	8	8	558	558	1619952_00857	DB1V3-4A_01098	1191316_02100	684_21B_01666	MA5_00860	MA6_01051	MA7_00894	MZ1B34E_01133
group_270	8	8	1311	1311	1619952_00985	DB1V3-4A_01237	1191316_00147	684_21B_01805	MA5_00989	MA6_01191	MA7_01337	MZ1B34E_01260
desK	8	8	1065	1095	1619952_01478	DB1V3-4A_00430	1191316_01608	684_21B_00682	MA5_01494	MA6_00420	MA7_01731	MZ1B34E_01640
ilvD	8	8	1716	1716	1619952_01668	DB1V3-4A_01816	1191316_01400	684_21B_02297	MA5_01679	MA6_01756	MA7_01937	MZ1B34E_01846
pgcA	8	8	1719	1719	1619952_00660	DB1V3-4A_00905	1191316_00065	684_21B_01308	MA5_00653	MA6_00863	MA7_00611	MZ1B34E_00602
gluP	8	8	678	681	1619952_01813	DB1V3-4A_01982	1191316_01190	684_21B_02545	MA5_01823	MA6_01921	MA7_02095	MZ1B34E_02006
ezrA	8	8	1725	1725	1619952_01323	DB1V3-4A_00582	1191316_01904	684_21B_00979	MA5_01327	MA6_00570	MA7_01551	MZ1B34E_01460
group_267	8	8	1269	1272	1619952_01036	DB1V3-4A_01287	1191316_00187	684_21B_01864	MA5_01039	MA6_01241	MA7_01387	MZ1B34E_01311
yheI	8	8	1728	1728	1619952_01232	DB1V3-4A_01478	1191316_01694	684_21B_02113	MA5_01234	MA6_01428	MA7_00759	MZ1B34E_00746
group_265	8	8	306	312	1619952_00239	DB1V3-4A_00233	1191316_00759	684_21B_00284	MA5_00240	MA6_00231	MA7_00243	MZ1B34E_00244
vraR_2	8	8	603	603	1619952_01477	DB1V3-4A_00431	1191316_01609	684_21B_00683	MA5_01493	MA6_00421	MA7_01730	MZ1B34E_01639
msbA_2	8	8	1737	1737	1619952_00766	DB1V3-4A_01011	1191316_02240	684_21B_01643	MA5_00757	MA6_00965	MA7_01085	MZ1B34E_00941
group_264	8	8	531	546	1619952_01374	DB1V3-4A_00533	1191316_00337	684_21B_01961	MA5_01393	MA6_00522	MA7_01626	MZ1B34E_01535
ptsI	8	8	1740	1740	1619952_01039	DB1V3-4A_01290	1191316_00191	684_21B_01867	MA5_01043	MA6_01244	MA7_01389	MZ1B34E_01313
pat	8	8	510	510	1619952_00674	DB1V3-4A_00917	1191316_00057	684_21B_01300	MA5_00667	MA6_00875	MA7_00621	MZ1B34E_00612
mnmE	8	8	1374	1374	1619952_01271	DB1V3-4A_00659	1191316_01950	684_21B_01753	MA5_01276	MA6_00627	MA7_01488	MZ1B34E_01412
aspS	8	8	1752	1752	1619952_01905	DB1V3-4A_02073	1191316_01080	684_21B_02648	MA5_01912	MA6_02009	MA7_02175	MZ1B34E_02086
mutT~~~nudL	8	8	609	615	1619952_00271	DB1V3-4A_00266	1191316_00701	684_21B_00335	MA5_00271	MA6_00263	MA7_00309	MZ1B34E_00295
group_258	8	8	675	675	1619952_01027	DB1V3-4A_01278	1191316_00178	684_21B_01849	MA5_01030	MA6_01232	MA7_01378	MZ1B34E_01302
group_255	8	8	690	690	1619952_01561	DB1V3-4A_01709	1191316_01518	684_21B_02138	MA5_01573	MA6_01651	MA7_01812	MZ1B34E_01723
group_253	8	8	93	759	1619952_00057	DB1V3-4A_00059	1191316_00964	684_21B_00061	MA5_00054	MA6_00054	MA7_00060	MZ1B34E_00060
group_252	8	8	801	1083	1619952_01537	DB1V3-4A_01685	1191316_01550	684_21B_00617	MA5_01550	MA6_01628	MA7_01787	MZ1B34E_01697
pepA_2~~~pepA~~~pepA_1	8	8	1062	1062	1619952_00164	DB1V3-4A_00158	1191316_00843	684_21B_00213	MA5_00160	MA6_00156	MA7_00163	MZ1B34E_00164
group_251	8	8	264	279	1619952_00796	DB1V3-4A_01041	1191316_02209	684_21B_01263	MA5_00787	MA6_00995	MA7_01055	MZ1B34E_00972
gmuE	8	8	882	885	1619952_01600	DB1V3-4A_01749	1191316_01472	684_21B_02185	MA5_01611	MA6_01689	MA7_01853	MZ1B34E_01762
purL	8	8	3720	3720	1619952_00046	DB1V3-4A_00048	1191316_00980	684_21B_00049	MA5_00043	MA6_00043	MA7_00044	MZ1B34E_00044
ctsR	8	8	453	459	1619952_01748	DB1V3-4A_01916	1191316_01281	684_21B_02394	MA5_01758	MA6_01855	MA7_02010	MZ1B34E_01919
group_245	8	8	267	267	1619952_00994	DB1V3-4A_01246	1191316_00156	684_21B_01814	MA5_00998	MA6_01200	MA7_01346	MZ1B34E_01269
cutC_1	8	8	630	630	1619952_00355	DB1V3-4A_00363	1191316_00552	684_21B_00481	MA5_00355	MA6_00355	MA7_00401	MZ1B34E_00390
recR	8	8	597	597	1619952_01182	DB1V3-4A_01430	1191316_01764	684_21B_00777	MA5_01185	MA6_01381	MA7_01588	MZ1B34E_01497
rsgA	8	8	876	876	1619952_01768	DB1V3-4A_01938	1191316_01247	684_21B_02478	MA5_01778	MA6_01877	MA7_02058	MZ1B34E_01969
oatA	8	8	1800	1800	1619952_01485	DB1V3-4A_00423	1191316_01601	684_21B_00675	MA5_01501	MA6_00413	MA7_01738	MZ1B34E_01647
rluB_3~~~rluB_1	8	8	699	717	1619952_00623	DB1V3-4A_00870	1191316_01812	684_21B_00884	MA5_00616	MA6_00828	MA7_00572	MZ1B34E_00563
group_244	8	8	510	525	1619952_01712	DB1V3-4A_01883	1191316_01345	684_21B_02349	MA5_01722	MA6_01822	MA7_01970	MZ1B34E_01879
dnaG	8	8	1791	1791	1619952_01255	DB1V3-4A_00740	1191316_01974	684_21B_01708	MA5_01257	MA6_00703	MA7_01468	MZ1B34E_01392
pepF1_1	8	8	1791	1791	1619952_00698	DB1V3-4A_00941	1191316_00043	684_21B_01278	MA5_00691	MA6_00898	MA7_01206	MZ1B34E_00884
group_243	8	8	1080	1080	1619952_00287	DB1V3-4A_00288	1191316_00652	684_21B_00390	MA5_00289	MA6_00285	MA7_00329	MZ1B34E_00316
thrS	8	8	1953	2016	1619952_01194	DB1V3-4A_01440	1191316_01753	684_21B_00765	MA5_01197	MA6_01391	MA7_01600	MZ1B34E_01510
group_242	8	8	165	165	1619952_00723	DB1V3-4A_00968	1191316_00026	684_21B_01610	MA5_00715	MA6_00923	MA7_01190	MZ1B34E_00900
deoD_2	8	8	90	774	1619952_01700	DB1V3-4A_01870	1191316_01371	684_21B_02334	MA5_01710	MA6_01809	MA7_01959	MZ1B34E_01868
group_241	8	8	1158	1167	1619952_00499	DB1V3-4A_01513	1191316_01655	684_21B_00729	MA5_00495	MA6_01461	MA7_00723	MZ1B34E_00711
fabF	8	8	1236	1236	1619952_01586	DB1V3-4A_01735	1191316_01486	684_21B_02171	MA5_01597	MA6_01675	MA7_01838	MZ1B34E_01748
group_240	8	8	780	783	1619952_01276	DB1V3-4A_00654	1191316_01946	684_21B_01756	MA5_01281	MA6_00622	MA7_01493	MZ1B34E_01418
macB_4~~~macB_1	8	8	696	696	1619952_00500	DB1V3-4A_01512	1191316_01656	684_21B_00730	MA5_00496	MA6_01460	MA7_00724	MZ1B34E_00712
group_238	8	8	195	378	1619952_00145	DB1V3-4A_00139	1191316_00872	684_21B_00162	MA5_00142	MA6_00138	MA7_00145	MZ1B34E_00146
manZ_2~~~manZ_3	8	8	912	912	1619952_01568	DB1V3-4A_01717	1191316_01505	684_21B_02151	MA5_01580	MA6_01658	MA7_01820	MZ1B34E_01730
group_237	8	8	366	366	1619952_01293	DB1V3-4A_00637	1191316_01932	684_21B_01024	MA5_01298	MA6_00605	MA7_01508	MZ1B34E_01433
gpsA	8	8	1017	1017	1619952_01811	DB1V3-4A_01980	1191316_01192	684_21B_02543	MA5_01821	MA6_01919	MA7_02093	MZ1B34E_02004
nanE	8	8	702	702	1619952_01228	DB1V3-4A_01474	1191316_01698	684_21B_02109	MA5_01230	MA6_01424	MA7_00763	MZ1B34E_00750
dnaK_1	8	8	1824	1824	1619952_00296	DB1V3-4A_00297	1191316_00626	684_21B_00406	MA5_00299	MA6_00294	MA7_00338	MZ1B34E_00325
treR_2~~~treR_1	8	8	708	708	1619952_00379	DB1V3-4A_01669	1191316_00528	684_21B_00505	MA5_00378	MA6_01612	MA7_00421	MZ1B34E_00410
lepA	8	8	1833	1833	1619952_00805	DB1V3-4A_01049	1191316_02200	684_21B_01255	MA5_00796	MA6_01003	MA7_01047	MZ1B34E_00980
metI~~~metI_1	8	8	1092	1092	1619952_01358	DB1V3-4A_00547	1191316_01792	684_21B_00801	MA5_01377	MA6_00535	MA7_00787	MZ1B34E_00774
glgB	8	8	1839	1839	1619952_00881	DB1V3-4A_01136	1191316_02077	684_21B_01598	MA5_00885	MA6_01088	MA7_00870	MZ1B34E_01157
typA	8	8	1848	1848	1619952_00456	DB1V3-4A_01550	1191316_00447	684_21B_02053	MA5_00453	MA6_01497	MA7_00678	MZ1B34E_00667
yfiC_1	8	8	729	747	1619952_01079	DB1V3-4A_01326	1191316_00214	684_21B_01890	MA5_01083	MA6_01279	MA7_01425	MZ1B34E_01349
yvoA_2~~~yvoA_1	8	8	375	375	1619952_00527	DB1V3-4A_00753	1191316_01985	684_21B_01049	MA5_00522	MA6_00716	MA7_01456	MZ1B34E_01380
ogt_1~~~ogt	8	8	495	507	1619952_00645	DB1V3-4A_00892	1191316_00233	684_21B_01922	MA5_00638	MA6_00850	MA7_00594	MZ1B34E_00585
pnp	8	8	2220	2220	1619952_01702	DB1V3-4A_01872	1191316_01368	684_21B_02337	MA5_01712	MA6_01811	MA7_01961	MZ1B34E_01870
immR_2~~~immR_1	8	8	348	366	1619952_00005	DB1V3-4A_00005	1191316_01024	684_21B_00005	MA5_00005	MA6_00005	MA7_00006	MZ1B34E_00006
group_230	8	8	264	435	1619952_00743	DB1V3-4A_00988	1191316_02264	684_21B_01476	MA5_00735	MA6_00943	MA7_01171	MZ1B34E_00919
group_228	8	8	342	348	1619952_01670	DB1V3-4A_01818	1191316_01398	684_21B_02301	MA5_01681	MA6_01758	MA7_01939	MZ1B34E_01848
group_227	8	8	1341	1341	1619952_00607	DB1V3-4A_00854	1191316_00259	684_21B_00871	MA5_00600	MA6_00812	MA7_00557	MZ1B34E_00547
ttr	8	8	408	408	1619952_01366	DB1V3-4A_00540	1191316_01785	684_21B_00794	MA5_01385	MA6_00528	MA7_01618	MZ1B34E_01527
group_218	8	8	492	495	1619952_01882	DB1V3-4A_02050	1191316_01108	684_21B_02612	MA5_01889	MA6_01986	MA7_02151	MZ1B34E_02062
coaE	8	8	603	603	1619952_01221	DB1V3-4A_01467	1191316_01714	684_21B_02102	MA5_01223	MA6_01417	MA7_00770	MZ1B34E_00757
yjlD	8	8	1893	1893	1619952_01545	DB1V3-4A_01693	1191316_01542	684_21B_00609	MA5_01558	MA6_01636	MA7_01797	MZ1B34E_01707
norM_1~~~yeeO_2	8	12	447	1320	1619952_00596	DB1V3-4A_00843;DB1V3-4A_00842	1191316_00270;1191316_00271	684_21B_00860;684_21B_00859	MA5_00589	MA6_00800;MA6_00801	MA7_00546	MZ1B34E_00536
clcA~~~~~~eriC	8	8	1173	1203	1619952_01335	DB1V3-4A_00570	1191316_01892	684_21B_00967	MA5_01354	MA6_00558	MA7_00810	MZ1B34E_00797
lacD2_1~~~lacD	8	8	978	978	1619952_00901	DB1V3-4A_01156	1191316_00695	684_21B_00341	MA5_00905	MA6_01107	MA7_00848	MZ1B34E_01178
argG	8	8	1194	1416	1619952_01792	DB1V3-4A_01961	1191316_01226	684_21B_02502	MA5_01802	MA6_01900	MA7_02076	MZ1B34E_01987
dhaM	8	8	375	375	1619952_01731	DB1V3-4A_01902	1191316_01319	684_21B_02382	MA5_01741	MA6_01841	MA7_01996	MZ1B34E_01905
mutL	8	8	1938	1938	1619952_00073	DB1V3-4A_00073	1191316_00942	684_21B_00084	MA5_00073	MA6_00068	MA7_00074	MZ1B34E_00075
group_208	8	8	255	255	1619952_00445	DB1V3-4A_01565	1191316_00462	684_21B_00742	MA5_00441	MA6_01511	MA7_00666	MZ1B34E_00655
proA	8	8	1239	1239	1619952_00542	DB1V3-4A_00769	1191316_00301	684_21B_00842	MA5_00537	MA6_00732	MA7_00494	MZ1B34E_00483
group_205	8	8	1011	1050	1619952_01542	DB1V3-4A_01690	1191316_01545	684_21B_00612	MA5_01555	MA6_01633	MA7_01794	MZ1B34E_01704
yrrK	8	8	420	420	1619952_00080	DB1V3-4A_00080	1191316_00933	684_21B_00093	MA5_00080	MA6_00075	MA7_00081	MZ1B34E_00082
parE	8	8	1950	1950	1619952_00728	DB1V3-4A_00973	1191316_00021	684_21B_01564	MA5_00720	MA6_00928	MA7_01185	MZ1B34E_00905
ribF	8	8	924	924	1619952_00961	DB1V3-4A_01214	1191316_02016	684_21B_01083	MA5_00965	MA6_01166	MA7_01314	MZ1B34E_01237
gyrB	8	8	1953	1953	1619952_01324	DB1V3-4A_00581	1191316_01903	684_21B_00978	MA5_01328	MA6_00569	MA7_01552	MZ1B34E_01461
group_201	8	8	525	525	1619952_00303	DB1V3-4A_00305	1191316_00613	684_21B_00414	MA5_00306	MA6_00301	MA7_00347	MZ1B34E_00336
mutX_3~~~mutX_1	8	8	156	468	1619952_00884	DB1V3-4A_01139	1191316_02074	684_21B_01143	MA5_00888	MA6_01091	MA7_00867	MZ1B34E_01160
tkt_2	8	8	1971	1971	1619952_01824	DB1V3-4A_01993	1191316_01180	684_21B_02556	MA5_01833	MA6_01931	MA7_02104	MZ1B34E_02015
brpA	8	8	1194	1197	1619952_01636	DB1V3-4A_01784	1191316_01429	684_21B_02268	MA5_01647	MA6_01724	MA7_01906	MZ1B34E_01815
acyP	8	8	282	282	1619952_01506	DB1V3-4A_00401	1191316_01580	684_21B_00653	MA5_01520	MA6_00393	MA7_01756	MZ1B34E_01665
thiT	8	8	549	549	1619952_00507	DB1V3-4A_01505	1191316_01663	684_21B_02023	MA5_00504	MA6_01453	MA7_00733	MZ1B34E_00720
group_199	8	8	642	744	1619952_00992	DB1V3-4A_01244	1191316_00154	684_21B_01812	MA5_00996	MA6_01198	MA7_01344	MZ1B34E_01267
group_198	8	8	201	390	1619952_01243	DB1V3-4A_01488	1191316_01680	684_21B_00600	MA5_01245	MA6_01438	MA7_00748	MZ1B34E_00735
ftsH	8	8	1974	1974	1619952_00015	DB1V3-4A_00016	1191316_01013	684_21B_00016	MA5_00015	MA6_00015	MA7_00016	MZ1B34E_00016
smf~~~dprA	8	8	843	843	1619952_00856	DB1V3-4A_01097	1191316_02101	684_21B_01665	MA5_00859	MA6_01050	MA7_00895	MZ1B34E_01132
group_196	8	8	1173	1176	1619952_00201	DB1V3-4A_00196	1191316_00802	684_21B_00254	MA5_00197	MA6_00194	MA7_00198	MZ1B34E_00199
sulD	8	8	489	495	1619952_00986	DB1V3-4A_01238	1191316_00148	684_21B_01806	MA5_00990	MA6_01192	MA7_01338	MZ1B34E_01261
group_195	8	8	471	477	1619952_01108	DB1V3-4A_01355	1191316_00104	684_21B_01346	MA5_01111	MA6_01307	MA7_01242	MZ1B34E_00848
lacC_3~~~lacC_1~~~lacC_2~~~lacC_4	8	10	153	933	1619952_00902;1619952_00903	DB1V3-4A_01157	1191316_00696	684_21B_00340	MA5_00906;MA5_00907	MA6_01108	MA7_00847	MZ1B34E_01179
group_193	8	8	732	732	1619952_01479	DB1V3-4A_00429	1191316_01607	684_21B_00681	MA5_01495	MA6_00419	MA7_01732	MZ1B34E_01641
uvrB	8	8	1986	1986	1619952_00888	DB1V3-4A_01143	1191316_02071	684_21B_01140	MA5_00892	MA6_01095	MA7_00862	MZ1B34E_01165
rlmCD	8	8	1353	1632	1619952_00433	DB1V3-4A_01577	1191316_00474	684_21B_00569	MA5_00429	MA6_01523	MA7_00654	MZ1B34E_00643
yfaY~~~cinA	8	8	1092	1182	1619952_00076	DB1V3-4A_00076	1191316_00937	684_21B_00089	MA5_00076	MA6_00071	MA7_00077	MZ1B34E_00078
group_184	8	8	450	627	1619952_01714	DB1V3-4A_01885	1191316_01343	684_21B_02354	MA5_01724	MA6_01824	MA7_01974	MZ1B34E_01883
afr	8	8	984	984	1619952_00234	DB1V3-4A_00228	1191316_00767	684_21B_00276	MA5_00235	MA6_00226	MA7_00238	MZ1B34E_00239
nadE	8	8	825	825	1619952_01466	DB1V3-4A_00442	1191316_01627	684_21B_00695	MA5_01483	MA6_00431	MA7_01720	MZ1B34E_01629
bcrC~~~ybjG	8	8	654	654	1619952_01486	DB1V3-4A_00421	1191316_01600	684_21B_00673	MA5_01502	MA6_00411	MA7_01739	MZ1B34E_01648
nylA	8	8	1446	1449	1619952_00299	DB1V3-4A_00301	1191316_00617	684_21B_00408	MA5_00302	MA6_00297	MA7_00341	MZ1B34E_00328
glyS	8	8	2037	2037	1619952_01552	DB1V3-4A_01700	1191316_01530	684_21B_02126	MA5_01565	MA6_01643	MA7_01804	MZ1B34E_01715
divIVA	8	8	690	690	1619952_00474	DB1V3-4A_01539	1191316_00435	684_21B_02042	MA5_00471	MA6_01486	MA7_00695	MZ1B34E_00684
ileS	8	8	2790	2790	1619952_00477	DB1V3-4A_01536	1191316_00432	684_21B_02039	MA5_00473	MA6_01484	MA7_00697	MZ1B34E_00686
pksG	8	8	1155	1170	1619952_01436	DB1V3-4A_00470	1191316_00402	684_21B_00737	MA5_01452	MA6_00459	MA7_01690	MZ1B34E_01599
yqgN	8	8	543	543	1619952_01814	DB1V3-4A_01983	1191316_01189	684_21B_02546	MA5_01824	MA6_01922	MA7_02096	MZ1B34E_02007
clpC_1	8	8	2100	2100	1619952_00376	DB1V3-4A_01672	1191316_00531	684_21B_00500	MA5_00375	MA6_01615	MA7_00418	MZ1B34E_00407
yqgQ	8	8	219	219	1619952_01476	DB1V3-4A_00432	1191316_01610	684_21B_00684	MA5_01492	MA6_00422	MA7_01729	MZ1B34E_01638
treA	8	8	1626	1626	1619952_00236	DB1V3-4A_00230	1191316_00762	684_21B_00281	MA5_00237	MA6_00228	MA7_00240	MZ1B34E_00241
treR_1~~~treR_2	8	8	714	714	1619952_00238	DB1V3-4A_00232	1191316_00760	684_21B_00283	MA5_00239	MA6_00230	MA7_00242	MZ1B34E_00243
group_173	8	8	861	864	1619952_01676	DB1V3-4A_01847	1191316_01381	684_21B_02323	MA5_01686	MA6_01786	MA7_01950	MZ1B34E_01859
group_172	8	8	732	732	1619952_01495	DB1V3-4A_00412	1191316_01591	684_21B_00664	MA5_01509	MA6_00404	MA7_01745	MZ1B34E_01654
comEC	8	8	2238	2238	1619952_00632	DB1V3-4A_00879	1191316_01822	684_21B_00893	MA5_00625	MA6_00837	MA7_00581	MZ1B34E_00572
group_170	8	8	858	1566	1619952_00820	DB1V3-4A_01064	1191316_02185	684_21B_01241	MA5_00811	MA6_01018	MA7_01032	MZ1B34E_00995
feoB	8	8	2145	2145	1619952_01236	DB1V3-4A_01481	1191316_01689	684_21B_02117	MA5_01238	MA6_01431	MA7_00755	MZ1B34E_00742
group_169	8	8	846	849	1619952_01375	DB1V3-4A_00532	1191316_00338	684_21B_01962	MA5_01394	MA6_00521	MA7_01627	MZ1B34E_01536
fieF	8	8	1191	1239	1619952_00984	DB1V3-4A_01236	1191316_02002	684_21B_01064	MA5_00988	MA6_01190	MA7_01336	MZ1B34E_01259
citB	8	8	2499	2670	1619952_01043	DB1V3-4A_01293	1191316_00195	684_21B_01871	MA5_01048	MA6_01247	MA7_01393	MZ1B34E_01317
yhgF	8	8	999	2223	1619952_01408	DB1V3-4A_00500	1191316_00376	684_21B_01994	MA5_01424	MA6_00489	MA7_01658	MZ1B34E_01567
yutF	8	8	774	774	1619952_01260	DB1V3-4A_00735	1191316_01969	684_21B_01713	MA5_01262	MA6_00698	MA7_01473	MZ1B34E_01397
group_164	8	8	369	369	1619952_01784	DB1V3-4A_01953	1191316_01234	684_21B_02494	MA5_01794	MA6_01892	MA7_02068	MZ1B34E_01979
group_163	8	10	240	1077	1619952_01272	DB1V3-4A_00658	1191316_01948;1191316_01949	684_21B_01754	MA5_01277	MA6_00626	MA7_01489	MZ1B34E_01413;MZ1B34E_01414
fabH	8	8	978	978	1619952_01591	DB1V3-4A_01740	1191316_01481	684_21B_02176	MA5_01602	MA6_01680	MA7_01843	MZ1B34E_01753
yfcE	8	8	528	528	1619952_01497	DB1V3-4A_00410	1191316_01589	684_21B_00662	MA5_01511	MA6_00402	MA7_01747	MZ1B34E_01656
ponA_1	8	8	2175	2175	1619952_00394	DB1V3-4A_01654	1191316_00515	684_21B_00518	MA5_00393	MA6_01597	MA7_00436	MZ1B34E_00425
group_160	8	8	183	1533	1619952_00270	DB1V3-4A_00265	1191316_00702	684_21B_00334	MA5_00270	MA6_00262	MA7_00308	MZ1B34E_00294
phoU	8	8	657	657	1619952_00950	DB1V3-4A_01203	1191316_02027	684_21B_01094	MA5_00954	MA6_01155	MA7_01303	MZ1B34E_01226
penA	8	8	2070	2076	1619952_01183	DB1V3-4A_01431	1191316_01763	684_21B_00776	MA5_01186	MA6_01382	MA7_01589	MZ1B34E_01498
yheS_3~~~~~~yheS_2~~~ybiT_2~~~yheS_1~~~yheS_5	8	10	309	1386	1619952_01185;1619952_01184	DB1V3-4A_01432	1191316_01762	684_21B_00775	MA5_01188;MA5_01187	MA6_01383	MA7_01590	MZ1B34E_01499
mtr	8	12	171	1317	1619952_00666	DB1V3-4A_00912;DB1V3-4A_00911	1191316_00059	684_21B_01302	MA5_00659	MA6_00869;MA6_00870	MA7_00617;MA7_00618	MZ1B34E_00609;MZ1B34E_00608
manY	8	8	807	810	1619952_01567	DB1V3-4A_01716	1191316_01506	684_21B_02150	MA5_01579	MA6_01657	MA7_01819	MZ1B34E_01729
group_158	8	8	1167	1167	1619952_00845	DB1V3-4A_01086	1191316_02165	684_21B_01218	MA5_00849	MA6_01040	MA7_01009	MZ1B34E_01018
group_157	8	8	825	828	1619952_00847	DB1V3-4A_01088	1191316_02163	684_21B_01216	MA5_00851	MA6_01042	MA7_01007	MZ1B34E_01020
aroA	8	8	1281	1281	1619952_00581	DB1V3-4A_00796	1191316_00079	684_21B_01315	MA5_00575	MA6_00758	MA7_00532	MZ1B34E_00522
thyA	8	8	840	894	1619952_00798	DB1V3-4A_01043	1191316_02207	684_21B_01261	MA5_00789	MA6_00997	MA7_01053	MZ1B34E_00974
group_154	8	8	834	855	1619952_00509	DB1V3-4A_01503	1191316_01665	684_21B_02021	MA5_00505	MA6_01452	MA7_00734	MZ1B34E_00721
metF	8	8	861	861	1619952_01563	DB1V3-4A_01711	1191316_01511	684_21B_02145	MA5_01575	MA6_01653	MA7_01814	MZ1B34E_01725
metN_1	8	8	708	873	1619952_00060	DB1V3-4A_00061	1191316_00956	684_21B_00069	MA5_00060	MA6_00056	MA7_00063	MZ1B34E_00063
bmrA_1~~~bmrA	8	8	1713	1713	1619952_00062	DB1V3-4A_00063	1191316_00954	684_21B_00071	MA5_00062	MA6_00058	MA7_00065	MZ1B34E_00065
clpE	8	8	2229	2229	1619952_00480	DB1V3-4A_01532	1191316_00428	684_21B_02035	MA5_00476	MA6_01480	MA7_00702	MZ1B34E_00690
group_152	8	8	498	498	1619952_01225	DB1V3-4A_01471	1191316_01709	684_21B_02106	MA5_01227	MA6_01421	MA7_00766	MZ1B34E_00753
hisC	8	8	1056	1056	1619952_00785	DB1V3-4A_01030	1191316_02221	684_21B_01624	MA5_00776	MA6_00984	MA7_01066	MZ1B34E_00961
yozE	8	8	189	216	1619952_01152	DB1V3-4A_01400	1191316_00309	684_21B_01935	MA5_01155	MA6_01351	MA7_01556	MZ1B34E_01465
pyrDB	8	8	942	942	1619952_00875	DB1V3-4A_01130	1191316_02083	684_21B_01591	MA5_00879	MA6_01082	MA7_00876	MZ1B34E_01151
group_149	8	8	1869	1869	1619952_00793	DB1V3-4A_01038	1191316_02212	684_21B_01615	MA5_00784	MA6_00992	MA7_01058	MZ1B34E_00969
glcK_2~~~glcK	8	8	960	960	1619952_00795	DB1V3-4A_01040	1191316_02210	684_21B_01265	MA5_00786	MA6_00994	MA7_01056	MZ1B34E_00971
group_148	8	8	303	303	1619952_00797	DB1V3-4A_01042	1191316_02208	684_21B_01262	MA5_00788	MA6_00996	MA7_01054	MZ1B34E_00973
fabG	8	8	735	735	1619952_01587	DB1V3-4A_01736	1191316_01485	684_21B_02172	MA5_01598	MA6_01676	MA7_01839	MZ1B34E_01749
malP_1	8	8	2265	2265	1619952_00378	DB1V3-4A_01670	1191316_00529	684_21B_00502	MA5_00377	MA6_01613	MA7_00420	MZ1B34E_00409
group_147	8	8	969	969	1619952_01681	DB1V3-4A_01852	1191316_01377	684_21B_02328	MA5_01691	MA6_01791	MA7_01954	MZ1B34E_01863
ugpC	8	8	1131	1131	1619952_01683	DB1V3-4A_01854	1191316_01375	684_21B_02330	MA5_01693	MA6_01793	MA7_01955	MZ1B34E_01864
group_146	8	8	1743	1743	1619952_00915	DB1V3-4A_01169	1191316_02058	684_21B_01127	MA5_00919	MA6_01120	MA7_00835	MZ1B34E_01191
guaC	8	8	984	984	1619952_00780	DB1V3-4A_01026	1191316_02226	684_21B_01629	MA5_00771	MA6_00980	MA7_01070	MZ1B34E_00957
bsaA_1~~~bsaA_2~~~bsaA	8	9	141	480	1619952_00624	DB1V3-4A_00871	1191316_01814;1191316_01813	684_21B_00885	MA5_00617	MA6_00829	MA7_00573	MZ1B34E_00564
yjjG_2~~~~~~yjjG_1	8	8	360	642	1619952_01312	DB1V3-4A_00611	1191316_01911	684_21B_01007	MA5_01316	MA6_00580	MA7_01526	MZ1B34E_01451
patA	8	8	1179	1179	1619952_00041	DB1V3-4A_00043	1191316_00985	684_21B_00044	MA5_00038	MA6_00038	MA7_00039	MZ1B34E_00039
purC	8	8	708	708	1619952_00045	DB1V3-4A_00047	1191316_00981	684_21B_00048	MA5_00042	MA6_00042	MA7_00043	MZ1B34E_00043
pepA_1	8	8	1035	1035	1619952_01420	DB1V3-4A_00485	1191316_00387	684_21B_02005	MA5_01436	MA6_00473	MA7_01675	MZ1B34E_01584
pheT_1~~~pheT_2	8	8	2400	2400	1619952_00995	DB1V3-4A_01247	1191316_00157	684_21B_01815	MA5_00999	MA6_01201	MA7_01347	MZ1B34E_01270
pflB	8	8	2346	2346	1619952_00216	DB1V3-4A_00211	1191316_00779	684_21B_00265	MA5_00212	MA6_00209	MA7_00215	MZ1B34E_00216
ftsK_1	8	8	2370	2370	1619952_01165	DB1V3-4A_01413	1191316_00327	684_21B_01948	MA5_01168	MA6_01364	MA7_01569	MZ1B34E_01478
group_141	8	8	225	225	1619952_00808	DB1V3-4A_01052	1191316_02197	684_21B_01253	MA5_00799	MA6_01006	MA7_01044	MZ1B34E_00983
ddl_1~~~ddl	8	8	1047	1047	1619952_01181	DB1V3-4A_01429	1191316_01765	684_21B_00778	MA5_01184	MA6_01380	MA7_01587	MZ1B34E_01496
pyrR	8	8	522	522	1619952_00757	DB1V3-4A_01002	1191316_02249	684_21B_01652	MA5_00748	MA6_00956	MA7_01094	MZ1B34E_00932
group_139	8	8	2376	2376	1619952_01177	DB1V3-4A_01425	1191316_01772	684_21B_00784	MA5_01180	MA6_01376	MA7_01581	MZ1B34E_01490
hemN	8	8	1128	1137	1619952_01263	DB1V3-4A_00671	1191316_01965	684_21B_01718	MA5_01265	MA6_00695	MA7_01476	MZ1B34E_01400
yheS_2~~~yheS_1~~~yheS_4~~~yheS_3	8	9	393	1533	1619952_00892	DB1V3-4A_01148;DB1V3-4A_01147	1191316_02066	684_21B_01135	MA5_00896	MA6_01099	MA7_00857	MZ1B34E_01170
rluB_1~~~rluB_3	8	8	729	729	1619952_01713	DB1V3-4A_01884	1191316_01344	684_21B_02350	MA5_01723	MA6_01823	MA7_01973	MZ1B34E_01882
parC	8	8	2418	2418	1619952_00734	DB1V3-4A_00979	1191316_00016	684_21B_01560	MA5_00726	MA6_00934	MA7_01181	MZ1B34E_00909
pbpD	8	8	2424	2424	1619952_00147	DB1V3-4A_00141	1191316_00869	684_21B_00165	MA5_00144	MA6_00140	MA7_00147	MZ1B34E_00148
mutM	8	8	828	894	1619952_01222	DB1V3-4A_01468	1191316_01713	684_21B_02103	MA5_01224	MA6_01418	MA7_00769	MZ1B34E_00756
group_132	8	8	1659	1662	1619952_01306	DB1V3-4A_00624	1191316_01917	684_21B_01013	MA5_01310	MA6_00593	MA7_01520	MZ1B34E_01445
group_131	8	9	165	879	1619952_01763	DB1V3-4A_01933	1191316_01252	684_21B_02473;684_21B_02472	MA5_01773	MA6_01872	MA7_02053	MZ1B34E_01964
group_130	8	8	957	957	1619952_00622	DB1V3-4A_00869	1191316_01811	684_21B_00883	MA5_00615	MA6_00827	MA7_00571	MZ1B34E_00562
group_129	8	8	1026	1026	1619952_00286	DB1V3-4A_00287	1191316_00653	684_21B_00389	MA5_00288	MA6_00284	MA7_00328	MZ1B34E_00315
pyrC	8	8	1272	1272	1619952_00869	DB1V3-4A_01124	1191316_02089	684_21B_01584	MA5_00873	MA6_01076	MA7_00882	MZ1B34E_01145
gyrA	8	8	2445	2445	1619952_00930	DB1V3-4A_01184	1191316_02043	684_21B_01112	MA5_00934	MA6_01136	MA7_00820	MZ1B34E_01206
group_128	8	8	492	492	1619952_00891	DB1V3-4A_01146	1191316_02067	684_21B_01136	MA5_00895	MA6_01098	MA7_00858	MZ1B34E_01169
malQ_2	8	8	1518	1539	1619952_01896	DB1V3-4A_02064	1191316_01089	684_21B_02639	MA5_01903	MA6_02000	MA7_02166	MZ1B34E_02077
rsmF	8	8	1302	1302	1619952_00956	DB1V3-4A_01209	1191316_02021	684_21B_01088	MA5_00960	MA6_01161	MA7_01309	MZ1B34E_01232
obg	8	8	1314	1314	1619952_00722	DB1V3-4A_00967	1191316_00027	684_21B_01611	MA5_00714	MA6_00922	MA7_01191	MZ1B34E_00899
group_123	8	8	1335	1344	1619952_01461	DB1V3-4A_00447	1191316_01634	684_21B_00702	MA5_01478	MA6_00436	MA7_01715	MZ1B34E_01624
group_122	8	8	555	555	1619952_01463	DB1V3-4A_00445	1191316_01632	684_21B_00700	MA5_01480	MA6_00434	MA7_01717	MZ1B34E_01626
rlmA	8	8	828	828	1619952_01290	DB1V3-4A_00640	1191316_01935	684_21B_01767	MA5_01295	MA6_00608	MA7_01505	MZ1B34E_01430
cysS	8	8	1344	1344	1619952_01699	DB1V3-4A_01869	1191316_01372	684_21B_02333	MA5_01709	MA6_01808	MA7_01958	MZ1B34E_01867
mscS	8	8	849	849	1619952_00252	DB1V3-4A_00247	1191316_00727	684_21B_00314	MA5_00252	MA6_00244	MA7_00289	MZ1B34E_00274
gdhA	8	8	1347	1347	1619952_00254	DB1V3-4A_00249	1191316_00725	684_21B_00316	MA5_00254	MA6_00246	MA7_00291	MZ1B34E_00276
group_121	8	8	1233	1233	1619952_00256	DB1V3-4A_00251	1191316_00723	684_21B_00318	MA5_00256	MA6_00248	MA7_00293	MZ1B34E_00278
group_120	8	8	498	498	1619952_00591	DB1V3-4A_00837	1191316_00274	684_21B_00855	MA5_00584	MA6_00795	MA7_00541	MZ1B34E_00531
gor	8	8	1350	1350	1619952_00498	DB1V3-4A_01514	1191316_01654	684_21B_00728	MA5_00494	MA6_01462	MA7_00720	MZ1B34E_00708
radA	8	8	1254	1371	1619952_01805	DB1V3-4A_01974	1191316_01210	684_21B_02522	MA5_01815	MA6_01913	MA7_02087	MZ1B34E_01998
accA	8	8	774	774	1619952_01581	DB1V3-4A_01730	1191316_01491	684_21B_02166	MA5_01592	MA6_01670	MA7_01833	MZ1B34E_01743
accB	8	8	477	477	1619952_01585	DB1V3-4A_01734	1191316_01487	684_21B_02170	MA5_01596	MA6_01674	MA7_01837	MZ1B34E_01747
accC	8	8	1374	1374	1619952_01583	DB1V3-4A_01732	1191316_01489	684_21B_02168	MA5_01594	MA6_01672	MA7_01835	MZ1B34E_01745
group_118	8	8	579	582	1619952_01277	DB1V3-4A_00653	1191316_01945	684_21B_01757	MA5_01282	MA6_00621	MA7_01494	MZ1B34E_01419
pepV	8	8	1401	1401	1619952_01279	DB1V3-4A_00651	1191316_01943	684_21B_01759	MA5_01284	MA6_00619	MA7_01496	MZ1B34E_01421
ugpA~~~araP~~~ugpA_2	8	8	873	873	1619952_01353	DB1V3-4A_00552	1191316_01797	684_21B_00809	MA5_01372	MA6_00540	MA7_00792	MZ1B34E_00779
macB_5~~~macB_3~~~macB_2	8	8	1248	1251	1619952_00501	DB1V3-4A_01511	1191316_01657	684_21B_00731	MA5_00497	MA6_01459	MA7_00725	MZ1B34E_00713
nnrD	8	8	852	864	1619952_00778	DB1V3-4A_01024	1191316_02228	684_21B_01631	MA5_00769	MA6_00978	MA7_01072	MZ1B34E_00955
group_114	8	8	210	210	1619952_00144	DB1V3-4A_00138	1191316_00873	684_21B_00161	MA5_00141	MA6_00137	MA7_00144	MZ1B34E_00145
group_113	8	8	372	375	1619952_01569	DB1V3-4A_01718	1191316_01504	684_21B_02152	MA5_01581	MA6_01659	MA7_01821	MZ1B34E_01731
group_112	8	8	603	696	1619952_01294	DB1V3-4A_00636	1191316_01930	684_21B_01023	MA5_01299	MA6_00604	MA7_01509	MZ1B34E_01434
leuC	8	8	1320	1392	1619952_01719	DB1V3-4A_01890	1191316_01330	684_21B_02366	MA5_01729	MA6_01829	MA7_01979	MZ1B34E_01888
leuA	8	8	1563	1563	1619952_01721	DB1V3-4A_01892	1191316_01328	684_21B_02368	MA5_01731	MA6_01831	MA7_01981	MZ1B34E_01890
alaS	8	8	2619	2619	1619952_01075	DB1V3-4A_01322	1191316_00211	684_21B_01887	MA5_01080	MA6_01276	MA7_01422	MZ1B34E_01346
tlyA	8	8	822	822	1619952_01447	DB1V3-4A_00461	1191316_00411	684_21B_02064	MA5_01463	MA6_00450	MA7_01700	MZ1B34E_01609
group_107	8	8	663	882	1619952_00651	DB1V3-4A_00898	1191316_00223	684_21B_01908	MA5_00644	MA6_00856	MA7_00600	MZ1B34E_00591
polA	8	8	2637	2637	1619952_01207	DB1V3-4A_01453	1191316_01740	684_21B_02075	MA5_01209	MA6_01403	MA7_01612	MZ1B34E_01521
valS	8	8	2652	2652	1619952_00450	DB1V3-4A_01560	1191316_00456	684_21B_00747	MA5_00445	MA6_01507	MA7_00672	MZ1B34E_00661
arnC_3	8	8	1053	1167	1619952_01666	DB1V3-4A_01814	1191316_01402	684_21B_02295	MA5_01677	MA6_01754	MA7_01935	MZ1B34E_01844
adhE	8	8	2652	2652	1619952_00277	DB1V3-4A_00276	1191316_00672	684_21B_00371	MA5_00279	MA6_00273	MA7_00317	MZ1B34E_00304
group_102	8	8	1761	1767	1619952_00209	DB1V3-4A_00204	1191316_00793	684_21B_00258	MA5_00205	MA6_00202	MA7_00206	MZ1B34E_00207
agaS	8	8	1170	1170	1619952_00211	DB1V3-4A_00206	1191316_00791	684_21B_00260	MA5_00207	MA6_00204	MA7_00208	MZ1B34E_00209
ppc	8	8	2697	2697	1619952_00513	DB1V3-4A_01499	1191316_01669	684_21B_02017	MA5_00509	MA6_01448	MA7_00738	MZ1B34E_00725
agaC~~~agaC_1	8	8	894	900	1_refound_11	DB1V3-4A_01569	1191316_00466	684_21B_00578	MA5_00437	MA6_01515	MA7_00662	MZ1B34E_00651
group_96	8	8	549	549	1619952_01080	DB1V3-4A_01327	1191316_00215	684_21B_01891	MA5_01084	MA6_01280	MA7_01426	MZ1B34E_01350
group_93	8	8	480	480	1619952_01543	DB1V3-4A_01691	1191316_01544	684_21B_00611	MA5_01556	MA6_01634	MA7_01795	MZ1B34E_01705
group_88	8	8	495	504	1619952_00732	DB1V3-4A_00977	1191316_00019	684_21B_01562	MA5_00724	MA6_00932	MA7_01183	MZ1B34E_00907
group_86	8	8	1032	1200	1619952_00235	DB1V3-4A_00229	1191316_00766	684_21B_00277	MA5_00236	MA6_00227	MA7_00239	MZ1B34E_00240
pepF1_2	8	8	1803	1803	1619952_01082	DB1V3-4A_01329	1191316_00217	684_21B_01893	MA5_01086	MA6_01282	MA7_01428	MZ1B34E_01352
recJ	8	8	2214	2217	1619952_01140	DB1V3-4A_01387	1191316_00136	684_21B_01794	MA5_01143	MA6_01339	MA7_01274	MZ1B34E_00816
agaA_2~~~rafA	8	8	2061	2175	1619952_01355	DB1V3-4A_00550	1191316_01795	684_21B_00804	MA5_01374	MA6_00538	MA7_00790	MZ1B34E_00777
patB~~~patB_2	8	8	1161	1161	1619952_01357	DB1V3-4A_00548	1191316_01793	684_21B_00802	MA5_01376	MA6_00536	MA7_00788	MZ1B34E_00775
rnz	8	8	930	930	1619952_01144	DB1V3-4A_01391	1191316_00140	684_21B_01798	MA5_01147	MA6_01343	MA7_01278	MZ1B34E_00812
group_83	8	8	1698	1698	1619952_01459	DB1V3-4A_00449	1191316_01643	684_21B_00711	MA5_01476	MA6_00438	MA7_01713	MZ1B34E_01622
group_80	8	8	792	792	1619952_00380	DB1V3-4A_01668	1191316_00527	684_21B_00506	MA5_00379	MA6_01611	MA7_00422	MZ1B34E_00411
rluC~~~rluC_2	8	8	867	948	1619952_01761	DB1V3-4A_01931	1191316_01268	684_21B_02470	MA5_01771	MA6_01870	MA7_02024	MZ1B34E_01934
priA	8	8	2391	2391	1619952_00405	DB1V3-4A_01643	1191316_00504	684_21B_00530	MA5_00404	MA6_01586	MA7_00447	MZ1B34E_00436
spsA	8	8	930	930	1619952_01122	DB1V3-4A_01369	1191316_00119	684_21B_01568	MA5_01125	MA6_01321	MA7_01256	MZ1B34E_00834
prsA	8	8	1002	1002	1619952_01078	DB1V3-4A_01325	1191316_00213	684_21B_01889	MA5_01082	MA6_01278	MA7_01424	MZ1B34E_01348
hisS	8	8	1284	1284	1619952_00275	DB1V3-4A_00274	1191316_00674	684_21B_00369	MA5_00277	MA6_00271	MA7_00315	MZ1B34E_00302
pyk	8	8	1506	1506	1619952_00530	DB1V3-4A_00756	1191316_01988	684_21B_01052	MA5_00525	MA6_00719	MA7_01453	MZ1B34E_01377
dnaE	8	8	3111	3111	1619952_00528	DB1V3-4A_00754	1191316_01986	684_21B_01050	MA5_00523	MA6_00717	MA7_01455	MZ1B34E_01379
group_73	8	8	3339	3339	1619952_01209	DB1V3-4A_01455	1191316_01738	684_21B_02077	MA5_01211	MA6_01405	MA7_00782	MZ1B34E_00769
group_72	8	8	336	336	1619952_01211	DB1V3-4A_01457	1191316_01736	684_21B_02079	MA5_01213	MA6_01407	MA7_00780	MZ1B34E_00767
hsdR_3	8	8	3207	3207	1619952_01574	DB1V3-4A_01723	1191316_01497	684_21B_02159	MA5_01585	MA6_01663	MA7_01827	MZ1B34E_01737
carB	8	8	3180	3180	1619952_00760	DB1V3-4A_01005	1191316_02246	684_21B_01649	MA5_00751	MA6_00959	MA7_01091	MZ1B34E_00935
group_68	8	8	489	489	1619952_01109	DB1V3-4A_01356	1191316_00105	684_21B_01347	MA5_01112	MA6_01308	MA7_01243	MZ1B34E_00847
serA	8	8	1182	1182	1619952_00644	DB1V3-4A_00891	1191316_00234	684_21B_01923	MA5_00637	MA6_00849	MA7_00593	MZ1B34E_00584
group_64	8	8	705	705	1619952_01556	DB1V3-4A_01704	1191316_01525	684_21B_02130	MA5_01568	MA6_01646	MA7_01807	MZ1B34E_01718
group_58	8	8	204	204	1619952_00004	DB1V3-4A_00004	1191316_01025	684_21B_00004	MA5_00004	MA6_00004	MA7_00005	MZ1B34E_00005
group_57	8	8	414	417	1619952_00744	DB1V3-4A_00989	1191316_02263	684_21B_01475	MA5_00736	MA6_00944	MA7_01170	MZ1B34E_00920
fpgS_1~~~fgs_2~~~fgs_1	8	8	1221	1242	1619952_00070	DB1V3-4A_00070	1191316_00945	684_21B_00081	MA5_00070	MA6_00065	MA7_00071	MZ1B34E_00072
group_54	8	8	270	270	1619952_01425	DB1V3-4A_00480	1191316_00393	684_21B_02011	MA5_01441	MA6_00468	MA7_01680	MZ1B34E_01589
group_52	8	8	726	726	1619952_00473	DB1V3-4A_01540	1191316_00436	684_21B_02043	MA5_00470	MA6_01487	MA7_00694	MZ1B34E_00683
group_49	8	8	303	336	1619952_01635	DB1V3-4A_01783	1191316_01430	684_21B_02267	MA5_01646	MA6_01723	MA7_01905	MZ1B34E_01814
ffh	8	8	1539	1575	1619952_00826	DB1V3-4A_01071	1191316_02179	684_21B_01232	MA5_00831	MA6_01025	MA7_01025	MZ1B34E_01002
yghU	8	8	759	789	1619952_01159	DB1V3-4A_01407	1191316_00317	684_21B_01942	MA5_01162	MA6_01358	MA7_01563	MZ1B34E_01472
group_47	8	9	291	681	1619952_00928	DB1V3-4A_01182	1191316_02045	684_21B_01114	MA5_00932	MA6_01134;MA6_01133	MA7_00822	MZ1B34E_01204
group_46	8	8	762	762	1619952_01406	DB1V3-4A_00502	1191316_00374	684_21B_01992	MA5_01422	MA6_00491	MA7_01656	MZ1B34E_01565
rpoB	8	8	3573	3573	1619952_00149	DB1V3-4A_00143	1191316_00867	684_21B_00167	MA5_00145	MA6_00141	MA7_00148	MZ1B34E_00149
menI~~~paaI	8	8	387	387	1619952_00914	DB1V3-4A_01168	1191316_02059	684_21B_01128	MA5_00918	MA6_01119	MA7_00836	MZ1B34E_01190
group_45	8	8	804	804	1619952_01174	DB1V3-4A_01422	1191316_00336	684_21B_01957	MA5_01177	MA6_01373	MA7_01578	MZ1B34E_01487
group_44	8	8	378	378	1619952_01172	DB1V3-4A_01420	1191316_00334	684_21B_01955	MA5_01175	MA6_01371	MA7_01576	MZ1B34E_01485
rlmCD_1	8	8	1356	1362	1619952_00585	DB1V3-4A_00800	1191316_00075	684_21B_01311	MA5_00579	MA6_00762	MA7_00536	MZ1B34E_00526
rpoC	8	8	3648	3648	1619952_00150	DB1V3-4A_00144	1191316_00866	684_21B_00168	MA5_00146	MA6_00142	MA7_00149	MZ1B34E_00150
nrnA_2~~~nrnA_1	8	8	945	945	1619952_01331	DB1V3-4A_00574	1191316_01896	684_21B_00971	MA5_01350	MA6_00562	MA7_00814	MZ1B34E_00801
group_41	8	8	345	345	1619952_00924	DB1V3-4A_01178	1191316_02049	684_21B_01118	MA5_00928	MA6_01129	MA7_00826	MZ1B34E_01200
group_39	8	8	384	471	1619952_00971	DB1V3-4A_01223	1191316_02009	684_21B_01077	MA5_00975	MA6_01177	MA7_01322	MZ1B34E_01245
yfkJ	8	8	435	435	1619952_01483	DB1V3-4A_00425	1191316_01603	684_21B_00677	MA5_01499	MA6_00415	MA7_01736	MZ1B34E_01645
group_36	8	8	1503	1506	1619952_00606	DB1V3-4A_00853	1191316_00260	684_21B_00870	MA5_00599	MA6_00811	MA7_00556	MZ1B34E_00546
group_35	8	8	600	603	1619952_01367	DB1V3-4A_00539	1191316_01784	684_21B_00793	MA5_01386	MA6_00527	MA7_01619	MZ1B34E_01528
cshA_1~~~cshA_2	8	8	1545	1581	1619952_01369	DB1V3-4A_00537	1191316_01782	684_21B_00791	MA5_01388	MA6_00525	MA7_01621	MZ1B34E_01530
group_34	8	10	123	444	1619952_00717	DB1V3-4A_00962	1191316_00033	684_21B_01270	MA5_00709	MA6_00917	MA7_01196;MA7_01197	MZ1B34E_00894;MZ1B34E_00893
coaBC~~~coaBC_2	8	8	546	549	1619952_00662	DB1V3-4A_00907	1191316_00063	684_21B_01306	MA5_00655	MA6_00865	MA7_00613	MZ1B34E_00604
metG	8	8	2004	2004	1619952_01084	DB1V3-4A_01331	1191316_00219	684_21B_01897	MA5_01088	MA6_01284	MA7_01430	MZ1B34E_01354
polC	8	8	4392	4392	1619952_01726	DB1V3-4A_01897	1191316_01324	684_21B_02377	MA5_01736	MA6_01836	MA7_01991	MZ1B34E_01900
yfkN~~~yfkN_3	8	8	207	1347	1619952_01883	DB1V3-4A_02051	1191316_01107	684_21B_02613	MA5_01890	MA6_01987	MA7_02152	MZ1B34E_02063
nrdD_2	8	8	2172	2172	1619952_01885	DB1V3-4A_02053	1191316_01105	684_21B_02615	MA5_01892	MA6_01989	MA7_02154	MZ1B34E_02065
ponA_2	8	8	2214	2214	1619952_01759	DB1V3-4A_01929	1191316_01270	684_21B_02468	MA5_01769	MA6_01868	MA7_02022	MZ1B34E_01932
galE_2~~~galE	8	8	1014	1014	1619952_01257	DB1V3-4A_00738	1191316_01972	684_21B_01710	MA5_01259	MA6_00701	MA7_01470	MZ1B34E_01394
nusG	8	8	540	540	1619952_01756	DB1V3-4A_01926	1191316_01273	684_21B_02465	MA5_01766	MA6_01865	MA7_02019	MZ1B34E_01929
msrAB1	8	8	804	942	1619952_00245	DB1V3-4A_00240	1191316_00749	684_21B_00308	MA5_00246	MA6_00238	MA7_00260	MZ1B34E_00261
endA	8	8	840	840	1619952_01010	DB1V3-4A_01261	1191316_00161	684_21B_01830	MA5_01013	MA6_01215	MA7_01361	MZ1B34E_01285
bioY2	8	8	540	540	1619952_00496	DB1V3-4A_01516	1191316_01652	684_21B_00723	MA5_00492	MA6_01464	MA7_00718	MZ1B34E_00706
xseA	8	8	1344	1344	1619952_01450	DB1V3-4A_00458	1191316_00414	684_21B_02067	MA5_01466	MA6_00447	MA7_01703	MZ1B34E_01612
group_3	8	8	1230	1230	1619952_00945	DB1V3-4A_01198	1191316_02031	684_21B_01098	MA5_00949	MA6_01150	MA7_01298	MZ1B34E_01221
ymfD_1~~~ymfD_2	8	8	1206	1206	1619952_01220	DB1V3-4A_01466	1191316_01715	684_21B_02101	MA5_01222	MA6_01416	MA7_00771	MZ1B34E_00758
cpnA	8	8	699	699	1619952_01381	DB1V3-4A_00525	1191316_00346	684_21B_01970	MA5_01400	MA6_00514	MA7_01635	MZ1B34E_01544
apbE_1~~~apbE_2	8	8	1029	1029	1619952_01330	DB1V3-4A_00575	1191316_01897	684_21B_00972	MA5_01349	MA6_00563	MA7_00815	MZ1B34E_00802
group_2496	7	7	1113	1113	1619952_00977	DB1V3-4A_01229		684_21B_01071	MA5_00981	MA6_01183	MA7_01328	MZ1B34E_01251
group_2464	7	7	879	1167	1619952_01139	DB1V3-4A_01386	1191316_00135		MA5_01142	MA6_01338	MA7_01273	MZ1B34E_00817
group_2462	7	7	447	450	1619952_01399	DB1V3-4A_00509		684_21B_01985	MA5_01415	MA6_00498	MA7_01649	MZ1B34E_01558
prtP	7	7	5070	5079	1619952_01755	DB1V3-4A_01925	1191316_01274		MA5_01765	MA6_01864	MA7_02018	MZ1B34E_01928
group_2443	7	7	702	702	1619952_01455	DB1V3-4A_00453	1191316_00419		MA5_01471	MA6_00442	MA7_01708	MZ1B34E_01617
walK_1~~~arlS~~~walK_2	7	7	1371	1389	1619952_01453	DB1V3-4A_00455	1191316_00417		MA5_01469	MA6_00444	MA7_01706	MZ1B34E_01615
ulaC~~~ulaC_2	7	7	486	486	1619952_01831	DB1V3-4A_02000	1191316_01173		MA5_01840	MA6_01938	MA7_02111	MZ1B34E_02022
group_2425	7	7	618	618	1619952_01827	DB1V3-4A_01996	1191316_01177		MA5_01836	MA6_01934	MA7_02107	MZ1B34E_02018
group_2414	7	7	1059	1059	1619952_00263	DB1V3-4A_00258	1191316_00709		MA5_00263	MA6_00255	MA7_00302	MZ1B34E_00287
group_2412	7	7	426	426	1619952_00981	DB1V3-4A_01233		684_21B_01067	MA5_00985	MA6_01187	MA7_01333	MZ1B34E_01256
gla_2~~~gla~~~gla_1	7	7	846	897	1619952_00269	DB1V3-4A_00264	1191316_00703		MA5_00269	MA6_00261	MA7_00307	MZ1B34E_00293
dxs	7	7	927	927	1619952_00208	DB1V3-4A_00203	1191316_00795		MA5_00204	MA6_00201	MA7_00205	MZ1B34E_00206
group_2386	7	7	132	141	1619952_00750	DB1V3-4A_00995	1191316_02256		MA5_00742	MA6_00950	MA7_01100	MZ1B34E_00926
yyaP	7	11	234	633	1619952_00933;1619952_00932	DB1V3-4A_01187;DB1V3-4A_01186		684_21B_01110	MA5_00937;MA5_00936	MA6_01138;MA6_01139	MA7_00818	MZ1B34E_01208
group_2367	7	7	1476	2013	1619952_01200	DB1V3-4A_01446	1191316_01747		MA5_01202	MA6_01396	MA7_01605	MZ1B34E_01514
group_2355	7	7	957	957	1619952_00686	DB1V3-4A_00929		684_21B_01288	MA5_00678	MA6_00886	MA7_00632	MZ1B34E_00623
yheH_1~~~yheH_2	7	8	441	1749	1619952_00289	DB1V3-4A_00290		684_21B_00392	MA5_00292;MA5_00291	MA6_00287	MA7_00331	MZ1B34E_00318
group_2338	7	7	714	1116	1619952_00621	DB1V3-4A_00868	1191316_01810		MA5_00614	MA6_00826	MA7_00570	MZ1B34E_00561
dgoA_1	7	7	621	633	1619952_01005	DB1V3-4A_01256		684_21B_01825	MA5_01008	MA6_01210	MA7_01356	MZ1B34E_01279
uxuA	7	7	1101	1101	1619952_01003	DB1V3-4A_01254		684_21B_01823	MA5_01006	MA6_01208	MA7_01354	MZ1B34E_01277
group_2296	7	7	801	801	1619952_01001	DB1V3-4A_01252		684_21B_01821	MA5_01004	MA6_01206	MA7_01352	MZ1B34E_01275
nag3_1	7	7	1725	1725	1619952_00999	DB1V3-4A_01250		684_21B_01819	MA5_01002	MA6_01204	MA7_01350	MZ1B34E_01273
hyaD_3~~~arnC_3~~~hyaD	7	7	849	984	1619952_01115	DB1V3-4A_01362	1191316_00112		MA5_01118	MA6_01314	MA7_01249	MZ1B34E_00841
group_2282	7	7	618	618	1619952_00735	DB1V3-4A_00980	1191316_00015		MA5_00727	MA6_00935	MA7_01180	MZ1B34E_00910
lytG	7	7	387	387	1619952_01125	DB1V3-4A_01372	1191316_00122		MA5_01128	MA6_01324	MA7_01259	MZ1B34E_00831
supH~~~ybjI_2	7	7	810	810	1619952_01031	DB1V3-4A_01282	1191316_00182		MA5_01034	MA6_01236	MA7_01382	MZ1B34E_01306
group_2264	7	7	552	552	1619952_01452	DB1V3-4A_00456	1191316_00416		MA5_01468	MA6_00445	MA7_01705	MZ1B34E_01614
group_2258	7	7	1260	1260	1619952_01118	DB1V3-4A_01365	1191316_00115		MA5_01121	MA6_01317	MA7_01252	MZ1B34E_00838
group_2257	7	7	1308	1308	1619952_01117	DB1V3-4A_01364	1191316_00114		MA5_01120	MA6_01316	MA7_01251	MZ1B34E_00839
group_2236	7	7	915	915	1619952_00975	DB1V3-4A_01227		684_21B_01073	MA5_00979	MA6_01181	MA7_01326	MZ1B34E_01249
group_2203	7	7	1725	1725	1619952_01119	DB1V3-4A_01366	1191316_00116		MA5_01122	MA6_01318	MA7_01253	MZ1B34E_00837
dltC	7	7	240	264	1619952_00619	DB1V3-4A_00866	1191316_01808		MA5_00612	MA6_00824	MA7_00568	MZ1B34E_00559
icaA	7	7	486	846	1619952_00323	DB1V3-4A_00329		684_21B_00439	MA5_00326	MA6_00325	MA7_00364	MZ1B34E_00353
group_2195	7	7	990	990	1619952_01116	DB1V3-4A_01363	1191316_00113		MA5_01119	MA6_01315	MA7_01250	MZ1B34E_00840
group_1861	7	7	126	126	1619952_00616	DB1V3-4A_00863	1191316_01805		MA5_00609	MA6_00821	MA7_00565	MZ1B34E_00556
ulaB	7	7	279	279	1619952_01832	DB1V3-4A_02001	1191316_01172		MA5_01841	MA6_01939	MA7_02112	MZ1B34E_02023
group_1514	7	7	285	285	1619952_00205	DB1V3-4A_00200	1191316_00798		MA5_00201	MA6_00198	MA7_00202	MZ1B34E_00203
group_1468	7	7	306	306	1619952_00682	DB1V3-4A_00925		684_21B_01292	MA5_00674	MA6_00882	MA7_00628	MZ1B34E_00619
group_1440	7	7	318	318	1619952_00976	DB1V3-4A_01228		684_21B_01072	MA5_00980	MA6_01182	MA7_01327	MZ1B34E_01250
chbA	7	7	324	324	1619952_00681	DB1V3-4A_00924		684_21B_01293	MA5_00673	MA6_00881	MA7_00627	MZ1B34E_00618
group_1359	7	7	357	357	1619952_01111	DB1V3-4A_01358	1191316_00108		MA5_01114	MA6_01310	MA7_01245	MZ1B34E_00845
group_1271	7	7	399	399	1619952_00974	DB1V3-4A_01226		684_21B_01074	MA5_00978	MA6_01180	MA7_01325	MZ1B34E_01248
group_1205	7	7	354	414	1619952_01875	DB1V3-4A_02043		684_21B_02605	MA5_01883	MA6_01980	MA7_02146	MZ1B34E_02057
group_1199	7	7	453	453	1619952_00733	DB1V3-4A_00978		684_21B_01561	MA5_00725	MA6_00933	MA7_01182	MZ1B34E_00908
bglH	7	7	1425	1425	1619952_01303	DB1V3-4A_00627	1191316_01921		MA5_01307	MA6_00596	MA7_01517	MZ1B34E_01442
group_1081	7	7	660	660	1619952_01801	DB1V3-4A_01970		684_21B_02514	MA5_01811	MA6_01909	MA7_02083	MZ1B34E_01994
group_1057	7	7	549	549	1619952_00240	DB1V3-4A_00234	1191316_00758		MA5_00241	MA6_00232	MA7_00244	MZ1B34E_00245
panT	7	7	570	570	1619952_00661	DB1V3-4A_00906	1191316_00064		MA5_00654	MA6_00864	MA7_00612	MZ1B34E_00603
phoP	7	7	651	651	1619952_01454	DB1V3-4A_00454	1191316_00418		MA5_01470	MA6_00443	MA7_01707	MZ1B34E_01616
ulaD	7	7	663	663	1619952_01830	DB1V3-4A_01999	1191316_01174		MA5_01839	MA6_01937	MA7_02110	MZ1B34E_02021
fsaA	7	7	669	669	1619952_00685	DB1V3-4A_00928		684_21B_01289	MA5_00677	MA6_00885	MA7_00631	MZ1B34E_00622
yohK	7	7	696	696	1619952_00267	DB1V3-4A_00262	1191316_00705		MA5_00267	MA6_00259	MA7_00305	MZ1B34E_00291
ulaF	7	7	717	717	1619952_01828	DB1V3-4A_01997	1191316_01176		MA5_01837	MA6_01935	MA7_02108	MZ1B34E_02019
arnC	7	7	717	717	1619952_01112	DB1V3-4A_01359	1191316_00109		MA5_01115	MA6_01311	MA7_01246	MZ1B34E_00844
ulaR	7	7	744	744	1619952_00679	DB1V3-4A_00922		684_21B_01295	MA5_00671	MA6_00879	MA7_00625	MZ1B34E_00616
group_853	7	7	756	756	1619952_00264	DB1V3-4A_00259	1191316_00708		MA5_00264	MA6_00256	MA7_00303	MZ1B34E_00288
group_852	7	7	756	756	1619952_01341	DB1V3-4A_00564	1191316_00245		MA5_01360	MA6_00552	MA7_00804	MZ1B34E_00791
hpdA	7	7	777	777	1619952_00678	DB1V3-4A_00921		684_21B_01296	MA5_00670	MA6_00878	MA7_00624	MZ1B34E_00615
licT_2	7	7	840	840	1619952_01305	DB1V3-4A_00625	1191316_01919		MA5_01309	MA6_00594	MA7_01519	MZ1B34E_01444
tkt_1	7	7	849	849	1619952_00207	DB1V3-4A_00202	1191316_00796		MA5_00203	MA6_00200	MA7_00204	MZ1B34E_00205
ulaE	7	7	864	864	1619952_01829	DB1V3-4A_01998	1191316_01175		MA5_01838	MA6_01936	MA7_02109	MZ1B34E_02020
sorC	7	7	975	975	1619952_00680	DB1V3-4A_00923		684_21B_01294	MA5_00672	MA6_00880	MA7_00626	MZ1B34E_00617
ulaG	7	7	1092	1092	1619952_01825	DB1V3-4A_01994	1191316_01179		MA5_01834	MA6_01932	MA7_02105	MZ1B34E_02016
gldA	7	7	1095	1095	1619952_00687	DB1V3-4A_00930		684_21B_01287	MA5_00679	MA6_00887	MA7_00633	MZ1B34E_00624
group_548	7	7	1215	1215	1619952_01120	DB1V3-4A_01367	1191316_00117		MA5_01123	MA6_01319	MA7_01254	MZ1B34E_00836
dltB	7	7	1242	1242	1619952_00618	DB1V3-4A_00865	1191316_01807		MA5_00611	MA6_00823	MA7_00567	MZ1B34E_00558
group_534	7	7	246	246	1619952_00171	DB1V3-4A_00165		684_21B_00220	MA5_00167	MA6_00163	MA7_00170	MZ1B34E_00171
group_529	7	7	1254	1254	1619952_01113	DB1V3-4A_01360	1191316_00110		MA5_01116	MA6_01312	MA7_01247	MZ1B34E_00843
dltD	7	7	1266	1266	1619952_00620	DB1V3-4A_00867	1191316_01809		MA5_00613	MA6_00825	MA7_00569	MZ1B34E_00560
group_499	7	7	1302	1302	1619952_00683	DB1V3-4A_00926		684_21B_01291	MA5_00675	MA6_00883	MA7_00629	MZ1B34E_00620
ulaA_1	7	7	1347	1347	1619952_00206	DB1V3-4A_00201	1191316_00797		MA5_00202	MA6_00199	MA7_00203	MZ1B34E_00204
group_446	7	7	180	477	1619952_00659	DB1V3-4A_00904	1191316_00752		MA5_00652	MA6_00862	MA7_00610	MZ1B34E_00601
uxaC	7	7	1401	1401	1619952_01004	DB1V3-4A_01255		684_21B_01824	MA5_01007	MA6_01209	MA7_01355	MZ1B34E_01278
pbpE	7	7	804	948	1619952_00215	DB1V3-4A_00210	1191316_00787		MA5_00211	MA6_00208	MA7_00212	MZ1B34E_00213
group_397	7	7	735	735	1619952_00214	DB1V3-4A_00209	1191316_00788		MA5_00210	MA6_00207	MA7_00211	MZ1B34E_00212
ulaA_2	7	7	1449	1449	1619952_01833	DB1V3-4A_02002	1191316_01171		MA5_01842	MA6_01940	MA7_02113	MZ1B34E_02024
group_380	7	7	318	336		DB1V3-4A_00521	1191316_00350	684_21B_01974	MA5_01403	MA6_00510	MA7_01638	MZ1B34E_01547
group_374	7	7	165	165		DB1V3-4A_00520	1191316_00351	684_21B_01975	MA5_01404	MA6_00509	MA7_01639	MZ1B34E_01548
ptsG_2	7	7	1509	1509	1619952_01227	DB1V3-4A_01473		684_21B_02108	MA5_01229	MA6_01423	MA7_00764	MZ1B34E_00751
group_345	7	7	615	615	1619952_00310	DB1V3-4A_00312	1191316_00606		MA5_00313	MA6_00308	MA7_00354	MZ1B34E_00343
group_343	7	7	324	324	1619952_00194	DB1V3-4A_00189	1191316_00807		MA5_00190	MA6_00187	MA7_00193	MZ1B34E_00194
fcbA2	7	7	1530	1530	1619952_00244	DB1V3-4A_00239	1191316_00750		MA5_00245	MA6_00237	MA7_00259	MZ1B34E_00260
clcA	7	7	1539	1539	1619952_00776	DB1V3-4A_01021		684_21B_01633	MA5_00767	MA6_00975	MA7_01074	MZ1B34E_00953
dltA	7	7	1563	1563	1619952_00617	DB1V3-4A_00864	1191316_01806		MA5_00610	MA6_00822	MA7_00566	MZ1B34E_00557
cpsB	7	7	732	732	1619952_00551	DB1V3-4A_00778	1191316_00292		MA5_00546	MA6_00741	MA7_00503	MZ1B34E_00492
group_305	7	7	210	210	1619952_00963	DB1V3-4A_01216	1191316_02014		MA5_00967	MA6_01168	MA7_01316	MZ1B34E_01239
group_302	7	7	762	762	1619952_01396	DB1V3-4A_00513		684_21B_01982	MA5_01412	MA6_00502	MA7_01646	MZ1B34E_01555
cpsD	7	7	678	702	1619952_00550	DB1V3-4A_00777	1191316_00293		MA5_00545	MA6_00740	MA7_00502	MZ1B34E_00491
iolC~~~kdgK_1~~~iolC_1	7	7	996	1029	1619952_01008	DB1V3-4A_01259		684_21B_01828	MA5_01011	MA6_01213	MA7_01359	MZ1B34E_01283
group_277	7	9	396	855	1619952_00979	DB1V3-4A_01231		684_21B_01069	MA5_00983	MA6_01185	MA7_01330;MA7_01331	MZ1B34E_01253;MZ1B34E_01254
opuCC	7	7	1512	1515	1619952_01397	DB1V3-4A_00511		684_21B_01983	MA5_01413	MA6_00500	MA7_01647	MZ1B34E_01556
group_256	7	7	1005	1041	1619952_00848	DB1V3-4A_01089		684_21B_01215	MA5_00852	MA6_01043	MA7_01006	MZ1B34E_01021
nag3_2	7	7	1791	1791	1619952_01000	DB1V3-4A_01251		684_21B_01820	MA5_01003	MA6_01205	MA7_01351	MZ1B34E_01274
cap8A~~~ywqC	7	7	690	690	1619952_00549	DB1V3-4A_00776	1191316_00294		MA5_00544	MA6_00739	MA7_00501	MZ1B34E_00490
uidA~~~uidA_2~~~uidA_1	7	8	867	1800	1619952_01007	DB1V3-4A_01258		684_21B_01827	MA5_01010	MA6_01212	MA7_01358	MZ1B34E_01281;MZ1B34E_01282
bglF	7	7	1842	1842	1619952_01304	DB1V3-4A_00626	1191316_01920		MA5_01308	MA6_00595	MA7_01518	MZ1B34E_01443
ide	7	7	3084	3873	1619952_00531	DB1V3-4A_00757		684_21B_01053	MA5_00526	MA6_00720	MA7_01452	MZ1B34E_01376
uidB~~~melB	7	7	1551	1554	1619952_01009	DB1V3-4A_01260		684_21B_01829	MA5_01012	MA6_01214	MA7_01360	MZ1B34E_01284
group_210	7	7	579	579	1619952_00978	DB1V3-4A_01230		684_21B_01070	MA5_00982	MA6_01184	MA7_01329	MZ1B34E_01252
iga_8~~~~~~iga	7	9	423	5781	1619952_00886	DB1V3-4A_01141	1191316_02072		MA5_00890	MA6_01093	MA7_00865;MA7_00864	MZ1B34E_01163;MZ1B34E_01162
proV	7	7	732	732	1619952_01398	DB1V3-4A_00510		684_21B_01984	MA5_01414	MA6_00499	MA7_01648	MZ1B34E_01557
group_187	7	7	759	759	1619952_01069	DB1V3-4A_01316		684_21B_01880	MA5_01074	MA6_01270	MA7_01416	MZ1B34E_01340
ulaC_1	7	7	2043	2043	1619952_00204	DB1V3-4A_00199	1191316_00799		MA5_00200	MA6_00197	MA7_00201	MZ1B34E_00202
group_176	7	7	2070	2070	1619952_01114	DB1V3-4A_01361	1191316_00111		MA5_01117	MA6_01313	MA7_01248	MZ1B34E_00842
group_167	7	7	360	360	1619952_00980	DB1V3-4A_01232		684_21B_01068	MA5_00984	MA6_01186	MA7_01332	MZ1B34E_01255
tmrB~~~tmrB_1~~~tmrB_2	7	9	237	522	1619952_00829	DB1V3-4A_01074;DB1V3-4A_01075		684_21B_01229	MA5_00834	MA6_01028;MA6_01029	MA7_01022	MZ1B34E_01005
ywtF~~~lytR_1	7	7	1440	1446	1619952_00548	DB1V3-4A_00775	1191316_00295		MA5_00543	MA6_00738	MA7_00500	MZ1B34E_00489
csdB	7	7	2445	2445	1619952_00684	DB1V3-4A_00927		684_21B_01290	MA5_00676	MA6_00884	MA7_00630	MZ1B34E_00621
group_126	7	7	309	378	1619952_01515	DB1V3-4A_00393		684_21B_00645	MA5_01528	MA6_00385	MA7_01764	MZ1B34E_01674
group_125	7	7	186	321	1619952_01195	DB1V3-4A_01441	1191316_01752	684_21B_00764	MA5_01198	MA6_01392	MA7_01601
pdhR	7	7	717	717	1619952_01006	DB1V3-4A_01257		684_21B_01826	MA5_01009	MA6_01211	MA7_01357	MZ1B34E_01280
group_111	7	7	222	741	1619952_00828	DB1V3-4A_01073		684_21B_01230	MA5_00833	MA6_01027	MA7_01023	MZ1B34E_01004
yheI_1	7	7	1629	1743	1619952_00290	DB1V3-4A_00291		684_21B_00393	MA5_00293	MA6_00288	MA7_00332	MZ1B34E_00319
lipL	7	7	828	828	1619952_00298	DB1V3-4A_00300	1191316_00624		MA5_00301	MA6_00296	MA7_00340	MZ1B34E_00327
group_101	7	7	840	840	1619952_01002	DB1V3-4A_01253		684_21B_01822	MA5_01005	MA6_01207	MA7_01353	MZ1B34E_01276
lytC~~~cwlC	7	7	2772	3549	1619952_01126	DB1V3-4A_01373	1191316_00123		MA5_01129	MA6_01325	MA7_01260	MZ1B34E_00830
group_76	7	7	2550	2550	1619952_01124	DB1V3-4A_01371	1191316_00121		MA5_01127	MA6_01323	MA7_01258	MZ1B34E_00832
group_67	7	7	729	909	1619952_01451	DB1V3-4A_00457	1191316_00415		MA5_01467	MA6_00446	MA7_01704	MZ1B34E_01613
group_60	7	7	789	795		DB1V3-4A_01065	1191316_02184	684_21B_01240	MA5_00812	MA6_01019	MA7_01031	MZ1B34E_00996
ltaE	7	7	984	1029	1619952_00742	DB1V3-4A_00987	1191316_02265		MA5_00734	MA6_00942	MA7_01172	MZ1B34E_00918
group_2463	6	6	876	876	1619952_01795	DB1V3-4A_01964			MA5_01805	MA6_01903	MA7_02079	MZ1B34E_01990
group_2454	6	6	1377	1377	1619952_01840	DB1V3-4A_02009			MA5_01849	MA6_01947	MA7_02120	MZ1B34E_02031
group_2450	6	10	246	666	1619952_01577;1619952_01578	DB1V3-4A_01727;DB1V3-4A_01726			MA5_01588;MA5_01589	MA6_01666;MA6_01667	MA7_01830	MZ1B34E_01740
group_2445	6	6	1200	1200	1619952_00222	DB1V3-4A_00217			MA5_00218	MA6_00215	MA7_00221	MZ1B34E_00222
group_2441	6	6	1203	1203	1619952_00949	DB1V3-4A_01202			MA5_00953	MA6_00566	MA7_01555	MZ1B34E_01464
group_2440	6	6	1281	1281	1619952_01800	DB1V3-4A_01969			MA5_01810	MA6_01908	MA7_02082	MZ1B34E_01993
group_2434	6	8	258	1128	1619952_01064	DB1V3-4A_01311;DB1V3-4A_01310			MA5_01069	MA6_01265;MA6_01264	MA7_01411	MZ1B34E_01335
group_2433	6	6	381	381	1619952_00948	DB1V3-4A_01201			MA5_00952	MA6_01153	MA7_01301	MZ1B34E_01224
lrgA	6	6	381	381	1619952_00266	DB1V3-4A_00261	1191316_00706		MA5_00266	MA6_00258		MZ1B34E_00290
yidD	6	6	240	240	1619952_01491	DB1V3-4A_00416	1191316_01595	684_21B_00668	MA5_01505	MA6_00408
group_2409	6	6	756	936	1619952_00907	DB1V3-4A_01161			MA5_00911	MA6_01112	MA7_00843	MZ1B34E_01183
group_2402	6	6	345	471	1619952_00911	DB1V3-4A_01165			MA5_00915	MA6_01116	MA7_00839	MZ1B34E_01187
group_2391	6	6	429	429	1619952_00059		1191316_00957	684_21B_00068	MA5_00059		MA7_00062	MZ1B34E_00062
group_2389	6	8	480	1203	1619952_01642	DB1V3-4A_01790			MA5_01653	MA6_01730	MA7_00400;MA7_01911	MZ1B34E_01820;MZ1B34E_01689
group_2385	6	6	396	396	1619952_01554	DB1V3-4A_01702			MA5_01567	MA6_01645	MA7_01806	MZ1B34E_01717
group_2373	6	6	219	225	1619952_01682	DB1V3-4A_01853	1191316_01376	684_21B_02329	MA5_01692	MA6_01792
group_2369	6	6	747	747	1619952_00065	DB1V3-4A_00066			MA5_00065	MA6_00061	MA7_00068	MZ1B34E_00068
group_2346	6	6	966	966	1619952_00515	DB1V3-4A_01497			MA5_00511	MA6_01446	MA7_00740	MZ1B34E_00727
group_2334	6	6	552	621	1619952_00895	DB1V3-4A_01150			MA5_00899	MA6_01101	MA7_00854	MZ1B34E_01172
group_2312	6	6	1464	1464	1619952_00691	DB1V3-4A_00934	1191316_00050	684_21B_01283	MA5_00683	MA6_00891
glpO~~~glpO_2~~~glpO_1	6	7	783	1830	1619952_00693	DB1V3-4A_00936	1191316_00048	684_21B_01281	MA5_00686;MA5_00685	MA6_00893
ubiE_2~~~ycgJ	6	6	648	777	1619952_01283	DB1V3-4A_00647			MA5_01288	MA6_00615	MA7_01498	MZ1B34E_01423
glpF~~~gla_3	6	6	711	711	1619952_01732	DB1V3-4A_01903			MA5_01742	MA6_01842	MA7_01997	MZ1B34E_01906
group_2287	6	6	1197	1986	1619952_00247	DB1V3-4A_00242			MA5_00248	MA6_00240	MA7_00269	MZ1B34E_00270
group_2286	6	6	606	606	1619952_01338	DB1V3-4A_00567			MA5_01357	MA6_00555	MA7_00807	MZ1B34E_00794
yhcR_3~~~yhcR_2	6	6	3120	3120	1619952_01741	DB1V3-4A_01911			MA5_01751	MA6_01850	MA7_02005	MZ1B34E_01914
nadR~~~nadR_1	6	6	489	492		DB1V3-4A_01914	1191316_01283	684_21B_02392		MA6_01853	MA7_02008	MZ1B34E_01917
copA_4~~~copA_3	6	6	942	963	1619952_00230	DB1V3-4A_00224			MA5_00231	MA6_00222	MA7_00234	MZ1B34E_00235
group_2280	6	6	2754	3366	1619952_01599	DB1V3-4A_01748			MA5_01610	MA6_01688	MA7_01852	MZ1B34E_01761
group_2274	6	6	576	576	1619952_00449	DB1V3-4A_01561			MA5_00444	MA6_01508	MA7_00669	MZ1B34E_00658
copA_2	6	6	273	753	1619952_00229	DB1V3-4A_00223			MA5_00230	MA6_00221	MA7_00232	MZ1B34E_00233
group_2255	6	6	486	594	1619952_00281	DB1V3-4A_00282	1191316_00658	684_21B_00384	MA5_00283	MA6_00279
group_2242	6	6	1569	3519	1619952_01053	DB1V3-4A_01299			MA5_01058	MA6_01253	MA7_01400	MZ1B34E_01324
group_2240	6	6	381	588	1619952_01252	DB1V3-4A_00743			MA5_01253	MA6_00706	MA7_01465	MZ1B34E_01389
group_2231	6	6	387	528	1619952_01251	DB1V3-4A_00744			MA5_01252	MA6_00707	MA7_01464	MZ1B34E_01388
yqeN	6	6	1032	1032	1619952_01339	DB1V3-4A_00566			MA5_01358	MA6_00554	MA7_00806	MZ1B34E_00793
mfd_1	6	6	1293	1293	1619952_00417		1191316_00490	684_21B_00543	MA5_00416		MA7_00640	MZ1B34E_00630
inlA~~~inlA_2	6	7	699	2934	1619952_01372	DB1V3-4A_00536;DB1V3-4A_00535			MA5_01391	MA6_00524	MA7_01624	MZ1B34E_01533
group_2224	6	6	261	273		DB1V3-4A_00503	1191316_00373	684_21B_01991		MA6_00492	MA7_01655	MZ1B34E_01564
group_2212	6	6	1902	1902	1619952_01049	DB1V3-4A_01298			MA5_01054	MA6_01252	MA7_01398	MZ1B34E_01322
group_2211	6	6	591	591	1619952_01340	DB1V3-4A_00565			MA5_01359	MA6_00553	MA7_00805	MZ1B34E_00792
manX_3~~~manX_2	6	6	357	435	1619952_01059	DB1V3-4A_01305			MA5_01064	MA6_01259	MA7_01406	MZ1B34E_01330
group_2196	6	6	666	666	1619952_00418		1191316_00489	684_21B_00544	MA5_00417		MA7_00641	MZ1B34E_00631
group_2191	6	6	495	660	1619952_00282	DB1V3-4A_00283	1191316_00657	684_21B_00385	MA5_00284	MA6_00280
group_2185	6	6	1107	1107	1619952_01845	DB1V3-4A_02014			MA5_01854	MA6_01952	MA7_02125	MZ1B34E_02036
group_2184	6	6	594	594	1619952_01085	DB1V3-4A_01332			MA5_01089	MA6_01285	MA7_01431	MZ1B34E_01355
gmuC_1	6	6	1329	1329	1619952_00223	DB1V3-4A_00218			MA5_00219	MA6_00216	MA7_00222	MZ1B34E_00223
group_1833	6	6	144	144	1619952_00633	DB1V3-4A_00880			MA5_00626	MA6_00838	MA7_00582	MZ1B34E_00573
group_1804	6	6	165	165	1619952_01665	DB1V3-4A_01813			MA5_01676	MA6_01753	MA7_01934	MZ1B34E_01843
group_1768	6	6	183	183	1619952_01895	DB1V3-4A_02063			MA5_01902	MA6_01999	MA7_02165	MZ1B34E_02076
group_1655	6	6	222	222	1619952_01314	DB1V3-4A_00609			MA5_01318	MA6_00578	MA7_01528	MZ1B34E_01453
group_1641	6	6	228	228	1619952_00594	DB1V3-4A_00840			MA5_00587	MA6_00798	MA7_00544	MZ1B34E_00534
group_1622	6	6	234	234	1619952_00966	DB1V3-4A_01219			MA5_00970	MA6_01171	MA7_01318	MZ1B34E_01241
group_1581	6	6	252	252	1619952_00715	DB1V3-4A_00959			MA5_00707	MA6_00914	MA7_01199	MZ1B34E_00891
group_1561	6	6	261	261	1619952_01313	DB1V3-4A_00610			MA5_01317	MA6_00579	MA7_01527	MZ1B34E_01452
csoR	6	6	261	261	1619952_00858	DB1V3-4A_01099			MA5_00861	MA6_01052	MA7_00893	MZ1B34E_01134
group_1544	6	6	270	270	1619952_00595	DB1V3-4A_00841			MA5_00588	MA6_00799	MA7_00545	MZ1B34E_00535
group_1496	6	6	291	291	1619952_01160	DB1V3-4A_01408			MA5_01163	MA6_01359	MA7_01564	MZ1B34E_01473
group_1491	6	6	294	294	1619952_00485	DB1V3-4A_01527			MA5_00481	MA6_01475	MA7_00707	MZ1B34E_00695
group_1472	6	6	303	303	1619952_01250	DB1V3-4A_00745			MA5_01251	MA6_00708	MA7_01463	MZ1B34E_01387
group_1459	6	6	309	309	1619952_01054	DB1V3-4A_01300			MA5_01059	MA6_01254	MA7_01401	MZ1B34E_01325
group_1453	6	6	312	312	1619952_01843	DB1V3-4A_02012			MA5_01852	MA6_01950	MA7_02123	MZ1B34E_02034
group_1452	6	6	312	312	1619952_00383	DB1V3-4A_01665			MA5_00382	MA6_01608	MA7_00425	MZ1B34E_00414
gmuA	6	6	315	315	1619952_01842	DB1V3-4A_02011			MA5_01851	MA6_01949	MA7_02122	MZ1B34E_02033
group_1405	6	6	336	336	1619952_01273	DB1V3-4A_00657			MA5_01278	MA6_00625	MA7_01490	MZ1B34E_01415
group_1323	6	6	378	378	1619952_00488	DB1V3-4A_01524			MA5_00484	MA6_01472	MA7_00710	MZ1B34E_00698
group_1300	6	6	387	387	1619952_00487	DB1V3-4A_01525			MA5_00483	MA6_01473	MA7_00709	MZ1B34E_00697
group_1251	6	6	411	411	1619952_00159	DB1V3-4A_00153			MA5_00155	MA6_00151	MA7_00158	MZ1B34E_00159
chbF	6	6	1362	1362	1619952_01847	DB1V3-4A_02016			MA5_01856	MA6_01954	MA7_02127	MZ1B34E_02038
group_1214	6	6	441	441	1619952_01841	DB1V3-4A_02010			MA5_01850	MA6_01948	MA7_02121	MZ1B34E_02032
group_1180	6	6	441	441	1619952_01888	DB1V3-4A_02056	1191316_01103	684_21B_02617	MA5_01895	MA6_01992
group_1175	6	6	444	444	1619952_01889	DB1V3-4A_02057	1191316_01102	684_21B_02618	MA5_01896	MA6_01993
gmuD_2	6	6	1401	1401	1619952_01846	DB1V3-4A_02015			MA5_01855	MA6_01953	MA7_02126	MZ1B34E_02037
sorB	6	6	492	492	1619952_01057	DB1V3-4A_01303			MA5_01062	MA6_01257	MA7_01404	MZ1B34E_01328
group_1102	6	6	513	513	1619952_01753	DB1V3-4A_01923			MA5_01763	MA6_01862	MA7_02016	MZ1B34E_01926
group_1098	6	6	516	516	1619952_00180	DB1V3-4A_00174	1191316_00828	684_21B_00229	MA5_00176	MA6_00172
nadR_2	6	6	528	528	1619952_01794	DB1V3-4A_01963			MA5_01804	MA6_01902	MA7_02078	MZ1B34E_01989
niaX	6	6	549	549	1619952_01793	DB1V3-4A_01962			MA5_01803	MA6_01901	MA7_02077	MZ1B34E_01988
group_1019	6	6	330	336	1619952_01877	DB1V3-4A_02045	1191316_01147	684_21B_02607	MA5_01885	MA6_01982
spsB_2	6	6	609	609	1619952_00486	DB1V3-4A_01526			MA5_00482	MA6_01474	MA7_00708	MZ1B34E_00696
group_984	6	6	627	627	1619952_00382	DB1V3-4A_01666			MA5_00381	MA6_01609	MA7_00424	MZ1B34E_00413
group_981	6	6	633	633	1619952_01579	DB1V3-4A_01728			MA5_01590	MA6_01668	MA7_01831	MZ1B34E_01741
pdg_1	6	6	639	639	1619952_00221	DB1V3-4A_00216			MA5_00217	MA6_00214	MA7_00220	MZ1B34E_00221
group_973	6	6	642	642	1619952_01062	DB1V3-4A_01308			MA5_01067	MA6_01262	MA7_01409	MZ1B34E_01333
dgoA_2	6	6	642	642	1619952_01060	DB1V3-4A_01306			MA5_01065	MA6_01260	MA7_01407	MZ1B34E_01331
tcyB_2	6	6	660	660	1619952_01837	DB1V3-4A_02006			MA5_01846	MA6_01944	MA7_02117	MZ1B34E_02028
group_946	6	6	672	672	1619952_01725	DB1V3-4A_01896			MA5_01735	MA6_01835	MA7_01990	MZ1B34E_01899
licR_1	6	6	1689	1689	1619952_01826	DB1V3-4A_01995			MA5_01835	MA6_01933	MA7_02106	MZ1B34E_02017
group_858	6	6	753	753	1619952_01373	DB1V3-4A_00534			MA5_01392	MA6_00523	MA7_01625	MZ1B34E_01534
agaC	6	6	777	777	1619952_01056	DB1V3-4A_01302			MA5_01061	MA6_01256	MA7_01403	MZ1B34E_01327
group_827	6	6	783	783	1619952_00138	DB1V3-4A_00132			MA5_00135	MA6_00131	MA7_00138	MZ1B34E_00139
tcyA	6	6	804	804	1619952_01838	DB1V3-4A_02007			MA5_01847	MA6_01945	MA7_02118	MZ1B34E_02029
group_806	6	6	804	804	1619952_00489	DB1V3-4A_01523			MA5_00485	MA6_01471	MA7_00711	MZ1B34E_00699
group_804	6	6	453	453	1619952_01925	DB1V3-4A_02093	1191316_01062	684_21B_02665	MA5_01932	MA6_02029
gno	6	6	816	816	1619952_01063	DB1V3-4A_01309			MA5_01068	MA6_01263	MA7_01410	MZ1B34E_01334
manZ_2	6	6	816	816	1619952_01055	DB1V3-4A_01301			MA5_01060	MA6_01255	MA7_01402	MZ1B34E_01326
group_778	6	6	831	831	1619952_00191	DB1V3-4A_00186			MA5_00187	MA6_00184	MA7_00190	MZ1B34E_00191
tetD	6	6	837	837	1619952_00849	DB1V3-4A_01090			MA5_00853	MA6_01044	MA7_01005	MZ1B34E_01022
melR	6	6	837	837	1619952_00188	DB1V3-4A_00183			MA5_00184	MA6_00181	MA7_00187	MZ1B34E_00188
ugpA_1	6	6	894	894	1619952_00190	DB1V3-4A_00185			MA5_00186	MA6_00183	MA7_00189	MZ1B34E_00190
group_706	6	6	900	900	1619952_00647	DB1V3-4A_00894			MA5_00640	MA6_00852	MA7_00596	MZ1B34E_00587
group_690	6	6	915	915	1619952_01893	DB1V3-4A_02061			MA5_01900	MA6_01997	MA7_02163	MZ1B34E_02074
iolC_2	6	6	1002	1002	1619952_01061	DB1V3-4A_01307			MA5_01066	MA6_01261	MA7_01408	MZ1B34E_01332
cytR	6	6	1002	1002	1619952_01048	DB1V3-4A_01297			MA5_01053	MA6_01251	MA7_01397	MZ1B34E_01321
group_627	6	6	1044	1044	1619952_01127	DB1V3-4A_01374			MA5_01130	MA6_01326	MA7_01261	MZ1B34E_00829
citZ	6	6	1119	1119	1619952_01042		1191316_00194	684_21B_01870	MA5_01047		MA7_01392	MZ1B34E_01316
ugl	6	6	1194	1194	1619952_01058	DB1V3-4A_01304			MA5_01063	MA6_01258	MA7_01405	MZ1B34E_01329
group_557	6	6	471	531	1619952_01778	DB1V3-4A_01947			MA5_01788	MA6_01886	MA7_02064	MZ1B34E_01975
group_520	6	6	1275	1275	1619952_00189	DB1V3-4A_00184			MA5_00185	MA6_00182	MA7_00188	MZ1B34E_00189
group_500	6	6	432	444	1619952_01924	DB1V3-4A_02092	1191316_01063	684_21B_02664	MA5_01931	MA6_02028
npr	6	6	1353	1353	1619952_00690	DB1V3-4A_00933	1191316_00051	684_21B_01284	MA5_00682	MA6_00890
group_470	6	6	354	354		DB1V3-4A_00689	1191316_02117	684_21B_01155		MA6_00775	MA7_00911	MZ1B34E_01075
group_469	6	6	855	855		DB1V3-4A_00688	1191316_02116	684_21B_01154		MA6_00774	MA7_00910	MZ1B34E_01076
group_468	6	6	243	243		DB1V3-4A_00687	1191316_02115	684_21B_01153		MA6_00773	MA7_00909	MZ1B34E_01077
group_466	6	6	1494	2352		DB1V3-4A_00690	1191316_02118	684_21B_01156		MA6_00776	MA7_00912	MZ1B34E_01074
group_465	6	7	375	2805		DB1V3-4A_00818	1191316_02123	684_21B_01453		MA6_00777	MA7_00913	MZ1B34E_01072;MZ1B34E_01073
group_462	6	6	1332	1821		DB1V3-4A_00683	1191316_02114	684_21B_01152		MA6_00772	MA7_00908	MZ1B34E_01078
group_461	6	6	489	489		DB1V3-4A_00682	1191316_02113	684_21B_01151		MA6_00771	MA7_00907	MZ1B34E_01079
group_450	6	6	234	234		DB1V3-4A_00807	1191316_02111	684_21B_01149		MA6_00769	MA7_00905	MZ1B34E_01081
group_427	6	6	450	450	1619952_00317	DB1V3-4A_00323	1191316_00596	684_21B_00432	MA5_00320	MA6_00319
relG	6	6	258	267	1619952_00836	DB1V3-4A_01080	1191316_02172	684_21B_01224	MA5_00840	MA6_01034
hpaIIM_1	6	6	1356	1356		DB1V3-4A_00804	1191316_02108	684_21B_01146		MA6_00766	MA7_00902	MZ1B34E_01084
group_407	6	6	168	174		DB1V3-4A_00801	1191316_02106	684_21B_01144		MA6_00763	MA7_00899	MZ1B34E_01086
group_381	6	6	816	825		DB1V3-4A_00802	1191316_02107	684_21B_01145		MA6_00764	MA7_00900	MZ1B34E_01085
yqiK	6	6	1470	1470	1619952_01274	DB1V3-4A_00656			MA5_01279	MA6_00624	MA7_01491	MZ1B34E_01416
group_362	6	6	1257	1293	1619952_01175	DB1V3-4A_01423			MA5_01178	MA6_01374	MA7_01628	MZ1B34E_01537
ypeA	6	8	213	654	1619952_00242	DB1V3-4A_00236;DB1V3-4A_00237	1191316_00756	684_21B_00306	MA5_00243	MA6_00234;MA6_00235
glpK	6	6	1515	1515	1619952_00692	DB1V3-4A_00935	1191316_00049	684_21B_01282	MA5_00684	MA6_00892
group_340	6	6	795	795		DB1V3-4A_00522	1191316_00349	684_21B_01973		MA6_00511	MA7_01637	MZ1B34E_01546
lysP_2	6	6	1377	1377	1619952_01798	DB1V3-4A_01967	1191316_01221	684_21B_02507	MA5_01808	MA6_01906
mmuM	6	6	936	948	1619952_01797	DB1V3-4A_01966	1191316_01222	684_21B_02506	MA5_01807	MA6_01905
bca	6	6	3363	3807	1619952_00724	DB1V3-4A_00969			MA5_00716	MA6_00924	MA7_01189	MZ1B34E_00901
group_266	6	6	1731	1731	1619952_01776	DB1V3-4A_01945			MA5_01786	MA6_01884	MA7_02062	MZ1B34E_01973
group_260	6	6	792	1047	1619952_00909	DB1V3-4A_01163			MA5_00913	MA6_01114	MA7_00841	MZ1B34E_01185
group_250	6	6	1887	1887	1619952_00224	DB1V3-4A_00219			MA5_00220	MA6_00217	MA7_00223	MZ1B34E_00224
group_249	6	6	315	315	1619952_00613	DB1V3-4A_00860			MA5_00606	MA6_00818	MA7_00563	MZ1B34E_00553
immR_2~~~immR_5	6	6	477	477	1619952_01291	DB1V3-4A_00639	1191316_01934	684_21B_01768	MA5_01296	MA6_00607
group_235	6	6	1824	1824	1619952_00887	DB1V3-4A_01142			MA5_00891	MA6_01094	MA7_00863	MZ1B34E_01164
mhqO	6	7	282	951	1619952_00695	DB1V3-4A_00938	1191316_00046;1191316_00045	684_21B_01279	MA5_00688	MA6_00895
nagB_1	6	6	810	810	1619952_00227	DB1V3-4A_00221			MA5_00228	MA6_00219	MA7_00230	MZ1B34E_00231
group_204	6	6	507	615	1619952_00082	DB1V3-4A_00082			MA5_00082	MA6_00077	MA7_00083	MZ1B34E_00084
group_197	6	6	282	495	1619952_00968	DB1V3-4A_01220			MA5_00972	MA6_01172	MA7_01319	MZ1B34E_01242
group_192	6	6	1992	1992	1619952_00177	DB1V3-4A_00171			MA5_00173	MA6_00169	MA7_00176	MZ1B34E_00177
licR_2	6	6	1995	1995	1619952_01844	DB1V3-4A_02013			MA5_01853	MA6_01951	MA7_02124	MZ1B34E_02035
group_188	6	6	567	567	1619952_01071	DB1V3-4A_01318			MA5_01076	MA6_01272	MA7_01418	MZ1B34E_01342
cdr	6	6	1653	1659	1619952_00860	DB1V3-4A_01101			MA5_00863	MA6_01054	MA7_00891	MZ1B34E_01136
yhcR_1	6	6	2025	2025	1619952_01337	DB1V3-4A_00568			MA5_01356	MA6_00556	MA7_00808	MZ1B34E_00795
group_165	6	6	189	189	1619952_00908	DB1V3-4A_01162			MA5_00912	MA6_01113	MA7_00842	MZ1B34E_01184
group_161	6	6	543	543	1619952_00910	DB1V3-4A_01164			MA5_00914	MA6_01115	MA7_00840	MZ1B34E_01186
agaA_1	6	6	2217	2217	1619952_00192	DB1V3-4A_00187			MA5_00188	MA6_00185	MA7_00191	MZ1B34E_00192
group_153	6	6	579	579	1619952_00058		1191316_00958	684_21B_00067	MA5_00058		MA7_00061	MZ1B34E_00061
gla_1~~~gla_2	6	6	708	708	1619952_00694	DB1V3-4A_00937	1191316_00047	684_21B_01280	MA5_00687	MA6_00894
group_82	6	6	156	651	1619952_01457	DB1V3-4A_00451			MA5_01473	MA6_00440	MA7_01710	MZ1B34E_01619
copA_1	6	6	180	180	1619952_00228	DB1V3-4A_00222			MA5_00229	MA6_00220	MA7_00231	MZ1B34E_00232
group_69	6	6	3186	3186	1619952_01142	DB1V3-4A_01389			MA5_01145	MA6_01341	MA7_01276	MZ1B34E_00814
group_38	6	6	837	837	1619952_00652	DB1V3-4A_00899			MA5_00645	MA6_00857	MA7_00601	MZ1B34E_00592
strH	6	6	4260	4260	1619952_00608	DB1V3-4A_00855			MA5_00601	MA6_00813	MA7_00558	MZ1B34E_00548
group_14	6	6	345	345	1619952_00615	DB1V3-4A_00862			MA5_00608	MA6_00820	MA7_00564	MZ1B34E_00555
group_7	6	6	870	870	1619952_01448	DB1V3-4A_00460			MA5_01464	MA6_00449	MA7_01701	MZ1B34E_01610
glpE	6	6	324	324	1619952_00859	DB1V3-4A_01100			MA5_00862	MA6_01053	MA7_00892	MZ1B34E_01135
group_2487	5	5	429	429		DB1V3-4A_00805	1191316_02109	684_21B_01147		MA6_00767		MZ1B34E_01083
group_2423	5	5	1206	1218	1619952_01679	DB1V3-4A_01850		684_21B_02326	MA5_01689	MA6_01789
group_2408	5	5	258	360		DB1V3-4A_01119		684_21B_01687		MA6_01072	MA7_00988	MZ1B34E_01101
group_2397	5	5	1335	1335		DB1V3-4A_01111		684_21B_01679		MA6_01064	MA7_00996	MZ1B34E_01093
neuC	5	5	1134	1134	1619952_00566			684_21B_01723	MA5_00559		MA7_00516	MZ1B34E_00507
group_2363	5	5	1407	1407	1619952_00564			684_21B_01725	MA5_00557		MA7_00514	MZ1B34E_00505
group_2362	5	5	420	420	1619952_00132		1191316_00682		MA5_00129		MA7_00133	MZ1B34E_00134
mcrC	5	5	1050	1050		DB1V3-4A_01067			MA5_00814	MA6_01021	MA7_01029	MZ1B34E_00998
mcrB	5	5	1698	1698		DB1V3-4A_01066			MA5_00813	MA6_01020	MA7_01030	MZ1B34E_00997
group_2241	5	5	267	267		DB1V3-4A_00083			MA5_00083	MA6_00078	MA7_00084	MZ1B34E_00085
group_1215	5	5	864	867	1619952_01773	DB1V3-4A_01942		684_21B_02486	MA5_01783	MA6_01881
fucA	5	5	645	645		DB1V3-4A_01115		684_21B_01683		MA6_01068	MA7_00992	MZ1B34E_01097
srlR_2	5	5	771	771		DB1V3-4A_01118		684_21B_01686		MA6_01071	MA7_00989	MZ1B34E_01100
group_772	5	5	840	840		DB1V3-4A_01112		684_21B_01680		MA6_01065	MA7_00995	MZ1B34E_01094
ycjO_1	5	5	921	921		DB1V3-4A_01113		684_21B_01681		MA6_01066	MA7_00994	MZ1B34E_01095
group_683	5	5	675	675	1619952_01856	DB1V3-4A_02025		684_21B_02580	MA5_01865	MA6_01963
spsE	5	5	1017	1017	1619952_00565			684_21B_01724	MA5_00558		MA7_00515	MZ1B34E_00506
group_638	5	5	1017	1017	1619952_00131		1191316_00681		MA5_00128		MA7_00132	MZ1B34E_00133
mdxE_2	5	5	1299	1299		DB1V3-4A_01114		684_21B_01682		MA6_01067	MA7_00993	MZ1B34E_01096
pezT	5	5	768	795		DB1V3-4A_00831	1191316_02143			MA6_00789	MA7_00940	MZ1B34E_01046
pezA	5	5	477	477		DB1V3-4A_00830	1191316_02142			MA6_00788	MA7_00939	MZ1B34E_01047
group_463	5	5	228	228		DB1V3-4A_00716	1191316_02137	684_21B_01176			MA7_00936	MZ1B34E_01050
group_448	5	5	3093	3099	1619952_00657	DB1V3-4A_00903		684_21B_01900	MA5_00650	MA6_00861
group_447	5	7	396	2058	1619952_00656;1619952_00655	DB1V3-4A_00902		684_21B_01902	MA5_00648;MA5_00649	MA6_00860
rhaB	5	5	1428	1428		DB1V3-4A_01117		684_21B_01685		MA6_01070	MA7_00990	MZ1B34E_01099
fhaB	5	5	147	1266		DB1V3-4A_00269			MA5_00274	MA6_00266	MA7_00312	MZ1B34E_00298
group_378	5	5	1164	1164	1619952_00523	DB1V3-4A_00749		684_21B_00595	MA5_00518	MA6_00712
ebh_1~~~ebh~~~~~~ebh_2	5	7	465	8064	1619952_00197;1619952_00198	DB1V3-4A_00193		684_21B_00248	MA5_00194;MA5_00193	MA6_00191
group_365	5	5	312	1047	1619952_00561			684_21B_01727	MA5_00554		MA7_00511	MZ1B34E_00502
group_361	5	5	720	1590		DB1V3-4A_00268			MA5_00273	MA6_00265	MA7_00311	MZ1B34E_00297
group_360	5	5	90	90		DB1V3-4A_00060	1191316_00962	684_21B_00063	MA5_00055	MA6_00055
group_350	5	5	2475	2715	1619952_00451	DB1V3-4A_01555	1191316_00454		MA5_00448	MA6_01502
group_296	5	5	330	330	1619952_01782	DB1V3-4A_01951	1191316_01236		MA5_01792	MA6_01890
agrA_2~~~agrA	5	5	519	738	1619952_01857	DB1V3-4A_02026		684_21B_02596	MA5_01866	MA6_01964
group_262	5	5	288	288	1619952_01783	DB1V3-4A_01952	1191316_01235		MA5_01793	MA6_01891
nagK~~~nanK	5	5	894	894		DB1V3-4A_01109		684_21B_01677		MA6_01062	MA7_00998	MZ1B34E_01091
neuA	5	5	1233	1233	1619952_00568			684_21B_01721	MA5_00561		MA7_00518	MZ1B34E_00509
fucI	5	5	1788	1788		DB1V3-4A_01116		684_21B_01684		MA6_01069	MA7_00991	MZ1B34E_01098
group_221	5	5	2073	2940		DB1V3-4A_00220			MA5_00221	MA6_00218	MA7_00224	MZ1B34E_00225
group_217	5	5	207	207	1619952_00130				MA5_00127	MA6_00124	MA7_00131	MZ1B34E_00132
tetM	5	5	1920	1920	1619952_01385	DB1V3-4A_00701		684_21B_02707			MA7_00920	MZ1B34E_01061
group_207	5	5	384	384		DB1V3-4A_00806	1191316_02110	684_21B_01148		MA6_00768		MZ1B34E_01082
group_182	5	5	372	372	1619952_01550	DB1V3-4A_01698	1191316_01537		MA5_01563	MA6_01641
group_156	5	5	1878	1878		DB1V3-4A_01110		684_21B_01678		MA6_01063	MA7_00997	MZ1B34E_01092
group_145	5	5	765	765	1619952_00311	DB1V3-4A_00313		684_21B_00421	MA5_00314	MA6_00309
cysE_1	5	5	627	627	1619952_00567			684_21B_01722	MA5_00560		MA7_00517	MZ1B34E_00508
group_144	5	5	954	972	1619952_00563			684_21B_01726	MA5_00556		MA7_00513	MZ1B34E_00504
group_98	5	9	96	603	1619952_00696;1619952_00697	DB1V3-4A_00940;DB1V3-4A_00939	1191316_00044		MA5_00690;MA5_00689	MA6_00897;MA6_00896
group_71	5	5	534	534	1619952_01535	DB1V3-4A_01683	1191316_01552		MA5_01548	MA6_01626
group_18	5	5	585	585		DB1V3-4A_00681	1191316_02112	684_21B_01150		MA6_00770		MZ1B34E_01080
xerC_1~~~xerC	5	5	1134	1134	1619952_00129				MA5_00126	MA6_00123	MA7_00130	MZ1B34E_00131
sipS	4	4	591	591	1619952_00459				MA5_00456		MA7_00681	MZ1B34E_00670
group_2465	4	4	924	1038	1619952_00320	DB1V3-4A_00326			MA5_00323	MA6_00322
group_2442	4	4	1203	1203		DB1V3-4A_00018				MA6_01154	MA7_01302	MZ1B34E_01225
group_2436	4	4	1077	1077			1191316_01767	684_21B_00780			MA7_01585	MZ1B34E_01494
group_2426	4	4	2514	2793	1619952_01456	DB1V3-4A_00452			MA5_01472	MA6_00441
group_2419	4	4	132	132		DB1V3-4A_00710		684_21B_02351			MA7_02239	MZ1B34E_01042
group_2401	4	4	156	255	1619952_01186				MA5_01189		MA7_01592	MZ1B34E_01502
group_2392	4	4	1437	1443	1619952_00462				MA5_00459		MA7_00684	MZ1B34E_00673
xerS_2~~~xerD_1	4	4	849	1158		DB1V3-4A_01632				MA6_01575	MA7_00458	MZ1B34E_00447
group_2380	4	4	1881	1881	1619952_01692	DB1V3-4A_01862			MA5_01702	MA6_01801
group_2349	4	4	723	723	1619952_00452	DB1V3-4A_01554			MA5_00449	MA6_01501
group_2319	4	4	156	156			1191316_01855	684_21B_01521			MA7_00479	MZ1B34E_00468
group_2318	4	4	828	828			1191316_01853	684_21B_01523			MA7_00477	MZ1B34E_00466
group_2290	4	4	375	375	1619952_01386	DB1V3-4A_00700					MA7_00919	MZ1B34E_01062
group_2284	4	4	579	579		DB1V3-4A_00670				MA6_00694	MA7_01477	MZ1B34E_01401
bag_1	4	4	1686	1803	1619952_00212	DB1V3-4A_00207			MA5_00208	MA6_00205
group_2277	4	4	453	453			1191316_00210	684_21B_01886			MA7_01421	MZ1B34E_01345
yehT	4	4	714	714	1619952_01912	DB1V3-4A_02080			MA5_01919	MA6_02016
xerD~~~xerD_2	4	4	267	528	1619952_00578				MA5_00571		MA7_00528	MZ1B34E_00519
group_2268	4	4	282	282	1_refound_10		1191316_00345	684_21B_01969	3_refound_19
group_2266	4	4	543	786	1619952_00577				MA5_00570		MA7_00527	MZ1B34E_00518
group_2261	4	4	327	327	1619952_00894				MA5_00898		MA7_00855	6_refound_27
femA~~~femB	4	4	711	1173		DB1V3-4A_01674	1191316_00533	684_21B_00498		MA6_01617
group_2260	4	6	468	990	1619952_01817;1619952_01818	DB1V3-4A_01987			MA5_01828;MA5_01827	MA6_01926
thiE	4	4	690	768	1619952_00706	DB1V3-4A_00949			MA5_00698	MA6_00905
group_2247	4	4	1308	1308	1619952_00807				MA5_00798		MA7_01045	MZ1B34E_00982
hyaD_2~~~arnC_2	4	4	1005	1014	1619952_00560				MA5_00553		MA7_00510	MZ1B34E_00501
group_2237	4	4	933	957	1619952_00575				MA5_00568		MA7_00524	MZ1B34E_00515
group_2234	4	4	102	141	1_refound_9	4_refound_25			MA5_01867	MA6_01965
group_2223	4	4	372	864	1619952_00671	DB1V3-4A_00914			MA5_00664	MA6_00872
thiM	4	4	786	786	1619952_00705	DB1V3-4A_00948			MA5_00697	MA6_00904
group_2221	4	4	330	351	1619952_01405				MA5_01421		MA7_01788	MZ1B34E_01698
group_2209	4	4	828	861	1619952_01869	DB1V3-4A_02038			MA5_01877	MA6_01975
group_2198	4	5	501	1164	1619952_01037	DB1V3-4A_01288			MA5_01040;MA5_01041	MA6_01242
group_2192	4	4	324	324		DB1V3-4A_00378				MA6_00370	MA7_01778	MZ1B34E_01688
moaA	4	4	693	1242	1619952_01771	DB1V3-4A_01941			MA5_01781	MA6_01880
group_2182	4	4	798	822	1619952_01864	DB1V3-4A_02033			MA5_01872	MA6_01970
group_2179	4	4	609	1206	1619952_01573	DB1V3-4A_01722			MA5_01584	MA6_01662
group_2146	4	4	351	351	1619952_00967				MA5_00971		MA7_00526	MZ1B34E_00517
group_2145	4	4	351	351	1619952_00590				3_refound_18		MA7_00285	MZ1B34E_00285
group_2144	4	4	351	351	1619952_00571				MA5_00564		MA7_00300	MZ1B34E_00299
group_2132	4	4	471	471		DB1V3-4A_00115				MA6_00109	MA7_00116	MZ1B34E_00117
group_1903	4	4	96	96	1619952_01774	DB1V3-4A_01943			MA5_01784	MA6_01882
group_1866	4	4	126	126		DB1V3-4A_01873				MA6_01812	MA7_01962	MZ1B34E_01871
group_1796	4	4	168	168	1619952_00562				MA5_00555		MA7_00512	MZ1B34E_00503
group_1767	4	4	183	183	1619952_00586				MA5_00580		MA7_00537	MZ1B34E_00527
group_1759	4	4	186	186	1619952_00572				MA5_00565		MA7_00521	MZ1B34E_00512
group_1731	4	4	198	198	1619952_01282	DB1V3-4A_00648			MA5_01287	MA6_00616
group_1730	4	4	198	198	1619952_00318	DB1V3-4A_00324			MA5_00321	MA6_00320
group_1719	4	4	201	201	1619952_01074	DB1V3-4A_01321			MA5_01079	MA6_01275
group_1700	4	4	207	207	1619952_00574				MA5_00567		MA7_00523	MZ1B34E_00514
group_1682	4	4	213	213	1619952_01072	DB1V3-4A_01319			MA5_01077	MA6_01273
group_1650	4	4	225	225	1619952_01073	DB1V3-4A_01320			MA5_01078	MA6_01274
group_1560	4	4	261	261	1619952_00458				MA5_00455		MA7_00680	MZ1B34E_00669
group_1523	4	4	282	282	1619952_01740	4_refound_21			MA5_01750	7_refound_29
group_1404	4	4	336	336	1619952_00614	DB1V3-4A_00861			MA5_00607	MA6_00819
group_1356	4	4	360	360		DB1V3-4A_01917				MA6_01856	MA7_02011	MZ1B34E_01920
group_1336	4	4	369	369	1619952_01281	DB1V3-4A_00649			MA5_01286	MA6_00617
group_1286	4	4	393	393	1619952_00576				MA5_00569		MA7_00525	MZ1B34E_00516
group_1269	4	4	630	630		DB1V3-4A_00322	1191316_00597	684_21B_00431		MA6_00318
group_1258	4	4	408	408	1619952_00570				MA5_00563		MA7_00520	MZ1B34E_00511
group_1254	4	4	411	411		DB1V3-4A_01879				MA6_01818	MA7_01968	MZ1B34E_01877
group_1248	4	4	1119	1119			1191316_00594	684_21B_00434			MA7_00361	MZ1B34E_00350
group_1152	4	4	480	480	1619952_01910	DB1V3-4A_02078			MA5_01917	MA6_02014
group_1112	4	4	507	507	1619952_00569				MA5_00562		MA7_00519	MZ1B34E_00510
group_1095	4	4	525	525			1191316_01096	684_21B_02624			MA7_02164	MZ1B34E_02075
group_1087	4	4	522	522	1619952_01894	DB1V3-4A_02062			MA5_01901	MA6_01998
group_1012	4	4	594	594	1619952_01370				MA5_01389		MA7_01622	MZ1B34E_01531
group_998	4	4	606	606	1619952_01687	DB1V3-4A_01858			MA5_01697	MA6_01797
group_993	4	4	612	612	1619952_00709	DB1V3-4A_00953			MA5_00701	MA6_00908
bglB_2	4	4	2910	2910	1619952_01911	DB1V3-4A_02079			MA5_01918	MA6_02015
kefF	4	4	615	615	1619952_01416				MA5_01432		MA7_01669	MZ1B34E_01578
group_974	4	4	642	642		DB1V3-4A_01875				MA6_01814	MA7_01964	MZ1B34E_01873
group_967	4	4	648	648	1619952_00703	DB1V3-4A_00946			MA5_00695	MA6_00902
lolD_2	4	4	669	669			1191316_01768	684_21B_00781			MA7_01584	MZ1B34E_01493
group_940	4	4	675	675	1619952_00707	DB1V3-4A_00951			MA5_00699	MA6_00906
group_920	4	4	699	699			1191316_01850	684_21B_01526			MA7_00474	MZ1B34E_00463
group_893	4	4	729	729	1619952_01641	DB1V3-4A_01789			MA5_01652	MA6_01729
group_891	4	4	732	732		DB1V3-4A_01876				MA6_01815	MA7_01965	MZ1B34E_01874
erm	4	4	738	738		DB1V3-4A_00709		684_21B_02352			MA7_02240	MZ1B34E_01043
udp	4	4	747	747	1619952_00708	DB1V3-4A_00952			MA5_00700	MA6_00907
group_847	4	4	762	762	1619952_00054	DB1V3-4A_00056			MA5_00051	MA6_00051
group_845	4	4	765	765		DB1V3-4A_01878				MA6_01817	MA7_01967	MZ1B34E_01876
group_844	4	4	765	765		DB1V3-4A_01877				MA6_01816	MA7_01966	MZ1B34E_01875
group_842	4	4	765	765	1619952_00710	DB1V3-4A_00954			MA5_00702	MA6_00909
group_835	4	4	777	777	1619952_00672	DB1V3-4A_00915			MA5_00665	MA6_00873
ecfA1_2	4	4	798	798	1619952_00712	DB1V3-4A_00956			MA5_00704	MA6_00911
thiD	4	4	798	798	1619952_00704	DB1V3-4A_00947			MA5_00696	MA6_00903
group_800	4	4	813	813	1619952_00729	DB1V3-4A_00974			MA5_00721	MA6_00929
group_755	4	4	855	855	1619952_01867	DB1V3-4A_02036			MA5_01875	MA6_01973
group_754	4	4	855	855	1619952_01865	DB1V3-4A_02034			MA5_01873	MA6_01971
ecfA1_1	4	4	855	855	1619952_00711	DB1V3-4A_00955			MA5_00703	MA6_00910
group_745	4	4	861	861	1619952_01684	DB1V3-4A_01855			MA5_01694	MA6_01794
bglK	4	4	867	867	1619952_01693	DB1V3-4A_01863			MA5_01703	MA6_01802
group_725	4	4	870	870	1619952_00463				MA5_00460		MA7_00685	MZ1B34E_00674
group_714	4	4	888	888	1619952_01866	DB1V3-4A_02035			MA5_01874	MA6_01972
group_705	4	4	900	900	1619952_00067	DB1V3-4A_00068			MA5_00067	MA6_00063
bglF_2	4	4	1947	1947		DB1V3-4A_01750				MA6_01690	MA7_01854	MZ1B34E_01763
ycjP_4	4	4	924	924	1619952_01690	DB1V3-4A_01860			MA5_01700	MA6_01799
ugpA_3	4	4	930	930	1619952_01691	DB1V3-4A_01861			MA5_01701	MA6_01800
group_676	4	4	939	939	1619952_00069	DB1V3-4A_00069			MA5_00069	MA6_00064
group_593	4	4	1110	1110	1619952_01868	DB1V3-4A_02037			MA5_01876	MA6_01974
group_578	4	4	1155	1155	1619952_00453	DB1V3-4A_01553			MA5_00450	MA6_01500
group_574	4	4	1164	1164	1619952_00068	DB1V3-4A_00765			MA5_00068	MA6_00728
group_562	4	4	1191	1191	1619952_01616	DB1V3-4A_01764			MA5_01627	MA6_01704
bglB_1	4	4	2403	2403	1619952_01909	DB1V3-4A_02077			MA5_01916	MA6_02013
group_543	4	4	1227	1227	1619952_00055	DB1V3-4A_00057			MA5_00052	MA6_00052
group_512	4	4	1287	1287	1619952_01695	DB1V3-4A_01865			MA5_01705	MA6_01804
group_509	4	4	1290	1290	1619952_01886	DB1V3-4A_02054			MA5_01893	MA6_01990
group_504	4	4	1293	1293	1619952_01685	DB1V3-4A_01856			MA5_01695	MA6_01795
group_472	4	4	300	300		DB1V3-4A_00712	1191316_02133	684_21B_01166			MA7_00932
group_471	4	4	912	1344		DB1V3-4A_00711	1191316_02132	684_21B_01165			MA7_00931
dnaG_1	4	4	1077	1101		DB1V3-4A_00715		684_21B_01175			MA7_00935	MZ1B34E_01051
group_456	4	4	375	390		DB1V3-4A_00717	1191316_02138	684_21B_01177				MZ1B34E_01049
group_453	4	4	720	720	1619952_00370		1191316_00536	684_21B_00495	MA5_00369
group_445	4	4	1374	1374			1191316_01854	684_21B_01522			MA7_00478	MZ1B34E_00467
group_436	4	4	747	750			1191316_00220	684_21B_01898			MA7_00609	MZ1B34E_00600
ssp5_1~~~ssp5_2	4	4	4896	5025		DB1V3-4A_00696	1191316_02126	684_21B_01159			MA7_00915
mta	4	4	381	729		DB1V3-4A_00376				MA6_00368	MA7_00415	MZ1B34E_00404
group_412	4	4	465	465			1191316_01847	684_21B_01534			MA7_00470	MZ1B34E_00459
group_401	4	5	276	1365	1619952_00134				MA5_00132;MA5_00131	MA6_00127		MZ1B34E_00135
group_400	4	4	237	246	1619952_00135					MA6_00128	MA7_00135	MZ1B34E_00136
group_386	4	4	1173	1173			1191316_01848	684_21B_01533			MA7_00471	MZ1B34E_00460
lipO_2	4	4	1482	1482	1619952_01689	DB1V3-4A_01859			MA5_01699	MA6_01798
ply	4	4	1494	1494	1619952_01229	DB1V3-4A_01475			MA5_01231	MA6_01425
group_349	4	4	807	807		DB1V3-4A_01556	1191316_00455		MA5_00447	MA6_01503
group_325	4	4	1623	1626			1191316_00805	684_21B_00251			MA7_00195	MZ1B34E_00196
group_322	4	4	1095	1464		DB1V3-4A_00661		684_21B_01751	MA5_01274	MA6_00685
tauB~~~cmpC_1~~~cmpD	4	4	612	792	1619952_00225				MA5_00226		MA7_00227	MZ1B34E_00229
group_301	4	4	1623	1623	1619952_00199	DB1V3-4A_00194			MA5_00195	MA6_00192
group_298	4	4	2325	2325		DB1V3-4A_00660		684_21B_01752	MA5_01275	MA6_00684
group_295	4	4	2940	2940		DB1V3-4A_01108				MA6_01061	MA7_00999	MZ1B34E_01090
ypdA	4	4	1650	1650	1619952_01686	DB1V3-4A_01857			MA5_01696	MA6_01796
tauA	4	4	1029	1032	1619952_00226				MA5_00227		MA7_00229	MZ1B34E_00230
ydaF_2~~~ydaF_1	4	4	693	693			1191316_00803	684_21B_00253			MA7_00197	MZ1B34E_00198
hsdR_2~~~hsdR_1	4	4	2715	3054	1619952_00667	DB1V3-4A_00913			MA5_00660	MA6_00871
group_248	4	4	627	702	1619952_01750		1191316_01279	684_21B_02396	MA5_01760
wcaJ	4	4	1380	1380	1619952_00552				MA5_00547		MA7_00504	MZ1B34E_00493
group_229	4	4	909	918			1191316_00946	684_21B_00080			MA7_00070	MZ1B34E_00070
group_220	4	4	5463	5949		DB1V3-4A_00699	1191316_02129	684_21B_01162			MA7_00918
nagH	4	6	3000	7263	1619952_01870;1619952_01871	DB1V3-4A_02039			MA5_01879;MA5_01878	MA6_01976
group_214	4	4	2532	3165	1619952_00196	DB1V3-4A_00191			MA5_00192	MA6_00189
group_189	4	4	195	198			1191316_00209	684_21B_01884			MA7_01420	MZ1B34E_01344
group_168	4	4	2130	2130	1619952_01696	DB1V3-4A_01866			MA5_01706	MA6_01805
group_150	4	4	825	849		DB1V3-4A_00523	1191316_00348	684_21B_01972		MA6_00512
sacX~~~sacX_2	4	4	1878	1890	1619952_01601		1191316_01471	684_21B_02186	MA5_01612
group_143	4	4	345	345	1619952_00612				MA5_00605		MA7_00562	MZ1B34E_00552
group_142	4	4	339	339	1619952_01749		1191316_01280	684_21B_02395	MA5_01759
lrp	4	4	855	855			1191316_01374	684_21B_02331			MA7_01956	MZ1B34E_01865
ssb_3~~~ssb_2	4	4	399	399			1191316_01852	684_21B_01524			MA7_00476	MZ1B34E_00465
ydaF	4	4	552	552		DB1V3-4A_00526				MA6_00515	MA7_01634	MZ1B34E_01543
group_104	4	4	558	564			1191316_01697	684_21B_02110			MA7_00762	MZ1B34E_00749
mngB	4	4	2673	2673	1619952_01694	DB1V3-4A_01864			MA5_01704	MA6_01803
group_87	4	4	633	864	1619952_00246	DB1V3-4A_00241			MA5_00247	MA6_00239
group_77	4	4	1308	1308	1619952_01913	DB1V3-4A_02081			MA5_01920	MA6_02017
group_75	4	4	669	669			1191316_01499	684_21B_02157			MA7_01825	MZ1B34E_01735
inlA_1	4	4	4128	4812	1619952_00461				MA5_00458		MA7_00683	MZ1B34E_00672
femX	4	4	741	1227		DB1V3-4A_01675	1191316_00534	684_21B_00497		MA6_01618
group_61	4	4	1869	1941		DB1V3-4A_01920				MA6_01859	MA7_02012	MZ1B34E_01922
group_50	4	6	414	1203		DB1V3-4A_00351				MA6_00344	MA7_00389;MA7_00388	MZ1B34E_00377;MZ1B34E_00378
group_40	4	4	1203	1203		DB1V3-4A_00377				MA6_00369	MA7_01779	MZ1B34E_00389
group_32	4	5	1122	1203		DB1V3-4A_01535				MA6_01483	MA7_01591;MA7_00699	MZ1B34E_00687
group_27	4	4	4476	4476	1619952_01697	DB1V3-4A_01867			MA5_01707	MA6_01806
group_16	4	6	387	864		DB1V3-4A_00114				MA6_00108	MA7_00114;MA7_00115	MZ1B34E_00116;MZ1B34E_00115
group_8	4	4	288	288	1619952_00573				MA5_00566		MA7_00522	MZ1B34E_00513
IntTn_2~~~IntTn_1	4	5	183	1143	1619952_01328		1191316_01899;1191316_01900	684_21B_00974	MA5_01347
group_2497	3	3	339	339				684_21B_02211			MA7_01877	MZ1B34E_01786
group_2491	3	3	216	216			1191316_01863	684_21B_01516			MA7_01134
group_2488	3	3	1860	1866			1191316_02147				MA7_00948	MZ1B34E_01038
group_2474	3	3	291	291		DB1V3-4A_00829	1191316_02141			MA6_00787
group_2473	3	3	321	324	1619952_00136				MA5_00133			MZ1B34E_00137
group_2435	3	3	222	471				684_21B_00411			MA7_00344	MZ1B34E_00331
group_2430	3	3	297	297			1191316_01851				MA7_00475	MZ1B34E_00464
group_2429	3	3	267	321			1191316_01849				MA7_00473	MZ1B34E_00462
group_2361	3	3	1203	1203		DB1V3-4A_01399					MA7_00817	MZ1B34E_00804
gpmA_3~~~gpmA_4	3	3	603	603				684_21B_02204			MA7_01870	MZ1B34E_01779
group_2298	3	3	846	858				684_21B_02220			MA7_01886	MZ1B34E_01795
group_2273	3	3	597	1284			1191316_01498				MA7_01826	MZ1B34E_01736
group_2267	3	3	150	600	1619952_00460				MA5_00457			MZ1B34E_00671
cna	3	5	1140	2694		DB1V3-4A_01919;DB1V3-4A_01918				MA6_01857;MA6_01858		MZ1B34E_01921
group_2256	3	5	135	1032	1619952_01704;1619952_01705			684_21B_02340	MA5_01715;MA5_01714
group_2246	3	3	507	507				684_21B_00412			MA7_00345	MZ1B34E_00334
group_2193	3	3	372	372				684_21B_02123			MA7_01802	MZ1B34E_01713
group_2190	3	3	129	384				684_21B_02214			MA7_01880	MZ1B34E_01789
group_2159	3	3	1293	1293		DB1V3-4A_00790				MA6_00752	MA7_00634
group_2152	3	3	1173	1173				684_21B_01565			MA7_00783	MZ1B34E_00770
group_2151	3	3	369	369		DB1V3-4A_01601		684_21B_01496		MA6_01544
group_2142	3	3	1164	1164	1619952_01246	DB1V3-4A_01714			MA5_01247
group_2141	3	3	336	336		DB1V3-4A_01596	1191316_02271			MA6_01539
group_2139	3	3	192	192		DB1V3-4A_00697	1191316_02127	684_21B_01160
group_1766	3	3	183	183		DB1V3-4A_00606	1191316_01721				MA7_01531
group_1606	3	3	240	240				684_21B_02212			MA7_01878	MZ1B34E_01787
group_1447	3	3	315	315				684_21B_02210			MA7_01876	MZ1B34E_01785
group_1446	3	3	315	315				684_21B_02208			MA7_01874	MZ1B34E_01783
group_1389	3	3	342	342			1191316_01843				MA7_00467	MZ1B34E_00456
mazF	3	3	345	345			1191316_01862	684_21B_01517			MA7_01135
group_1341	3	3	366	366			1191316_02146				MA7_00947	MZ1B34E_01039
group_1308	3	3	384	384	1619952_01371				MA5_01390			MZ1B34E_01532
group_1211	3	3	1260	1263			1191316_01152				MA7_02143	MZ1B34E_02054
yeeR	3	3	1770	1941			1191316_00540				MA7_00413	MZ1B34E_00402
group_1151	3	3	480	480	1619952_00137				MA5_00134			MZ1B34E_00138
group_1133	3	3	1428	1428	1619952_01706			684_21B_02341	MA5_01716
bglA	3	3	1434	1434				684_21B_02213			MA7_01879	MZ1B34E_01788
group_1107	3	3	513	513				684_21B_02207			MA7_01873	MZ1B34E_01782
bglH_2	3	3	1467	1467				684_21B_02205			MA7_01871	MZ1B34E_01780
group_979	3	3	249	249		DB1V3-4A_00319	1191316_00600			MA6_00315
group_930	3	3	330	330				684_21B_02217			MA7_01883	MZ1B34E_01792
group_911	3	3	369	369		DB1V3-4A_00320	1191316_00599			MA6_00316
bglH_3~~~bglH_4	3	3	1482	1485				684_21B_02215			MA7_01881	MZ1B34E_01790
ybbH_2	3	3	828	828	1619952_01708			684_21B_02343	MA5_01718
murQ	3	3	912	912	1619952_01707			684_21B_02342	MA5_01717
licR	3	3	1974	1974				684_21B_02209			MA7_01875	MZ1B34E_01784
cobC_3~~~gpmA_3	3	3	618	618				684_21B_02203			MA7_01869	MZ1B34E_01778
licT_2~~~licT_3	3	3	834	834				684_21B_02219			MA7_01885	MZ1B34E_01794
gmuC_2	3	3	1350	1350				684_21B_02206			MA7_01872	MZ1B34E_01781
group_467	3	3	291	300		DB1V3-4A_00713	1191316_02134	684_21B_01167
group_458	3	3	639	639		DB1V3-4A_00714		684_21B_01174			MA7_00934
group_457	3	4	414	1176	1619952_01438			684_21B_02029;684_21B_02030	MA5_01454
group_455	3	3	369	639		DB1V3-4A_00827	1191316_02135			MA6_00785
group_451	3	3	414	1077		DB1V3-4A_00828	1191316_02136			MA6_00786
group_434	3	3	1203	1203		DB1V3-4A_00578					MA7_01286	MZ1B34E_01209
group_433	3	3	1182	1293		DB1V3-4A_00270		684_21B_00372		MA6_00267
group_382	3	3	228	249			1191316_02159				MA7_00960	MZ1B34E_01026
xerC_2~~~xerD	3	3	1203	1206			1191316_02160				MA7_00961	MZ1B34E_01025
hsdS_2	3	3	1182	1554		DB1V3-4A_00663		684_21B_01750		MA6_00687
group_336	3	4	255	759					MA5_00225		MA7_00226	MZ1B34E_00227;MZ1B34E_00228
capD_2~~~capD~~~~~~pglF	3	4	447	1827		DB1V3-4A_00780;DB1V3-4A_00779	1191316_00291			MA6_00742
group_331	3	3	522	546		DB1V3-4A_01606		684_21B_01501		MA6_01549
group_309	3	3	1017	1017		DB1V3-4A_01605		684_21B_01500		MA6_01548
group_294	3	3	90	90			1191316_00960	684_21B_00065	MA5_00056
group_281	3	3	189	189		DB1V3-4A_01604		684_21B_01499		MA6_01547
group_280	3	3	273	3504		DB1V3-4A_01598		684_21B_01493		MA6_01541
group_279	3	3	846	846		DB1V3-4A_00694	1191316_02124					MZ1B34E_01071
group_278	3	3	453	2352		DB1V3-4A_00817	1191316_02122	684_21B_01454
group_254	3	3	723	729			1191316_00959	684_21B_00066	MA5_00057
bglF~~~bglF_2	3	3	1911	1911				684_21B_02218			MA7_01884	MZ1B34E_01793
group_232	3	3	702	702		DB1V3-4A_00273	1191316_00675			MA6_00270
soxS~~~rhaR_2	3	3	915	915				684_21B_02216			MA7_01882	MZ1B34E_01791
group_224	3	3	330	330		DB1V3-4A_01603		684_21B_01498		MA6_01546
group_223	3	3	375	375		DB1V3-4A_01599		684_21B_01494		MA6_01542
group_219	3	3	591	591		DB1V3-4A_00695	1191316_02125					MZ1B34E_01070
group_215	3	3	291	297		DB1V3-4A_00718		684_21B_01178				MZ1B34E_01048
group_202	3	3	549	549		DB1V3-4A_00321	1191316_00598			MA6_00317
group_162	3	3	2178	2178					MA5_01474		MA7_01711	MZ1B34E_01620
bglH_1~~~bglH_2	3	3	1440	1440				684_21B_02202			MA7_01868	MZ1B34E_01777
group_63	3	4	111	528	1619952_01703			684_21B_02338;684_21B_02339	MA5_01713
group_30	3	3	513	513		DB1V3-4A_01602		684_21B_01497		MA6_01545
group_29	3	3	417	423		DB1V3-4A_01600		684_21B_01495		MA6_01543
group_26	3	3	330	351		DB1V3-4A_01595	1191316_02270			MA6_01538
group_23	3	3	552	552		DB1V3-4A_00698	1191316_02128	684_21B_01161
group_10	3	3	450	453		DB1V3-4A_00607	1191316_01722				MA7_01530
group_2499	2	2	156	156			1191316_01888				MA7_01105
group_2498	2	2	639	732				684_21B_01442				MZ1B34E_01063
group_2495	2	2	384	384			1191316_01777	684_21B_00787
group_2493	2	2	615	615			1191316_00687	684_21B_00567
group_2492	2	2	342	342			1191316_01877				MA7_01119
group_2490	2	2	171	195			1191316_01861	684_21B_01518
group_2478	2	2	894	894			1191316_01382	684_21B_02322
group_2477	2	2	396	396			1191316_01879				MA7_01117
group_2476	2	2	483	483			1191316_01846	684_21B_01535
hcaR~~~hcaR_2	2	2	882	882			1191316_01730	684_21B_02090
group_2466	2	2	1650	1677			1191316_00392	684_21B_02010
group_2461	2	2	105	105			1191316_00208	684_21B_01883
group_2457	2	2	429	459			1191316_02296	684_21B_02431
group_2456	2	2	648	648			1191316_00940	684_21B_00086
group_2455	2	2	1032	1032			1191316_01824	684_21B_00895
group_2453	2	2	2343	2343			1191316_01340	684_21B_02357
group_2452	2	2	861	861			1191316_01370	684_21B_02335
group_2446	2	2	1203	1203							MA7_00490	MZ1B34E_00479
czcD	2	2	819	819			1191316_01630	684_21B_00698
group_2432	2	2	549	555			1191316_02028	684_21B_01095
group_2431	2	2	912	912			1191316_01523	684_21B_02132
resA	2	2	564	564			1191316_01072	684_21B_02656
group_2427	2	2	525	525			1191316_01186	684_21B_02549
group_2424	2	2	237	237			1191316_01835				MA7_01157
group_2420	2	2	165	234				684_21B_02353				MZ1B34E_01044
group_2418	2	2	495	495			1191316_02068	684_21B_01137
group_2417	2	2	180	180			1191316_02283	684_21B_02447
ydhG	2	2	363	363			1191316_00765	684_21B_00278
group_2404	2	2	867	867			1191316_01464	684_21B_02627
dpnM~~~dpnM_2	2	2	855	855			1191316_01462	684_21B_02629
gsiA_3~~~gsiA_2	2	2	861	861			1191316_01516	684_21B_02140
group_2388	2	2	1203	1203		DB1V3-4A_00362				MA6_00354
group_2387	2	2	303	390			1191316_00947	684_21B_00079
group_2382	2	2	666	666			1191316_01494	684_21B_02162
cueR	2	2	1269	1269			1191316_00950	684_21B_00076
group_2365	2	2	915	957			1191316_00813	684_21B_00242
group_2364	2	3	288	2802		DB1V3-4A_00691;DB1V3-4A_00693		684_21B_01157
group_2360	2	2	966	966							MA7_00925	MZ1B34E_01056
group_2345	2	2	963	963			1191316_01671	684_21B_00589
group_2340	2	2	1494	1494			1191316_02300	684_21B_02427
group_2339	2	2	339	339			1191316_02298	684_21B_02429
group_2335	2	2	387	675							MA7_00531	MZ1B34E_00521
group_2331	2	2	327	384			1191316_01866				MA7_01129
[truncated: 2,019 more rows]
