# Supplementary material for: Mutation rate dynamics reflect ecological change in an emerging zoonotic pathogen
Source: PLoS Genet. 2021 Nov 8;17(11):e1009864. doi: 10.1371/journal.pgen.1009864 (PMC8601623; doi:10.1371/journal.pgen.1009864)
Supplement: S14 Table — (XLSX) [file pgen.1009864.s027.xlsx]

## Sheet: Table S14
Pathway	Gene	MA1	MA3	MA3	MA4	MA5	MA6	MA7	MA8	MA1 length	MA2 length	MA3 length	MA4 length	MA5 length	MA6 length	MA7 length	MA8 length
BER	exoA	1619952_00648	DB1V3-4A_00895	1191316_00226	684_21B_01911	MA5_00641	MA6_00853	MA7_00597	MZ1B34E_00588	828	828	828	828	828	828	828	828
BER	mutM	1619952_01222	DB1V3-4A_01468	1191316_01713	684_21B_02103	MA5_01224	MA6_01418	MA7_00769	MZ1B34E_00756	894	894	894	894	828	894	894	894
BER	mutX	1619952_00990	DB1V3-4A_01242	1191316_00152	684_21B_01810	MA5_00994	MA6_01196	MA7_01342	MZ1B34E_01265	483	483	483	483	483	483	483	483
BER	mutX	1619952_01781	DB1V3-4A_01950	1191316_01237	684_21B_02493	MA5_01791	MA6_01889	MA7_02067	MZ1B34E_01978	456	456	456	456	456	456	456	456
BER	mutX	1619952_00884	DB1V3-4A_01139	1191316_02074	684_21B_01143	MA5_00888	MA6_01091	MA7_00867	MZ1B34E_01160	468	468	468	468	156	468	468	468
BER	mutY	1619952_00913	DB1V3-4A_01167	1191316_02060	684_21B_01129	MA5_00917	MA6_01118	MA7_00837	MZ1B34E_01189	1233	1131	1131	1161	1131	1233	1233	1233
BER	pdg	1619952_00221	DB1V3-4A_00216			MA5_00217	MA6_00214	MA7_00220	MZ1B34E_00221	639	639	639	NA	NA	639	639	639
BER	pdg	1619952_00779	DB1V3-4A_01025	1191316_02227	684_21B_01630	MA5_00770	MA6_00979	MA7_01071	MZ1B34E_00956	675	675	675	675	675	675	675	675
BER	ung	1619952_00870	DB1V3-4A_01125	1191316_02088	684_21B_01585	MA5_00874	MA6_01077	MA7_00881	MZ1B34E_01146	654	654	654	654	654	654	654	654
MMR	dnaE	1619952_00528	DB1V3-4A_00754	1191316_01986	684_21B_01050	MA5_00523	MA6_00717	MA7_01455	MZ1B34E_01379	3111	3111	3111	3111	3111	3111	3111	3111
MMR	dnaN	1619952_00002	DB1V3-4A_00002	1191316_01027	684_21B_00002	MA5_00002	MA6_00002	MA7_00002	MZ1B34E_00002	1137	1137	1137	1137	1137	1137	1137	1137
MMR	dnaX	1619952_01423	DB1V3-4A_00482	1191316_00390	684_21B_02008	MA5_01439	MA6_00470	MA7_01678	MZ1B34E_01587	1668	1668	1668	1668	1668	1668	1668	1668
MMR	holB	1619952_00639	DB1V3-4A_00886	1191316_00239	684_21B_01928	MA5_00632	MA6_00844	MA7_00588	MZ1B34E_00579	885	885	885	885	885	885	885	885
MMR	mutL	1619952_00073	DB1V3-4A_00073	1191316_00942	684_21B_00084	MA5_00073	MA6_00068	MA7_00074	MZ1B34E_00075	1938	1938	1938	1938	1938	1938	1938	1938
MMR	mutS	1619952_01890	DB1V3-4A_02058	1191316_01100	684_21B_02620	MA5_01897	MA6_01994	MA7_02160	MZ1B34E_02071	2541	2541	2541	2541	2541	2541	2541	2541
MMR	mutS2	1619952_00241	DB1V3-4A_00235	1191316_00757	684_21B_00286	MA5_00242	MA6_00233	MA7_00245	MZ1B34E_00246	2334	2334	2334	2334	2334	2334	2334	2334
MMR	polC				684_21B_01205					NA	NA	NA	NA	522	NA	NA	NA
MMR	polC	1619952_01726	DB1V3-4A_01897	1191316_01324	684_21B_02377	MA5_01736	MA6_01836	MA7_01991	MZ1B34E_01900	4392	4392	4392	4392	4392	4392	4392	4392
MMR	rnhB	1619952_00864	DB1V3-4A_01105	1191316_02094	684_21B_01671	MA5_00868	MA6_01058	MA7_00887	MZ1B34E_01140	780	774	774	780	780	780	780	780
MMR	xseA	1619952_01450	DB1V3-4A_00458	1191316_00414	684_21B_02067	MA5_01466	MA6_00447	MA7_01703	MZ1B34E_01612	1344	1344	1344	1344	1344	1344	1344	1344
MMR	xseB	1619952_01449	DB1V3-4A_00459	1191316_00413	684_21B_02066	MA5_01465	MA6_00448	MA7_01702	MZ1B34E_01611	216	216	216	216	216	216	216	216
MMR/BER	recJ	1619952_01140	DB1V3-4A_01387	1191316_00136	684_21B_01794	MA5_01143	MA6_01339	MA7_01274	MZ1B34E_00816	2214	2214	2214	2214	2217	2214	2214	2214
NER	ligA	1619952_01022	DB1V3-4A_01273	1191316_00173	684_21B_01842	MA5_01025	MA6_01227	MA7_01373	MZ1B34E_01297	1959	1959	1959	1959	1959	1959	1959	1959
NER	mfd	1619952_00417		1191316_00490	684_21B_00543	MA5_00416		MA7_00640	MZ1B34E_00630	NA	1293	1293	1293	1293	1293	NA	1293
NER	mfd	1619952_00008	DB1V3-4A_00009;DB1V3-4A_00008	1191316_01020	684_21B_00009	MA5_00008	MA6_00008	MA7_00009	MZ1B34E_00009	1167	3495	3495	3495	3495	3495	3495	3495
NER	polA	1619952_01207	DB1V3-4A_01453	1191316_01740	684_21B_02075	MA5_01209	MA6_01403	MA7_01612	MZ1B34E_01521	2637	2637	2637	2637	2637	2637	2637	2637
NER	uvrA	1619952_01608	DB1V3-4A_01757	1191316_01455	684_21B_02194	MA5_01619	MA6_01697	MA7_01861	MZ1B34E_01770	2826	2826	2826	2826	2826	2826	2826	2826
NER	uvrB							MA7_00674	MZ1B34E_00663	NA	NA	NA	NA	NA	2874	NA	2874
NER	uvrB	1619952_00888	DB1V3-4A_01143	1191316_02071	684_21B_01140	MA5_00892	MA6_01095	MA7_00862	MZ1B34E_01165	1986	1986	1986	1986	1986	1986	1986	1986
NER	uvrC	1619952_00720	DB1V3-4A_00965	1191316_00030	684_21B_01267	MA5_00712	MA6_00920	MA7_01193	MZ1B34E_00897	1869	1869	1869	1770	1854	1869	1869	1869
NER/MMR	pcrA	1619952_00701	DB1V3-4A_00944	1191316_00039	684_21B_01275	MA5_00694	MA6_00901	MA7_01203	MZ1B34E_00887	2280	2280	2280	2280	2280	2280	2280	2280
