# Supplementary material for: Mutation rate dynamics reflect ecological change in an emerging zoonotic pathogen
Source: PLoS Genet. 2021 Nov 8;17(11):e1009864. doi: 10.1371/journal.pgen.1009864 (PMC8601623; doi:10.1371/journal.pgen.1009864)
Supplement: S16 Table — The relationship between OD and CFU count can vary across bacterial strains. To test whether OD is a reliable indicator of CFU count in the strains in our 200-day experiment, we undertook an additional growth rate experiment following the same procedure as before. Every half hour for the first 5 hours of growth, then every hour up until 8 hours of growth, and at the end of the experiment (24 hours of growth), 100μl of the 300μl culture was removed from a single well. This was serially diluted and spot plated on three THY plates. Comparisons of OD and CFU count revealed a linear relationship in all four ancestral strains during the period of exponential growth (between 0.5 and 3.5 hours). For all four strains OD was found to be a good predictor of change in CFU count during exponential growth (Pearson’s correlation coefficient >0.9 for each strain). (XLSX) [file pgen.1009864.s029.xlsx]

## Sheet: Table S10
Strain	Line	No. events	Position(s)	Gene number(s)	Annotation(s)	Length(s)	Total length	MGE
1	14	1	809786-809958	814	glyA	172	172	0
1	62	1	1140304-1140574	1146	hflX GTPase	270	270	0
1	7	1	544711-546576	554-559	hya_D, kfoC	1865	1865	1
1	26	1	560681-577144	572-590	phage - Transposase, RNA methyltransferase, benzonate anaerobic degradation regulator (mpr)	16463	16463	1
2	51	1	253253-253461	267	bag_2	208	208	1
2	57	1	789241-789350	823	ssp5_2	109	109	0
2	37	1	937128-937299	965	uvrC	171	171	0
2	2	1	45119-45766	56-57	unknown	647	647	0
2	54	1	555277-565472	590-608	phage	10195	10195	1
2	4	1	646953-693040	692-733	phage	46087	46087	1
3	70	1	694331-696335	647	C protein alpha-antigen precursor/YSIRK-type signal peptide-containing protein	2004	2004	1
3	36	1	1662904-1664735	1619	ebh_3	1831	1831	1
3	31	1	1662897-1664552	1619	ebh_3	1655	1655	1
3	2	1	1290961-1291317	1964	ebh4	356	356	1
3	18	1	717148-718726	657-658	ABC transporter, membrane protein	1578	1578	0
4	13	2	1015269-1015701, 1129744-1132297	1043, 1153-1156	fibrinogen binding protein, typeIV secretory protein	432, 2553	2985	1, 0
4	39	2	1156245-1157475, 2411636-2446171	1171-1172, 2401-2464	hypothetical protein between 2 transposase domains, phage	1230, 34535	35765	1, 1
4	54	2	940314-953207, 2264389-2277276	985-1006, 2240-2260	phage, phage	12893, 12887	25780	1, 1
4	42	1	174010-174112	225	hypothetical protein between 2 transposase domains	102	102	0
4	4	1	197134-197613	248	ebh_1	479	479	0
4	63	1	1016542-1016716	1043	fibrinogen binding protein	174	174	1
4	19	1	1156250-1157462	1171	hypothetical protein between 2 transposase domains	1212	1212	1
4	60	1	1156245-1157476	1171	hypothetical protein between 2 transposase domains	1231	1231	1
4	64	1	1156258-1157451	1171	hypothetical protein between 2 transposase domains	1193	1193	1
4	25	1	1243306-1244357	1264-1265	transposase+ROK	1051	1051	0
4	1	1	1431531-1437280	1448-1451	DNA methylase, SSP-5 - LPXTG cell wall anchor domain	5749	5749	0
4	43	1	1444747-1449768	1456-1459	conjugal transfer coupling protein TraG	5021	5021	0
4	69	1	144348-157077	185-205	phage	12729	12729	1
4	45	1	2411625-2446131	2401-2464	phage	34506	34506	1
4	47	1	2411834-2446133	2404-2464	phage	34299	34299	1
4	68	1	2411629-2446171	2404-2464	phage	34542	34542	1

## Sheet: Table S16
Time (hours)	Well	Strain	Biological replicate	CFU	OD600nm
0	0	1	1	14300000	NA
0	0	1	2	10980000	NA
0	0	1	3	6000000	NA
0	0	1	4	8220000	NA
0	0	1	5	9780000	NA
0	0	1	6	7125000	NA
0.5	1	1	1	13900000	0.057
0.5	2	1	2	13875000	0.0505
0.5	1	1	3	7800000	0.039
0.5	1	1	4	9600000	0.0485
0.5	1	1	5	10680000	0.047
0.5	1	1	6	8325000	0.054
1	2	1	1	21400000	0.085
1	2	1	4	12240000	0.0785
1	2	1	6	10380000	0.0805
1.5	3	1	2	34020000	0.1365
1.5	2	1	3	23025000	0.1085
1.5	2	1	5	21420000	0.134
1.5	3	1	6	20520000	0.1195
2	3	1	1	52000000	0.177
2	3	1	3	35040000	0.171
2	3	1	5	30180000	0.181
2.5	4	1	2	87000000	0.2365
2.5	3	1	4	29280000	0.206
2.5	4	1	6	29040000	0.2005
3	4	1	1	78000000	0.252
3	4	1	3	42000000	0.248
3	4	1	4	35400000	0.242
3.5	5	1	2	80400000	0.3215
3.5	4	1	5	68400000	0.303
3.5	5	1	6	35880000	0.276
4	5	1	1	87000000	0.301
4	5	1	3	48000000	0.309
4	5	1	4	23940000	0.286
4.5	6	1	2	88000000	0.358
4.5	5	1	5	46350000	0.335
4.5	6	1	6	36225000	0.321
5	6	1	1	78000000	0.332
5	6	1	3	32040000	0.347
5	6	1	4	23940000	0.325
6	7	1	1	56000000	0.351
6	7	1	3	49980000	0.354
6	7	1	4	45600000	0.3375
7	8	1	1	104000000	0.379
7	8	1	3	51000000	0.3485
7	8	1	4	36975000	0.343
8	9	1	1	98000000	0.396
8	9	1	3	30000000	0.3845
8	9	1	4	52200000	0.3535
24	10	1	1	75000000	0.283
24	10	1	3	6525000	0.328
24	10	1	4	34500000	0.314
0	0	2	1	6200000	NA
0	0	2	2	8940000	NA
0	0	2	3	3900000	NA
0	0	2	4	3642000	NA
0	0	2	5	5340000	NA
0	0	2	6	4260000	NA
0.5	1	2	1	7600000	0.065
0.5	2	2	2	13920000	0.0715
0.5	1	2	3	6240000	0.064
0.5	1	2	4	5775000	0.0565
0.5	1	2	5	7125000	0.064
0.5	1	2	6	6000000	0.071
1	2	2	1	14800000	0.094
1	2	2	4	9300000	0.0765
1	2	2	6	7740000	0.0895
1.5	3	2	2	34140000	0.1385
1.5	2	2	3	25125000	0.1035
1.5	2	2	5	22620000	0.113
1.5	3	2	6	20040000	0.1165
2	3	2	1	47000000	0.157
2	3	2	3	46200000	0.153
2	3	2	5	34680000	0.152
2.5	4	2	2	87000000	0.2255
2.5	3	2	4	41400000	0.17
2.5	4	2	6	44400000	0.1865
3	4	2	1	51000000	0.223
3	4	2	3	55200000	0.234
3	4	2	4	46800000	0.196
3.5	5	2	2	76200000	0.3225
3.5	4	2	5	69600000	0.269
3.5	5	2	6	60000000	0.255
4	5	2	1	93000000	0.281
4	5	2	3	70800000	0.301
4	5	2	4	44760000	0.271
4.5	6	2	2	46500000	0.32
4.5	5	2	5	33900000	0.298
4.5	6	2	6	43300000	0.294
5	6	2	1	40000000	0.3
5	6	2	3	39000000	0.3
5	6	2	4	43000000	0.288
6	7	2	1	29700000	0.285
6	7	2	3	42600000	0.294
6	7	2	4	34680000	0.2625
7	8	2	1	30200000	0.279
7	8	2	3	46500000	0.3035
7	8	2	4	36750000	0.266
8	9	2	1	56000000	0.274
8	9	2	3	50400000	0.3045
8	9	2	4	46200000	0.2635
24	10	2	1	44300000	0.25
24	10	2	3	35400000	0.288
24	10	2	4	34500000	0.275
0	0	3	1	11800000	NA
0	0	3	2	9960000	NA
0	0	3	3	8640000	NA
0	0	3	4	9240000	NA
0	0	3	5	8400000	NA
0	0	3	6	8400000	NA
0.5	1	3	1	12600000	0.05
0.5	2	3	2	17325000	0.0385
0.5	1	3	3	12180000	0.036
0.5	1	3	4	8520000	0.0385
0.5	1	3	5	11280000	0.042
0.5	1	3	6	11300000	0.042
1	2	3	1	24000000	0.084
1	2	3	4	17250000	0.0795
1	2	3	6	18180000	0.0725
1.5	3	3	2	43680000	0.1305
1.5	2	3	3	42000000	0.1315
1.5	2	3	5	56400000	0.186
1.5	3	3	6	44100000	0.1395
2	3	3	1	90000000	0.285
2	3	3	3	85500000	0.247
2	3	3	5	102750000	0.344
2.5	4	3	2	233250000	0.4065
2.5	3	3	4	105000000	0.449
2.5	4	3	6	114600000	0.3955
3	4	3	1	228000000	0.485
3	4	3	3	123600000	0.458
3	4	3	4	159750000	0.475
3.5	5	3	2	213600000	0.4985
3.5	4	3	5	253200000	0.556
3.5	5	3	6	178200000	0.491
4	5	3	1	250000000	0.51
4	5	3	3	228000000	0.535
4	5	3	4	78000000	0.568
4.5	6	3	2	249750000	0.54
4.5	5	3	5	178200000	0.566
4.5	6	3	6	205500000	0.559
5	6	3	1	183000000	0.552
5	6	3	3	159600000	0.565
5	6	3	4	180000000	0.56
6	7	3	1	174000000	0.557
6	7	3	3	183600000	0.562
6	7	3	4	182400000	0.5595
7	8	3	1	234000000	0.524
7	8	3	3	208800000	0.5215
7	8	3	4	195000000	0.546
8	9	3	1	225000000	0.518
8	9	3	3	160200000	0.5375
8	9	3	4	235800000	0.5405
24	10	3	1	26400000	0.431
24	10	3	3	18840000	0.453
24	10	3	4	16700000	0.445
0	0	4	1	16950000	NA
0	0	4	2	9540000	NA
0	0	4	3	10200000	NA
0	0	4	4	11700000	NA
0	0	4	5	8640000	NA
0	0	4	6	8025000	NA
0.5	1	4	1	18700000	0.068
0.5	2	4	2	NA	0.0575
0.5	1	4	3	13260000	0.051
0.5	1	4	4	14700000	0.0685
0.5	1	4	5	10275000	0.054
0.5	1	4	6	13380000	0.061
1	2	4	1	48900000	0.15
1	2	4	4	30660000	0.1535
1	2	4	6	15720000	0.1265
1.5	3	4	2	37140000	0.2305
1.5	2	4	3	47325000	0.2695
1.5	2	4	5	52500000	0.274
1.5	3	4	6	38820000	0.2535
2	3	4	1	136000000	0.44
2	3	4	3	110400000	0.438
2	3	4	5	69000000	0.437
2.5	4	4	2	180000000	0.4555
2.5	3	4	4	107400000	0.472
2.5	4	4	6	108600000	0.4715
3	4	4	1	152000000	0.508
3	4	4	3	109200000	0.527
3	4	4	4	128400000	0.521
3.5	5	4	2	148500000	0.4965
3.5	4	4	5	183000000	0.552
3.5	5	4	6	116400000	0.54
4	5	4	1	197000000	0.566
4	5	4	3	149250000	0.57
4	5	4	4	123000000	0.56
4.5	6	4	2	150000000	0.561
4.5	5	4	5	127200000	0.564
4.5	6	4	6	140400000	0.564
5	6	4	1	145000000	0.564
5	6	4	3	111600000	0.561
5	6	4	4	112500000	0.547
6	7	4	1	136000000	0.551
6	7	4	3	114000000	0.557
6	7	4	4	181200000	0.5565
7	8	4	1	192000000	0.547
7	8	4	3	105000000	0.5375
7	8	4	4	150750000	0.54
8	9	4	1	161000000	0.504
8	9	4	3	99000000	0.5425
8	9	4	4	186000000	0.5175
24	10	4	1	73500000	0.415
24	10	4	3	48000000	0.426
24	10	4	4	41220000	0.405
